# Supplementary material for: Blind spots of quantitative RNA-seq: the limits for assessing abundance, differential expression, and isoform switching
Source: BMC Bioinformatics. 2013 Dec 24;14:370. doi: 10.1186/1471-2105-14-370 (PMC3879183; doi:10.1186/1471-2105-14-370)
Supplement: Additional file 1 — Summary table that holds the statistics per isoform. Detailed numeric results for each transcript ID (i.e. isoform) with respect to bias factors and mapping rates. [file 1471-2105-14-370-S1.csv]

transcript_id	gene_id	seqid	strand	start	end	width	numberIsoforms	GC Content	hom. coverage simulation [FPKM bias factor]	inhom. coverage simulation [FPKM bias factor]	modified TSS + poly-A simulation [FPKM bias factor]	hom. coverage simulation RSEM [correct aligned rate]	inhom. coverage simulation RSEM [correct aligned rate]	mod. TSS + polyA simulation RSEM [correct aligned rate]	hom. coverage simulation STAR [correct aligned rate]	inhom. coverage simulation STAR [correct aligned rate]	mod. TSS + polyA simulation STAR [correct aligned rate]	hom. coverage simulation tophat [correct aligned rate]	inhom. coverage simulation tophat [correct aligned rate]	mod. TSS + polyA simulation tophat [correct aligned rate]
NM_001005484	OR4F5	chr1	+	69091	70008	918	1	0.4281	0.8096	3.651	1.049	0.9876	0.9904	0.8034	0.9472	0.9435	0.741	0.8354	0.832	0.6307
NR_028322	LOC100132287	chr1	+	323892; 324288; 324439	324060; 324345; 328581	4370	2	0.6176	0.7975	0.4331	0.9588	0.9874	0.9878	0.9493	0.9444	0.9317	0.9085	0.8139	0.8049	0.7752
NR_028325	LOC100132062	chr1	+	323892; 324288; 324439	324060; 324345; 328581	4370	2	0.6176	0.9734	0.872	0.8574	0.9908	0.9903	0.9439	0.9474	0.9316	0.9008	0.8047	0.8092	0.7776
NR_028327_1	LOC100133331	chr1	+	323892; 324288; 324439; 327036	324060; 324345; 326938; 328581	4273	3	0.6162	1.053	0.6261	1.038	0.9897	0.9871	0.9459	0.9364	0.9379	0.8876	0.8179	0.8162	0.7605
NM_001005221	OR4F29	chr1	+	367659	368597	939	3	0.4601	0.6956	2.49	0.9982	0.9929	0.9941	0.83	0.9399	0.9269	0.7783	0.8198	0.8065	0.6552
NM_001005224	OR4F3	chr1	+	367659	368597	939	3	0.4601	0.8677	3.542	0.9883	0.9887	0.9917	0.791	0.9377	0.9424	0.7438	0.7847	0.8161	0.6443
NM_001005277	OR4F16	chr1	+	367659	368597	939	3	0.4601	0.9463	4.452	1.074	0.9922	0.9917	0.7918	0.9506	0.9326	0.746	0.8338	0.8112	0.6293
NR_015368	LOC643837	chr1	+	763064; 764383; 783034; 787307; 788051; 788771; 788957	763155; 764484; 783186; 787490; 788146; 788902; 789740	1543	1	0.4822	0.9364	2.299	1.079	0.9569	0.959	0.8294	0.9361	0.9362	0.7878	0.8259	0.8172	0.6671
NM_152486	SAMD11	chr1	+	861121; 861302; 865535; 866419; 871152; 874420; 874655; 876524; 877516; 877790; 877939; 878633; 879078; 879288	861180; 861393; 865716; 866469; 871276; 874509; 874840; 876686; 877631; 877868; 878438; 878757; 879188; 879961	2554	1	0.6676	1.143	1.542	1.1	0.9897	0.99	0.9211	0.9328	0.9343	0.8784	0.8032	0.8083	0.7518
NM_198317	KLHL17	chr1	+	895967; 896673; 897009; 897206; 897735; 898084; 898489; 898717; 899300; 899487; 899729; 900343	896180; 896932; 897130; 897427; 897851; 898297; 898633; 898884; 899388; 899560; 899910; 901099	2564	1	0.6494	1.188	1.508	0.9229	0.9917	0.994	0.8995	0.947	0.9504	0.84	0.8	0.8149	0.7151
NM_001160184	PLEKHN1	chr1	+	901877; 902084; 905657; 905901; 906066; 906259; 906457; 906704; 907455; 907668; 908241; 908880; 909213; 909696; 909822	901994; 902183; 905803; 905981; 906138; 906386; 906588; 906784; 907530; 907804; 908390; 909020; 909431; 909744; 910484	2295	2	0.6593	1.122	1.559	0.9707	0.9884	0.9845	0.9109	0.9409	0.9419	0.8528	0.7975	0.8052	0.7534
NM_032129	PLEKHN1	chr1	+	901877; 902084; 905657; 905901; 906066; 906259; 906493; 906704; 907455; 907668; 908241; 908566; 908880; 909213; 909696; 909822	901994; 902183; 905803; 905981; 906138; 906386; 906588; 906784; 907530; 907804; 908390; 908706; 909020; 909431; 909744; 910484	2400	2	0.6625	0.8915	1.994	0.9417	0.9914	0.9889	0.9183	0.9579	0.9431	0.8652	0.8328	0.8114	0.7467
NM_005101	ISG15	chr1	+	948847; 949364	948956; 949919	666	1	0.6426	0.9738	3.563	0.7626	0.9964	0.9864	0.7545	0.9395	0.9358	0.7273	0.8505	0.8084	0.6091
NM_198576	AGRN	chr1	+	955503; 957581; 970657; 976045; 976553; 976858; 977336; 978619; 978918; 979203; 979489; 979714; 980541; 980739; 981113; 981344; 981540; 981777; 982200; 982707; 982953; 983156; 983392; 984247; 984616; 984946; 985283; 985613; 985807; 986106; 986633; 986833; 987108; 989133; 989828; 990204	955753; 957842; 970704; 976260; 976777; 977082; 977542; 978837; 979112; 979403; 979637; 979819; 980657; 980903; 981256; 981468; 981645; 982115; 982337; 982834; 983067; 983275; 983745; 984439; 984831; 985175; 985417; 985709; 985971; 986217; 986749; 987025; 987195; 989357; 989931; 991492	7319	1	0.6763	1.023	0.2466	1.137	0.9908	0.9936	0.9617	0.9411	0.9386	0.9118	0.8129	0.844	0.7858
NR_038869	LOC254099	chr1	+	1072397; 1076205; 1078119	1072490; 1076412; 1079434	1618	1	0.6477	1.004	2.395	1.201	0.9915	0.9911	0.8753	0.9403	0.941	0.8195	0.794	0.8249	0.7019
NR_029639	MIR200B	chr1	+	1102484	1102578	95	1	0.6	0	0	2.552	NA	NA	0.2476	NA	NA	0.1905	NA	NA	0
NR_029834	MIR200A	chr1	+	1103243	1103332	90	1	0.5556	0	0	2.437	NA	NA	0.2526	NA	NA	0.2	NA	NA	0
NR_029957	MIR429	chr1	+	1104385	1104467	83	1	0.5783	0	0	2.281	NA	NA	0.2317	NA	NA	0.06098	NA	NA	0
NM_001130045	TTLL10	chr1	+	1109286; 1109665; 1109804; 1114569; 1115037; 1115414; 1115863; 1116111; 1117121; 1117741; 1118256; 1119300; 1120349; 1131980; 1132473; 1132818	1109306; 1109701; 1109869; 1114713; 1115117; 1115720; 1115981; 1116240; 1117195; 1117826; 1118427; 1119471; 1120489; 1132096; 1132566; 1133313	2259	2	0.6516	1.468	1.149	0.8911	0.993	0.9929	0.906	0.9402	0.9467	0.8498	0.8017	0.8196	0.7385
NM_153254	TTLL10	chr1	+	1115077; 1115414; 1115863; 1116111; 1117121; 1117741; 1118256; 1119300; 1120349	1115233; 1115720; 1115981; 1116240; 1117195; 1117826; 1118427; 1119471; 1121243	2113	2	0.6275	1.049	1.568	0.9789	0.9906	0.9916	0.9107	0.9365	0.9519	0.8527	0.801	0.8251	0.7377
NM_080605	B3GALT6	chr1	+	1167629	1170420	2792	1	0.6422	0.7465	1.107	1.066	0.9922	0.9903	0.9294	0.9413	0.9373	0.886	0.8007	0.8066	0.7618
NM_001130413	SCNN1D	chr1	+	1215816; 1216606; 1216791; 1217622; 1219358; 1220951; 1221306; 1222148; 1222489; 1222888; 1223053; 1223319; 1225651; 1225857; 1226017; 1226275; 1226445; 1226634	1216046; 1216677; 1216990; 1217695; 1219470; 1221044; 1221658; 1222355; 1222679; 1222976; 1223216; 1223417; 1225768; 1225935; 1226074; 1226333; 1226520; 1227409	3054	2	0.6496	1.05	1.522	0.985	0.9885	0.9801	0.9217	0.9475	0.9503	0.868	0.8245	0.8332	0.749
NR_037668	SCNN1D	chr1	+	1215816; 1216606; 1216791; 1217622; 1219358; 1221306; 1222148; 1222489; 1222888; 1223053; 1223319; 1225651; 1225857; 1226017; 1226275; 1226445; 1226634	1216046; 1216677; 1216990; 1217695; 1219470; 1221658; 1222355; 1222679; 1222976; 1223216; 1223417; 1225768; 1225935; 1226074; 1226333; 1226520; 1227409	2960	2	0.6493	0.8569	1.166	0.8564	0.99	0.9806	0.9144	0.9427	0.9452	0.857	0.8089	0.814	0.7195
NM_153339	PUSL1	chr1	+	1243994; 1244295; 1244466; 1244834; 1245061; 1246014; 1246289; 1246710	1244100; 1244352; 1244653; 1244983; 1245231; 1246068; 1246451; 1247057	1240	1	0.6524	0.9753	2.42	1.069	0.9866	0.9923	0.8659	0.9408	0.9492	0.8031	0.7939	0.84	0.6794
NM_001029885	GLTPD1	chr1	+	1260143; 1262216; 1262621	1260482; 1262412; 1264276	2193	1	0.6753	1.089	1.457	1.042	0.9903	0.9913	0.9091	0.944	0.9429	0.8535	0.8106	0.8013	0.7071
NM_152228	TAS1R3	chr1	+	1266726; 1267018; 1267404; 1268301; 1268639; 1268886	1266916; 1267318; 1268186; 1268504; 1268759; 1269844	2559	1	0.6655	1.012	1.457	1.114	0.9911	0.9882	0.9093	0.9305	0.9523	0.8502	0.8164	0.8056	0.7215
NR_015434	LOC148413	chr1	+	1334910; 1335538; 1335985	1335069; 1335683; 1337426	1748	1	0.583	0.8028	2.093	1.034	0.9934	0.9912	0.8889	0.9622	0.9514	0.8442	0.8454	0.824	0.7356
NM_001146685	TMEM88B	chr1	+	1361508; 1362934	1361765; 1363167	492	1	0.7581	1.14	3.547	0.9948	1	0.9921	0.6792	0.9424	0.9392	0.6415	0.8025	0.8069	0.5094
NM_022834	VWA1	chr1	+	1370903; 1372307; 1374461	1371201; 1372864; 1378262	4659	2	0.6733	1.429	0.5821	0.989	0.9927	0.9855	0.9519	0.9459	0.9515	0.8923	0.8065	0.8247	0.764
NM_199121	VWA1	chr1	+	1370903; 1372702; 1374461	1371201; 1372864; 1378262	4264	2	0.674	1.099	0.714	1.149	0.9921	0.9894	0.9402	0.9419	0.9333	0.8898	0.7991	0.8021	0.7602
NM_001039211	ATAD3C	chr1	+	1385069; 1387426; 1387745; 1389725; 1390840; 1391171; 1391605; 1392509; 1394541; 1396130; 1397980; 1403764	1386138; 1387502; 1387814; 1389880; 1390899; 1391296; 1391729; 1392560; 1394611; 1396297; 1398088; 1405538	3859	1	0.5626	0.8433	0.6884	0.8052	0.8908	0.8115	0.8507	0.9475	0.9401	0.8774	0.8241	0.8071	0.7511
NM_031921	ATAD3B	chr1	+	1407164; 1412654; 1414024; 1414429; 1416247; 1417518; 1417925; 1420396; 1421162; 1421490; 1421924; 1423243; 1424584; 1425637; 1425943; 1430865	1407469; 1412730; 1414125; 1414488; 1416316; 1417683; 1417994; 1420551; 1421218; 1421615; 1422048; 1423294; 1424654; 1425804; 1426051; 1431582	2433	1	0.651	0.9505	1.706	1.008	0.99	0.9905	0.9087	0.9441	0.9438	0.8672	0.8323	0.8137	0.7476
NM_001170535	ATAD3A	chr1	+	1447523; 1451392; 1452691; 1453096; 1454301; 1455521; 1455928; 1458124; 1458891; 1459219; 1459653; 1460620; 1461841; 1463075; 1464603; 1469306	1447853; 1451468; 1452792; 1453155; 1454370; 1455686; 1455997; 1458279; 1458947; 1459344; 1459777; 1460671; 1461911; 1463242; 1464711; 1470067	2502	3	0.6531	1.135	1.153	0.883	0.9919	0.9904	0.9206	0.9325	0.9512	0.8715	0.7902	0.8152	0.7461
NM_018188	ATAD3A	chr1	+	1447523; 1451392; 1452547; 1453096; 1454301; 1455521; 1455928; 1458124; 1458891; 1459219; 1459653; 1460620; 1461841; 1463075; 1464603; 1469306	1447853; 1451468; 1452792; 1453155; 1454370; 1455686; 1455997; 1458279; 1458947; 1459344; 1459777; 1460671; 1461911; 1463242; 1464711; 1470067	2646	3	0.6527	0.7475	1.04	1.107	0.993	0.9866	0.9283	0.944	0.9488	0.8802	0.7946	0.8381	0.7589
NM_001170536	ATAD3A	chr1	+	1447910; 1451392; 1452691; 1453096; 1454301; 1455521; 1455928; 1458124; 1458891; 1459219; 1459653; 1460620; 1461841; 1463075; 1464603; 1469306	1448070; 1451468; 1452792; 1453155; 1454370; 1455686; 1455997; 1458279; 1458947; 1459344; 1459777; 1460671; 1461911; 1463242; 1464711; 1470067	2332	3	0.6428	1.278	1.214	0.8246	0.9923	0.9894	0.9088	0.9388	0.9332	0.8691	0.8071	0.8199	0.7275
NM_001170686	MIB2	chr1	+	1550795; 1551888; 1558769; 1559154; 1560175; 1560371; 1560666; 1560938; 1562030; 1562217; 1562454; 1562676; 1563053; 1563399; 1563653; 1563869; 1564513; 1564765; 1565019; 1565672	1551013; 1551994; 1559079; 1559325; 1560281; 1560565; 1560808; 1561033; 1562134; 1562379; 1562587; 1562824; 1563209; 1563559; 1563779; 1564102; 1564691; 1564946; 1565084; 1565990	3326	6	0.6921	0.8508	1.116	1.094	0.9894	0.9932	0.9283	0.947	0.9384	0.8877	0.8279	0.801	0.757
NM_001170687	MIB2	chr1	+	1550795; 1551888; 1558811; 1559154; 1560175; 1560371; 1560666; 1560926; 1562030; 1562217; 1562454; 1562676; 1563053; 1563399; 1563653; 1563869; 1564513; 1564765; 1565019; 1565672	1551013; 1551994; 1559079; 1559325; 1560281; 1560565; 1560808; 1561033; 1562134; 1562379; 1562587; 1562824; 1563209; 1563559; 1563779; 1564102; 1564691; 1564946; 1565084; 1565990	3296	6	0.6905	1.219	0.881	1.112	0.9914	0.9976	0.925	0.9374	0.938	0.8771	0.8105	0.81	0.7675
NM_001170688	MIB2	chr1	+	1550795; 1551888; 1558769; 1559154; 1560175; 1560666; 1560926; 1562030; 1562217; 1562454; 1562676; 1563053; 1563399; 1563653; 1563869; 1564513; 1564765; 1565019; 1565672	1551013; 1551994; 1559079; 1559325; 1560281; 1560808; 1561033; 1562134; 1562379; 1562587; 1562824; 1563209; 1563559; 1563779; 1564102; 1564691; 1564946; 1565084; 1565990	3143	6	0.6942	1.213	0.9466	1.031	0.9952	0.9915	0.9173	0.9504	0.9325	0.8689	0.8226	0.7952	0.7356
NM_080875	MIB2	chr1	+	1550795; 1551888; 1558769; 1559154; 1560175; 1560371; 1560666; 1560926; 1562030; 1562217; 1562454; 1562676; 1563053; 1563399; 1563653; 1563869; 1564513; 1564765; 1565019; 1565672	1551013; 1551994; 1559079; 1559325; 1560281; 1560565; 1560808; 1561033; 1562134; 1562379; 1562587; 1562824; 1563209; 1563559; 1563779; 1564102; 1564691; 1564946; 1565084; 1565990	3338	6	0.6911	0.9528	1.079	1.051	0.9884	0.9885	0.9237	0.9361	0.943	0.8737	0.8142	0.8117	0.7421
NR_033183	MIB2	chr1	+	1550795; 1551888; 1558769; 1559154; 1560175; 1560371; 1560666; 1560926; 1562030; 1562217; 1562454; 1562676; 1563053; 1563399; 1563653; 1563869; 1564513; 1564765; 1565019; 1565672	1551013; 1551994; 1558862; 1559325; 1560281; 1560565; 1560808; 1561033; 1562134; 1562379; 1562587; 1562824; 1563209; 1563559; 1563779; 1564102; 1564691; 1564946; 1565084; 1565990	3121	6	0.6886	1.032	0.9104	1.213	0.9885	0.9903	0.9262	0.9434	0.948	0.8835	0.8208	0.8278	0.7506
NM_001170689	MIB2	chr1	+	1551245; 1551888; 1558811; 1559154; 1560175; 1560666; 1560926; 1562030; 1562217; 1562454; 1562676; 1563053; 1563399; 1563653; 1563869; 1564513; 1565019; 1565672	1551480; 1551994; 1559079; 1559325; 1560281; 1560808; 1561033; 1562134; 1562379; 1562587; 1562824; 1563209; 1563559; 1563779; 1564102; 1564691; 1565084; 1565990	2936	6	0.6935	1.556	1.011	1.022	0.9934	0.9914	0.9223	0.9424	0.9393	0.8754	0.8136	0.8134	0.7492
NM_006983	MMP23B	chr1	+	1567560; 1568162; 1568360; 1568567; 1569127; 1569368; 1569581; 1569827	1567753; 1568292; 1568499; 1568734; 1569291; 1569478; 1569707; 1570030	1240	1	0.6992	1.072	2.734	1.121	0.9878	0.9905	0.8439	0.9236	0.9401	0.7973	0.783	0.806	0.6512
NR_002946_1	MMP23A	chr1	+	1568159; 1568567; 1569127; 1569368; 1569581; 1569827	1568292; 1568734; 1569291; 1569478; 1569707; 1570027	906	2	0.6777	0.7566	3.442	0.8332	0.9899	0.9904	0.8073	0.9461	0.9534	0.7615	0.7912	0.8098	0.633
NR_002946	MMP23A	chr1	+	1631378; 1631786; 1632346; 1632587; 1632800; 1633047	1631511; 1631953; 1632510; 1632697; 1632926; 1633247	906	2	0.6777	0.7413	3.788	0.8562	0.9966	0.9899	0.7827	0.9278	0.9314	0.744	0.7869	0.8043	0.6012
NM_138705	CALML6	chr1	+	1846266; 1847124; 1847880; 1848191; 1848413; 1848586	1846746; 1847174; 1848054; 1848335; 1848513; 1848733	1101	1	0.5913	1.224	3.598	0.736	0.9966	0.9918	0.8063	0.9606	0.9493	0.7692	0.8253	0.8287	0.6325
NM_000815	GABRD	chr1	+	1950768; 1956381; 1956773; 1956957; 1959016; 1959594; 1960550; 1960990; 1961422	1950930; 1956493; 1956840; 1957177; 1959098; 1959731; 1960705; 1961201; 1962192	1925	1	0.6379	1.288	1.891	0.8863	0.9926	0.9867	0.8539	0.9553	0.9302	0.8078	0.8231	0.7971	0.6779
NM_002744	PRKCZ	chr1	+	1981909; 1986880; 1987923; 1990980; 2066701; 2075649; 2077466; 2080311; 2082229; 2087434; 2100957; 2103494; 2103740; 2105336; 2106193; 2106663; 2116022; 2116361	1982140; 1987001; 1988012; 1991030; 2066786; 2075780; 2077547; 2080363; 2082417; 2087531; 2101043; 2103629; 2103827; 2105455; 2106272; 2106752; 2116137; 2116834	2326	4	0.5963	1.001	1.854	0.9359	0.9931	0.9936	0.9014	0.9485	0.9427	0.8484	0.8295	0.8158	0.7031
NM_001033581	PRKCZ	chr1	+	2005086; 2066701; 2075649; 2077466; 2080311; 2082229; 2087434; 2100957; 2103494; 2103740; 2105336; 2106193; 2106663; 2116022; 2116361	2005368; 2066786; 2075780; 2077547; 2080363; 2082417; 2087531; 2101043; 2103629; 2103827; 2105455; 2106272; 2106752; 2116137; 2116834	2114	4	0.579	0.7872	1.609	0.866	0.9903	0.9925	0.9142	0.9459	0.9437	0.855	0.8197	0.8229	0.7301
NM_001242874	PRKCZ	chr1	+	2005425; 2066701; 2075649; 2077466; 2080311; 2082229; 2087434; 2100957; 2103494; 2103740; 2105336; 2106193; 2106663; 2116022; 2116361	2005714; 2066786; 2075780; 2077547; 2080363; 2082417; 2087531; 2101043; 2103629; 2103827; 2105455; 2106272; 2106752; 2116137; 2116834	2121	4	0.5785	1.194	1.59	0.9045	0.9909	0.9945	0.8941	0.948	0.9384	0.8544	0.8095	0.8255	0.7353
NM_001033582	PRKCZ	chr1	+	2036155; 2066701; 2075649; 2077466; 2080311; 2082229; 2087434; 2100957; 2103494; 2103740; 2105336; 2106193; 2106663; 2116022; 2116361	2036334; 2066786; 2075780; 2077547; 2080363; 2082417; 2087531; 2101043; 2103629; 2103827; 2105455; 2106272; 2106752; 2116137; 2116834	2011	4	0.5773	0.7299	1.777	0.8116	0.9811	0.9935	0.8939	0.9355	0.9483	0.8416	0.8208	0.8217	0.7058
NM_003036	SKI	chr1	+	2160134; 2234417; 2234724; 2235279; 2235732; 2237459; 2238016	2161174; 2234542; 2234839; 2235541; 2236024; 2237689; 2241652	5707	1	0.5968	1.205	0.4643	0.7912	0.9923	0.9922	0.9627	0.9436	0.946	0.9208	0.8161	0.8345	0.7914
NM_007033	RER1	chr1	+	2323214; 2327223; 2328555; 2330854; 2332296; 2333646; 2334474	2323397; 2327310; 2328659; 2330953; 2332374; 2333781; 2336885	3104	1	0.5338	1.158	0.8715	1.063	0.9891	0.9898	0.9104	0.9531	0.9386	0.8467	0.8261	0.7995	0.7229
NM_014638	PLCH2	chr1	+	2407754; 2409915; 2411173; 2411622; 2415887; 2418346; 2418612; 2419037; 2420646; 2421199; 2422631; 2426295; 2426927; 2428046; 2428267; 2428941; 2429962; 2430183; 2430523; 2431080; 2433551; 2435361	2408151; 2410061; 2411416; 2411751; 2416057; 2418439; 2418815; 2419157; 2420817; 2421306; 2422774; 2426387; 2427009; 2428143; 2428449; 2429048; 2430086; 2430267; 2430669; 2431159; 2433848; 2436964	4837	1	0.6438	0.9042	0.4667	0.8056	0.9947	0.9939	0.9514	0.9409	0.9335	0.9058	0.8137	0.8047	0.7778
NM_003820	TNFRSF14	chr1	+	2487805; 2489165; 2489782; 2491262; 2492063; 2493112; 2494304; 2494587	2488172; 2489273; 2489907; 2491417; 2492153; 2493254; 2494335; 2495267	1706	1	0.6219	1.082	2.226	0.8647	0.9888	0.9909	0.8826	0.9438	0.9435	0.8279	0.8175	0.8188	0.6964
NR_036637	C1orf93	chr1	+	2517899; 2518530; 2519180; 2519829; 2519989; 2520361; 2520849	2518030; 2518734; 2519231; 2519892; 2520064; 2520479; 2522908	2708	8	0.6134	0.7134	1.073	0.9309	0.9928	0.9873	0.9277	0.9415	0.9333	0.8663	0.7778	0.8149	0.7408
NR_036638	C1orf93	chr1	+	2517899; 2518530; 2519180; 2519829; 2519989; 2520393; 2520849	2518030; 2518734; 2519231; 2519892; 2520064; 2520479; 2522908	2676	8	0.6147	0.9513	1.283	0.9222	0.99	0.9953	0.9093	0.9402	0.9422	0.8569	0.815	0.7996	0.7109
NM_001195736	C1orf93	chr1	+	2518189; 2518530; 2519180; 2519775; 2519989; 2520361; 2520849	2518387; 2518734; 2519231; 2519892; 2520064; 2520479; 2522908	2829	8	0.6168	1.172	1.153	1.167	0.9896	0.9887	0.9203	0.9353	0.9448	0.8692	0.8031	0.8153	0.7427
NM_001195737	C1orf93	chr1	+	2518189; 2518530; 2519180; 2519829; 2519969; 2520393; 2520849	2518387; 2518734; 2519231; 2519892; 2520064; 2520479; 2522908	2763	8	0.6178	1.071	1.158	0.9851	0.9914	0.9942	0.9211	0.9431	0.9531	0.8719	0.8136	0.8232	0.7396
NM_001195738	C1orf93	chr1	+	2518189; 2518530; 2519180; 2519829; 2519989; 2520393; 2520849	2518387; 2518734; 2519231; 2519892; 2520064; 2520479; 2522908	2743	8	0.6179	1.021	1.542	1.124	0.9876	0.994	0.9184	0.9308	0.9541	0.8704	0.804	0.8281	0.7438
NM_001195740	C1orf93	chr1	+	2518189; 2518530; 2519180; 2519829; 2520393; 2520849	2518387; 2518734; 2519231; 2519892; 2520479; 2522908	2667	8	0.6175	1.082	1.284	0.9574	0.9944	0.9966	0.9186	0.944	0.9602	0.8725	0.8032	0.8221	0.7405
NM_001195741	C1orf93	chr1	+	2518189; 2518530; 2519180; 2519829; 2520396; 2520849	2518387; 2518734; 2519231; 2519892; 2520479; 2522908	2664	8	0.6179	0.7997	1.338	0.8718	0.9902	0.989	0.9125	0.9361	0.9404	0.8579	0.8158	0.8141	0.7306
NM_152371	C1orf93	chr1	+	2518189; 2518530; 2519180; 2519829; 2519989; 2520361; 2520849	2518387; 2518734; 2519231; 2519892; 2520064; 2520479; 2522908	2775	8	0.6166	0.9315	1.061	0.8594	0.9938	0.9906	0.9313	0.9393	0.9303	0.8829	0.8223	0.8056	0.7619
NM_080431	ACTRT2	chr1	+	2938046	2939467	1422	1	0.6146	0.8115	2.763	1.099	0.99	0.9912	0.8626	0.938	0.9477	0.8287	0.818	0.822	0.6972
NM_022114	PRDM16	chr1	+	2985742; 3102689; 3160651; 3301716; 3313055; 3319355; 3321303; 3322059; 3327948; 3331124; 3334392; 3335231; 3342145; 3342615; 3347436; 3348530; 3350241	2985860; 3103038; 3160701; 3301850; 3313157; 3319562; 3321450; 3322212; 3329364; 3331211; 3334561; 3335308; 3342314; 3342789; 3347672; 3348704; 3355185	8723	2	0.5668	1.056	0.258	1.261	0.9915	0.9959	0.9681	0.9461	0.9487	0.9196	0.8299	0.8205	0.7869
NM_199454	PRDM16	chr1	+	2985742; 3102689; 3160651; 3301716; 3313055; 3319355; 3321303; 3322059; 3327948; 3331124; 3334392; 3335231; 3342145; 3342615; 3347436; 3348530; 3350298	2985860; 3103038; 3160701; 3301850; 3313157; 3319562; 3321450; 3322212; 3329364; 3331211; 3334561; 3335308; 3342314; 3342789; 3347672; 3348704; 3355185	8666	2	0.5668	0.9529	0.2445	1.346	0.9891	0.9858	0.964	0.9447	0.9292	0.9186	0.8133	0.8061	0.7919
NR_036215	MIR4251	chr1	+	3044539	3044599	61	1	0.5082	0	0	2.498	NA	NA	0.1818	NA	NA	0	NA	NA	0
NM_014448	ARHGEF16	chr1	+	3371147; 3379630; 3382712; 3383732; 3385444; 3385997; 3389642; 3389957; 3391272; 3392534; 3394439; 3394988; 3396081; 3396376; 3397012	3371375; 3380236; 3382757; 3383901; 3385500; 3386157; 3389794; 3390086; 3391346; 3392626; 3394590; 3395176; 3396154; 3396477; 3397677	2904	1	0.6484	1.092	1.036	0.795	0.9905	0.9908	0.944	0.9367	0.941	0.892	0.8231	0.8052	0.765
NM_182752	TPRG1L	chr1	+	3541556; 3541988; 3542277; 3544064; 3544973	3541837; 3542079; 3542453; 3544217; 3546694	2427	1	0.5447	1.002	1.514	0.9731	0.9668	0.9849	0.8798	0.9421	0.9554	0.8456	0.8188	0.8103	0.7331
NM_001204184	TP73	chr1	+	3569129; 3598897; 3599624; 3624113; 3638585; 3639918; 3643679; 3644192; 3644693; 3645891; 3646564; 3647491; 3649311	3569205; 3598994; 3599744; 3624355; 3638771; 3640033; 3643788; 3644334; 3644781; 3646012; 3646712; 3647629; 3652765	5049	13	0.6108	1.042	0.4969	1.034	0.993	0.9917	0.9439	0.9399	0.9466	0.9019	0.7961	0.8234	0.7838
NM_001204185	TP73	chr1	+	3569129; 3598897; 3599624; 3624113; 3638585; 3639918; 3643679; 3644192; 3644693; 3645891; 3647491; 3648027; 3649311	3569205; 3598994; 3599744; 3624355; 3638771; 3640033; 3643788; 3644334; 3644781; 3646012; 3647629; 3648120; 3652765	4994	13	0.6059	1.104	0.4636	1.167	0.9887	0.992	0.9473	0.9393	0.9482	0.901	0.8213	0.8285	0.7802
NM_001204186	TP73	chr1	+	3569129; 3598897; 3599624; 3624113; 3638585; 3639918; 3643679; 3644192; 3644693; 3645891; 3649311	3569205; 3598994; 3599744; 3624355; 3638771; 3640033; 3643788; 3644334; 3644781; 3646012; 3652765	4761	13	0.6064	0.9763	0.6933	0.6871	0.9921	0.9909	0.9421	0.9335	0.9364	0.8948	0.8004	0.8126	0.7664
NM_001204187	TP73	chr1	+	3569129; 3598897; 3599624; 3624113; 3638585; 3639918; 3643679; 3644192; 3644693; 3645891; 3647491; 3649311	3569205; 3598994; 3599744; 3624355; 3638771; 3640033; 3643788; 3644334; 3644781; 3646012; 3647629; 3652765	4900	13	0.6088	0.9957	0.578	0.9423	0.9853	0.9935	0.9485	0.9347	0.9438	0.9015	0.7999	0.8117	0.766
NM_001204188	TP73	chr1	+	3569129; 3598897; 3599624; 3624113; 3638585; 3639918; 3643679; 3644192; 3644693; 3645891; 3648027; 3649311	3569205; 3598994; 3599744; 3624355; 3638771; 3640033; 3643788; 3644334; 3644781; 3646012; 3648120; 3652765	4855	13	0.6035	0.8281	0.4673	1.085	0.9891	0.9888	0.947	0.9403	0.9369	0.9027	0.8146	0.8108	0.7743
NM_005427	TP73	chr1	+	3569129; 3598897; 3599624; 3624113; 3638585; 3639918; 3643679; 3644192; 3644693; 3645891; 3646564; 3647491; 3648027; 3649311	3569205; 3598994; 3599744; 3624355; 3638771; 3640033; 3643788; 3644334; 3644781; 3646012; 3646712; 3647629; 3648120; 3652765	5143	13	0.608	0.8082	0.3725	1.364	0.9895	0.994	0.9526	0.9395	0.9434	0.9039	0.8073	0.8024	0.7772
NM_001126240	TP73	chr1	+	3607236; 3624113; 3638585; 3639918; 3643679; 3644192; 3644693; 3645891; 3646564; 3647491; 3648027; 3649311	3607508; 3624355; 3638771; 3640033; 3643788; 3644334; 3644781; 3646012; 3646712; 3647629; 3648120; 3652765	5120	13	0.6076	1.275	0.6465	0.9216	0.9897	0.9902	0.9516	0.9452	0.9421	0.9012	0.8154	0.8236	0.7671
NM_001126241	TP73	chr1	+	3607236; 3624113; 3638585; 3639918; 3643679; 3644192; 3644693; 3645891; 3646564; 3647491; 3649311	3607508; 3624355; 3638771; 3640033; 3643788; 3644334; 3644781; 3646012; 3646712; 3647629; 3652765	5026	13	0.6104	1.05	0.547	1.079	0.9886	0.9908	0.9468	0.9431	0.9379	0.8995	0.8106	0.8245	0.7747
NM_001126242	TP73	chr1	+	3607236; 3624113; 3638585; 3639918; 3643679; 3644192; 3644693; 3645891; 3647491; 3648027; 3649311	3607508; 3624355; 3638771; 3640033; 3643788; 3644334; 3644781; 3646012; 3647629; 3648120; 3652765	4971	13	0.6055	1.255	0.6482	1.596	0.993	0.9936	0.9491	0.9382	0.9434	0.9063	0.8079	0.8266	0.7765
NM_001204189	TP73	chr1	+	3607236; 3624113; 3638585; 3639918; 3643679; 3644192; 3644693; 3645891; 3649311	3607508; 3624355; 3638771; 3640033; 3643788; 3644334; 3644781; 3646012; 3652765	4738	13	0.606	1.331	0.5042	1.212	0.992	0.9923	0.9506	0.9462	0.943	0.912	0.8134	0.8396	0.7902
NM_001204190	TP73	chr1	+	3607236; 3624113; 3638585; 3639918; 3643679; 3644192; 3644693; 3645891; 3647491; 3649311	3607508; 3624355; 3638771; 3640033; 3643788; 3644334; 3644781; 3646012; 3647629; 3652765	4877	13	0.6084	0.9451	0.6209	0.8847	0.992	0.9931	0.9481	0.9514	0.9459	0.8994	0.8222	0.8239	0.7865
NM_001204191	TP73	chr1	+	3607236; 3624113; 3638585; 3639918; 3643679; 3644192; 3644693; 3645891; 3648027; 3649311	3607508; 3624355; 3638771; 3640033; 3643788; 3644334; 3644781; 3646012; 3648120; 3652765	4832	13	0.6031	0.8345	0.6869	0.87	0.9914	0.9917	0.9583	0.9485	0.9465	0.9154	0.8117	0.815	0.7952
NM_001204192	TP73	chr1	+	3614610; 3624113; 3638585; 3639918; 3643679; 3644192; 3644693; 3645891; 3646564; 3647491; 3648027; 3649311	3614715; 3624355; 3638771; 3640033; 3643788; 3644334; 3644781; 3646012; 3646712; 3647629; 3648120; 3652765	4953	13	0.6035	1.496	0.5122	0.9164	0.9903	0.9864	0.9522	0.9464	0.9481	0.9023	0.8222	0.8262	0.7777
NM_152492	CCDC27	chr1	+	3668965; 3670682; 3672021; 3673297; 3677845; 3679184; 3679672; 3680270; 3683099; 3683797; 3686347; 3687965	3669363; 3670805; 3672131; 3673454; 3677994; 3679276; 3680038; 3680400; 3683176; 3684009; 3686451; 3688209	2174	1	0.5837	0.9725	1.869	1.216	0.9814	0.9932	0.9074	0.9312	0.9443	0.8611	0.7969	0.8131	0.7371
NM_001163724	LOC388588	chr1	+	3689352; 3689627; 3691863; 3692359	3689405; 3689745; 3692047; 3692546	546	1	0.6813	0.9088	3.872	1.074	0.9953	0.9945	0.7087	0.9581	0.9476	0.6496	0.8186	0.8297	0.5157
NM_004402	DFFB	chr1	+	3773845; 3775282; 3782376; 3784538; 3786169; 3789036; 3800071	3774281; 3775408; 3782564; 3784617; 3786339; 3789136; 3801993	3028	1	0.5208	1.088	1.158	1.343	0.9026	0.9882	0.8053	0.9418	0.9473	0.8768	0.8213	0.8236	0.7548
NR_024455	LOC100133612	chr1	+	3816968; 3820529; 3830256; 3830959	3817195; 3820600; 3830854; 3832011	1952	1	0.5784	1.167	1.613	1.012	0.9189	0.8783	0.8423	0.9504	0.9274	0.8341	0.8105	0.7991	0.7208
NR_040065	LOC728716	chr1	+	4000672; 4001054; 4012313	4000758; 4001203; 4012643	568	1	0.4789	0.8614	4.117	1.272	0.9953	0.9921	0.7029	0.9434	0.9427	0.6294	0.8255	0.8263	0.5112
NR_027088	LOC284661	chr1	+	4472111; 4475613; 4476372; 4482820; 4483408; 4484054	4472692; 4475647; 4476608; 4483247; 4483508; 4484744	2074	1	0.5121	0.9971	1.942	1.222	0.9922	0.9897	0.8962	0.9442	0.9393	0.8497	0.8125	0.8252	0.7213
NM_001042478	AJAP1	chr1	+	4715105; 4771960; 4829913; 4832340; 4834487; 4837461	4715514; 4772759; 4830000; 4832585; 4834618; 4837854	2070	2	0.6391	0.941	1.503	0.745	0.9893	0.9866	0.9132	0.9479	0.9414	0.8668	0.8199	0.8205	0.7365
NM_018836	AJAP1	chr1	+	4715105; 4771960; 4829913; 4832340; 4834487; 4842605	4715514; 4772759; 4830000; 4832585; 4834618; 4843851	2923	2	0.5573	0.9673	1.057	1.125	0.9747	0.9888	0.9221	0.9396	0.9499	0.8961	0.8269	0.8206	0.7647
NR_039612	MIR4417	chr1	+	5624131	5624203	73	1	0.6301	0	0	2.435	NA	NA	0.1558	NA	NA	0	NA	NA	0
NM_001199861	KCNAB2	chr1	+	6052358; 6100577; 6101891; 6132815; 6133793; 6142255; 6145264; 6147527; 6149068; 6150449; 6154460; 6155383; 6155590; 6156696; 6157329; 6158545	6052848; 6100705; 6101932; 6132858; 6133830; 6142334; 6145308; 6147571; 6149111; 6150535; 6154545; 6155503; 6155684; 6156816; 6157417; 6161253	4266	6	0.6174	1.311	0.6412	0.7197	0.9926	0.9857	0.9361	0.9435	0.9392	0.888	0.8172	0.8245	0.7669
NM_003636	KCNAB2	chr1	+	6086073; 6100577; 6101891; 6132815; 6133793; 6142255; 6145264; 6147527; 6149068; 6150449; 6154460; 6155383; 6155590; 6156696; 6157329; 6158545	6086505; 6100705; 6101932; 6132858; 6133830; 6142334; 6145308; 6147571; 6149111; 6150535; 6154545; 6155503; 6155684; 6156816; 6157417; 6161253	4208	6	0.6138	1.073	0.4931	0.9063	0.9857	0.9922	0.9322	0.9392	0.9522	0.8868	0.814	0.8276	0.7591
NM_172130	KCNAB2	chr1	+	6086073; 6100577; 6132815; 6133793; 6142255; 6145264; 6147527; 6149068; 6150449; 6154460; 6155383; 6155590; 6156696; 6157329; 6158545	6086505; 6100705; 6132858; 6133830; 6142334; 6145308; 6147571; 6149111; 6150535; 6154545; 6155503; 6155684; 6156816; 6157417; 6161253	4166	6	0.6152	1.183	0.6787	0.9443	0.9916	0.9894	0.9366	0.941	0.9306	0.8944	0.8188	0.7976	0.7523
NM_001199860	KCNAB2	chr1	+	6094348; 6100577; 6101891; 6132815; 6133793; 6142255; 6145264; 6147527; 6149068; 6150449; 6154460; 6155383; 6155590; 6156696; 6157329; 6158545	6094854; 6100705; 6101932; 6132858; 6133830; 6142334; 6145308; 6147571; 6149111; 6150535; 6154545; 6155503; 6155684; 6156816; 6157417; 6161253	4282	6	0.6107	0.9632	0.7541	0.9473	0.991	0.9893	0.9516	0.9468	0.9528	0.9061	0.8187	0.8134	0.778
NM_001199862	KCNAB2	chr1	+	6105981; 6111571; 6132815; 6133793; 6142255; 6145264; 6147527; 6149068; 6150449; 6151323; 6154460; 6155383; 6155590; 6156696; 6157329; 6158545	6106243; 6111814; 6132858; 6133830; 6142334; 6145308; 6147571; 6149111; 6150535; 6151367; 6154545; 6155503; 6155684; 6156816; 6157417; 6161253	4156	6	0.6059	0.9785	0.4893	1.08	0.9915	0.9955	0.9393	0.941	0.9467	0.8951	0.811	0.8195	0.7702
NM_001199863	KCNAB2	chr1	+	6106174; 6132815; 6133793; 6142255; 6145264; 6147527; 6149068; 6150449; 6154460; 6155383; 6155590; 6156696; 6157329; 6158545	6106243; 6132858; 6133830; 6142334; 6145308; 6147571; 6149111; 6150535; 6154545; 6155503; 6155684; 6156816; 6157417; 6161253	3674	6	0.61	0.8556	0.6603	0.9897	0.9912	0.9924	0.9467	0.9391	0.9391	0.8927	0.8194	0.8183	0.7575
NM_207396	RNF207	chr1	+	6266189; 6266596; 6267439; 6268941; 6269175; 6269328; 6269474; 6269984; 6270283; 6270430; 6270930; 6271081; 6271927; 6272291; 6272742; 6273126; 6278349; 6279296	6266362; 6266786; 6267571; 6269085; 6269256; 6269403; 6269599; 6270030; 6270355; 6270498; 6270998; 6271178; 6272113; 6272476; 6272793; 6273243; 6278429; 6281359	3971	1	0.5626	0.9201	0.7202	1.131	0.9103	0.979	0.8704	0.9514	0.9467	0.8956	0.832	0.82	0.7656
NM_001024598	HES3	chr1	+	6304252; 6304411; 6304608; 6305170	6304301; 6304506; 6304689; 6305638	697	1	0.6829	0.8808	2.722	0.828	0.9887	0.9891	0.772	0.9361	0.938	0.732	0.8083	0.8212	0.564
NM_031475	ESPN	chr1	+	6484848; 6488286; 6500314; 6500686; 6500994; 6504541; 6505724; 6508701; 6511663; 6511893; 6517244; 6517421; 6520059	6485309; 6488479; 6500500; 6500868; 6501125; 6504742; 6505995; 6509151; 6511808; 6512156; 6517323; 6517432; 6521004	3531	1	0.6814	0.8635	0.8753	0.799	0.9871	0.9903	0.9411	0.9493	0.9425	0.8985	0.8335	0.8103	0.7782
NM_138697	TAS1R1	chr1	+	6615338; 6630969; 6634691; 6636475; 6637010; 6638713	6615624; 6631275; 6635452; 6636687; 6637130; 6639817	2795	2	0.5853	0.8167	1.058	1.144	0.9899	0.9867	0.9235	0.9474	0.9477	0.8751	0.814	0.8087	0.7581
NM_177540	TAS1R1	chr1	+	6615338; 6630969; 6636475; 6637010; 6638713	6615624; 6631275; 6636687; 6637130; 6639817	2033	2	0.576	0.9525	1.747	0.8494	0.9881	0.9929	0.8877	0.938	0.9474	0.8289	0.8045	0.8246	0.6952
NM_005341	ZBTB48	chr1	+	6640063; 6640601; 6642118; 6645979; 6646755; 6647265; 6647538; 6648120; 6648338; 6648816; 6648976	6640196; 6641359; 6642359; 6646090; 6646847; 6647351; 6647692; 6648256; 6648502; 6648904; 6649340	2338	1	0.6009	0.9704	1.756	1.239	0.9908	0.9888	0.9084	0.944	0.9449	0.8558	0.8087	0.8162	0.7402
NM_153812	PHF13	chr1	+	6673756; 6676817; 6679863; 6681471	6674165; 6676918; 6680397; 6684093	3670	1	0.5411	0.9333	0.6283	0.9121	0.9946	0.989	0.9366	0.9535	0.9379	0.891	0.8275	0.8018	0.7669
NM_001195753	THAP3	chr1	+	6684925; 6685210; 6688559; 6690348; 6692451; 6692856	6685014; 6685352; 6688751; 6690413; 6692555; 6693642	1384	3	0.6004	0.8922	2.275	1.034	0.9813	0.9919	0.8387	0.9421	0.9494	0.7742	0.8187	0.8123	0.6613
NM_001195752	THAP3	chr1	+	6685210; 6688559; 6690351; 6692451; 6692856	6685352; 6688751; 6690413; 6692555; 6693642	1291	3	0.6034	0.9869	2.727	1.118	0.9837	0.9928	0.8448	0.9493	0.9377	0.8	0.8297	0.8177	0.672
NM_138350	THAP3	chr1	+	6685210; 6688559; 6690348; 6692430; 6694080	6685352; 6688751; 6690413; 6692555; 6695646	2095	3	0.5938	0.9254	1.505	0.5675	0.994	0.9883	0.9049	0.9488	0.9451	0.8311	0.8274	0.8104	0.7204
NM_001195563	CAMTA1	chr1	+	6845384; 6880241; 6885152; 6931817	6845635; 6880310; 6885270; 6932107	732	4	0.4986	0.9112	4.314	0.9178	0.9931	0.992	0.7491	0.9412	0.943	0.7251	0.8201	0.8282	0.6082
NM_001242701	CAMTA1	chr1	+	6845384; 6880241; 6885152; 6947714	6845635; 6880310; 6885270; 6948261	989	4	0.5531	0.7911	3.218	0.8707	0.9941	0.9942	0.8123	0.9469	0.9434	0.7534	0.8201	0.8194	0.6113
NM_015215	CAMTA1	chr1	+	6845384; 6880241; 6885152; 7151364; 7309551; 7527890; 7700460; 7721786; 7723413; 7730971; 7737659; 7792508; 7796404; 7796991; 7797315; 7798019; 7804895; 7805905; 7807770; 7811259; 7812519; 7815698; 7826519	6845635; 6880310; 6885270; 7151431; 7309686; 7527961; 7700613; 7721926; 7725259; 7731097; 7737793; 7792659; 7796600; 7797069; 7797630; 7798542; 7805082; 7806151; 7807841; 7811452; 7812593; 7815728; 7829766	8444	4	0.4938	0.9055	0.1982	0.8243	0.9909	0.9931	0.9698	0.9457	0.9655	0.9234	0.8243	0.8483	0.7904
NR_038934	CAMTA1	chr1	+	6845384; 6885152; 6931817; 6947714	6845635; 6885270; 6931900; 6948261	1003	4	0.5474	0.8675	5.134	0.9759	0.992	0.9897	0.7925	0.9443	0.9386	0.75	0.8382	0.8203	0.6014
NM_004781	VAMP3	chr1	+	7831329; 7833502; 7837220; 7838178; 7839686	7831445; 7833571; 7837378; 7838229; 7841492	2205	1	0.4268	0.8552	1.464	0.9664	0.9963	0.9878	0.9068	0.9486	0.9407	0.8494	0.8066	0.8099	0.7151
NM_016831	PER3	chr1	+	7844763; 7845501; 7846781; 7848105; 7854020; 7858585; 7861173; 7863107; 7863752; 7868953; 7869953; 7870498; 7879345; 7880175; 7880527; 7886540; 7887178; 7889897; 7895822; 7897059; 7902732	7845065; 7845646; 7846896; 7848306; 7854068; 7858733; 7861251; 7863213; 7863908; 7869058; 7870081; 7870627; 7879480; 7880299; 7880700; 7886770; 7887875; 7890221; 7896005; 7897209; 7905237	6203	1	0.4586	1.085	0.4648	0.8378	0.9897	0.988	0.9542	0.9451	0.9448	0.8952	0.8148	0.8223	0.765
NM_001123377	PARK7	chr1	+	8021714; 8022823; 8025384; 8029405; 8030954; 8037712; 8044954	8021795; 8022935; 8025485; 8029464; 8031023; 8037798; 8045342	903	2	0.4873	0.754	3.057	1.485	0.9966	0.9875	0.7711	0.9525	0.944	0.7194	0.8136	0.8303	0.611
NM_007262	PARK7	chr1	+	8021714; 8022823; 8025384; 8029405; 8030954; 8037712; 8044954	8021853; 8022935; 8025485; 8029464; 8031023; 8037798; 8045342	961	2	0.5036	0.8262	4.321	0.7543	0.9942	0.9928	0.8089	0.9593	0.9361	0.742	0.8023	0.8099	0.586
NM_001080397	SLC45A1	chr1	+	8384390; 8385358; 8385878; 8390269; 8395497; 8397876; 8399553; 8403807	8384786; 8385450; 8386102; 8390996; 8395650; 8398052; 8399758; 8404227	2401	1	0.6252	0.8998	1.313	1.09	0.9925	0.989	0.9215	0.9498	0.94	0.8668	0.8045	0.8031	0.7407
NR_038351	ENO1-AS1	chr1	+	8938894; 8939624	8939019; 8939943	446	1	0.4888	0.4761	3.638	1.341	1	0.9886	0.668	0.9239	0.9474	0.6139	0.7935	0.8265	0.4633
NM_001215	CA6	chr1	+	9005922; 9009322; 9017196; 9018969; 9022646; 9027718; 9030926; 9034681	9006024; 9009501; 9017344; 9019061; 9022715; 9027875; 9031040; 9035148	1336	1	0.4993	0.767	2.476	1.08	0.9932	0.9853	0.8656	0.9459	0.9302	0.832	0.8221	0.7913	0.7216
NM_004285	H6PD	chr1	+	9294863; 9304984; 9307025; 9322118; 9323568	9295125; 9305620; 9307142; 9322387; 9331394	9115	1	0.565	1.09	0.2251	0.9118	0.9436	0.9944	0.9222	0.9373	0.9494	0.9164	0.8033	0.8369	0.7906
NM_025106	SPSB1	chr1	+	9352941; 9415802; 9427507	9353130; 9416644; 9429590	3117	1	0.5659	0.8108	1.083	0.928	0.99	0.9891	0.9178	0.9489	0.9371	0.8675	0.842	0.8175	0.7263
NM_032315	SLC25A33	chr1	+	9599528; 9613684; 9627342; 9630316; 9633404; 9640012; 9642357	9599806; 9613863; 9627419; 9630416; 9633470; 9640292; 9642831	1461	1	0.488	0.8736	2.341	1.101	0.9873	0.9939	0.8824	0.9385	0.9507	0.8278	0.8156	0.8171	0.6915
NM_001010866	TMEM201	chr1	+	9648932; 9655948; 9656917; 9658507; 9661163; 9662127	9649101; 9656068; 9657111; 9658683; 9661512; 9665020	3907	2	0.6263	1.152	1.03	0.9147	0.9918	0.9902	0.9516	0.9513	0.9449	0.9083	0.8221	0.7986	0.7752
NM_001130924	TMEM201	chr1	+	9648932; 9655948; 9656917; 9658507; 9661163; 9662127; 9667615; 9669898; 9670564; 9671811; 9673044	9649101; 9656068; 9657111; 9658683; 9661512; 9662330; 9667847; 9669969; 9670863; 9671948; 9674935	3852	2	0.629	0.9868	0.8826	1.12	0.9903	0.9905	0.9416	0.9435	0.9464	0.8945	0.8136	0.8221	0.7719
NM_005026	PIK3CD	chr1	+	9711790; 9751525; 9770482; 9775599; 9775907; 9776498; 9777017; 9777595; 9778752; 9779979; 9780170; 9780669; 9780800; 9781185; 9781502; 9781819; 9782033; 9782302; 9782586; 9783183; 9784027; 9784334; 9784862; 9786967	9711860; 9751629; 9770654; 9775827; 9776136; 9776677; 9777166; 9777684; 9778973; 9780075; 9780300; 9780719; 9780967; 9781306; 9781645; 9781918; 9782211; 9782414; 9782664; 9783350; 9784150; 9784479; 9784994; 9789172	5411	1	0.5742	1.329	0.3754	1.106	0.957	0.9864	0.9159	0.9499	0.9375	0.9032	0.8122	0.8193	0.7782
NM_022787	NMNAT1	chr1	+	10003486; 10032076; 10035650; 10041089; 10042359	10003573; 10032246; 10035833; 10041228; 10045556	3781	1	0.4597	1.089	0.5909	0.8829	0.8077	0.9752	0.749	0.9473	0.9339	0.8672	0.815	0.8079	0.7441
NM_052960	RBP7	chr1	+	10057255; 10067628; 10068231; 10075840	10057389; 10067806; 10068332; 10076078	655	1	0.5008	0.6343	4.768	0.8036	0.9889	0.9911	0.7588	0.9278	0.9438	0.7325	0.8056	0.813	0.5702
NM_001105562	UBE4B	chr1	+	10093041; 10132086; 10155519; 10161166; 10163006; 10165574; 10166255; 10177517; 10179571; 10182020; 10186852; 10189450; 10190558; 10190773; 10192427; 10195046; 10197125; 10204998; 10207021; 10209242; 10211384; 10218414; 10221200; 10228194; 10231196; 10238702; 10239474; 10239953	10093752; 10132272; 10155654; 10161253; 10163150; 10165802; 10166641; 10177658; 10179671; 10182134; 10186935; 10189506; 10190674; 10190871; 10192540; 10195244; 10197263; 10205097; 10207148; 10209340; 10211619; 10218540; 10221344; 10228328; 10231387; 10238876; 10239620; 10241296	5879	2	0.4921	1.229	0.3534	0.7221	0.9901	0.9922	0.9598	0.9451	0.9444	0.9184	0.825	0.8278	0.7803
NM_006048	UBE4B	chr1	+	10093041; 10132086; 10155519; 10161166; 10163006; 10165574; 10177517; 10179571; 10182020; 10186852; 10189450; 10190558; 10190773; 10192427; 10195046; 10197125; 10204998; 10207021; 10209242; 10211384; 10218414; 10221200; 10228194; 10231196; 10238702; 10239474; 10239953	10093752; 10132272; 10155654; 10161253; 10163150; 10165802; 10177658; 10179671; 10182134; 10186935; 10189506; 10190674; 10190871; 10192540; 10195244; 10197263; 10205097; 10207148; 10209340; 10211619; 10218540; 10221344; 10228328; 10231387; 10238876; 10239620; 10241296	5492	2	0.4814	1.049	0.477	0.9618	0.988	0.9903	0.9602	0.9451	0.9313	0.9073	0.8084	0.7956	0.7753
NM_015074	KIF1B	chr1	+	10270764; 10292308; 10316305; 10318551; 10321963; 10327438; 10328210; 10331560; 10332299; 10335486; 10336379; 10338044; 10342458; 10351140; 10352105; 10355144; 10355718; 10356640; 10356955; 10357232; 10380101; 10381767; 10383942; 10384816; 10386169; 10394578; 10396715; 10397132; 10397429; 10399827; 10402108; 10403290; 10405903; 10407819; 10408707; 10412689; 10420987; 10421750; 10423341; 10425158;…	10270936; 10292492; 10316381; 10318730; 10322028; 10327616; 10328321; 10331637; 10332364; 10335561; 10336457; 10338186; 10342591; 10351219; 10352180; 10355223; 10355824; 10356723; 10357135; 10357304; 10380194; 10381915; 10384120; 10384953; 10386417; 10394696; 10396800; 10397261; 10397591; 10399917; 10402226; 10403345; 10406011; 10407885; 10408791; 10412794; 10421101; 10421883; 10423402; 10425303;…	10581	2	0.4771	1.125	0.2561	1.058	0.9538	0.9923	0.9373	0.9422	0.9455	0.9231	0.8185	0.8152	0.7936
NM_183416	KIF1B	chr1	+	10270764; 10292308; 10316305; 10318551; 10321963; 10327438; 10328210; 10331560; 10332299; 10335486; 10336379; 10338044; 10342458; 10351140; 10352105; 10355144; 10355718; 10356640; 10356955; 10357232; 10363221	10270936; 10292492; 10316381; 10318730; 10322028; 10327616; 10328321; 10331637; 10332364; 10335561; 10336457; 10338186; 10342591; 10351219; 10352180; 10355223; 10355824; 10356723; 10357135; 10357304; 10368655	7664	2	0.4208	0.9739	0.4195	0.8696	0.962	0.9935	0.9387	0.9431	0.9476	0.9172	0.8092	0.8299	0.779
NM_002631	PGD	chr1	+	10459085; 10459686; 10460450; 10463128; 10464218; 10468128; 10471475; 10473119; 10477044; 10477433; 10478883; 10479474; 10479687	10459182; 10459761; 10460629; 10463193; 10464336; 10468197; 10471609; 10473308; 10477174; 10477566; 10478982; 10479596; 10480201	1937	1	0.5328	1.056	2.533	1.144	0.9944	0.9887	0.8969	0.947	0.9445	0.8521	0.8172	0.8194	0.7219
NM_198544	APITD1-CORT	chr1	+	10490159; 10493899; 10494714; 10500404; 10511434	10490625; 10494022; 10494747; 10500470; 10512060	1319	4	0.5193	0.9134	2.432	1.006	0.9923	0.9871	0.847	0.9444	0.9424	0.7878	0.7969	0.8216	0.6817
NM_199006	APITD1-CORT	chr1	+	10490159; 10493899; 10494714; 10511434	10490625; 10494022; 10494747; 10512060	1252	4	0.5248	0.9697	2.199	0.8906	0.9924	0.9866	0.8551	0.9449	0.9396	0.8178	0.8175	0.8039	0.6708
NM_199294	APITD1	chr1	+	10490159; 10493899; 10494714; 10500404; 10502322	10490625; 10494022; 10494747; 10500470; 10502872	1243	2	0.4916	0.9433	2.206	1.233	0.9941	0.9933	0.8524	0.9488	0.9402	0.7952	0.8287	0.8215	0.6461
NR_036462	APITD1	chr1	+	10490804; 10493899; 10494714; 10500404; 10502322	10491458; 10494022; 10494747; 10500470; 10502872	1431	2	0.4773	0.8887	3.147	0.8454	0.9909	0.9892	0.8588	0.9456	0.938	0.7977	0.8203	0.8078	0.6584
NR_037186	APITD1-CORT	chr1	+	10490804; 10494714; 10500404; 10511434	10491458; 10494747; 10500470; 10512060	1383	4	0.5033	0.7259	3.844	1.023	0.9908	0.9931	0.8793	0.931	0.947	0.8075	0.8161	0.8237	0.6786
NR_037187	APITD1-CORT	chr1	+	10490804; 10500404; 10511434	10491458; 10500470; 10512060	1349	4	0.5078	0.8127	2.046	1.415	0.9916	0.99	0.8597	0.9516	0.9381	0.8295	0.8232	0.8119	0.7304
NM_001302	CORT	chr1	+	10509776; 10511434	10510379; 10512060	1231	1	0.4695	0.7856	2.698	1.166	1	0.9931	0.8601	0.9451	0.9514	0.8006	0.852	0.8089	0.6865
NM_004565	PEX14	chr1	+	10535003; 10555331; 10596270; 10659295; 10678389; 10683076; 10684397; 10687329; 10689588	10535059; 10555378; 10596354; 10659423; 10678474; 10683178; 10684494; 10687420; 10690815	1926	1	0.6153	0.9383	2	1.01	0.9898	0.991	0.9004	0.9387	0.9431	0.8553	0.8008	0.8191	0.7331
NM_007375	TARDBP	chr1	+	11072679; 11073773; 11076901; 11078790; 11080486; 11082181	11072800; 11074022; 11077064; 11078930; 11080656; 11085549	4217	1	0.4079	0.9572	0.7389	0.8491	0.9903	0.9881	0.9407	0.9388	0.9385	0.8859	0.821	0.8111	0.7537
NM_021146	ANGPTL7	chr1	+	11249398; 11252327; 11253637; 11254518; 11254911	11250012; 11252427; 11253831; 11254716; 11256038	2238	1	0.4821	0.8405	1.391	1.346	0.9853	0.9837	0.9057	0.9472	0.9318	0.8605	0.8074	0.8154	0.7425
NM_013319	UBIAD1	chr1	+	11333255; 11345701	11334117; 11348491	3654	1	0.5178	1.023	0.8174	1.085	0.9235	0.9815	0.8865	0.942	0.9389	0.8877	0.8216	0.813	0.7759
NM_020780	PTCHD2	chr1	+	11539295; 11561047; 11562735; 11574447; 11575426; 11576058; 11577520; 11579412; 11579776; 11580744; 11583999; 11585233; 11586708; 11589613; 11589844; 11590964; 11591622; 11594438; 11595068; 11595535; 11596381	11539429; 11562145; 11562954; 11574583; 11575560; 11576218; 11577659; 11579560; 11579937; 11580905; 11584112; 11585369; 11586892; 11589743; 11590016; 11591090; 11591767; 11594597; 11595181; 11595701; 11597640	5214	1	0.6272	1.058	0.4644	1.081	0.9854	0.9914	0.955	0.946	0.9447	0.8976	0.8234	0.8265	0.7633
NM_183412	FBXO44	chr1	+	11714432; 11715863; 11718324; 11718793; 11721187	11714638; 11716157; 11718421; 11718928; 11723384	2934	4	0.591	0.8386	1.216	0.9269	0.9193	0.9825	0.8557	0.9428	0.9392	0.8608	0.8039	0.8176	0.7326
NM_001014765	FBXO44	chr1	+	11714914; 11715385; 11715863; 11718324; 11718590; 11718793; 11721187	11715009; 11715756; 11716157; 11718450; 11718685; 11718928; 11723384	3320	4	0.5771	1.184	1.133	1.033	0.9313	0.9865	0.866	0.9389	0.9362	0.8694	0.815	0.8011	0.7461
NM_033182	FBXO44	chr1	+	11714914; 11715863; 11718324; 11718590; 11718793; 11721187	11715009; 11716157; 11718450; 11718685; 11718928; 11723384	2948	4	0.5811	1.1	1.158	1.052	0.9267	0.9912	0.8697	0.9452	0.9358	0.892	0.8028	0.7945	0.7595
NM_183413	FBXO44	chr1	+	11714914; 11715863; 11718324; 11718793; 11721187	11715009; 11716157; 11718421; 11718928; 11723384	2823	4	0.5834	1.09	1.278	0.9413	0.925	0.9866	0.8514	0.952	0.9341	0.8784	0.8215	0.8087	0.7559
NM_018438	FBXO6	chr1	+	11724150; 11728713; 11731323; 11731985; 11733334; 11733672	11724312; 11729001; 11731449; 11732080; 11733469; 11734409	1549	1	0.5823	0.678	2.404	1.221	0.8615	0.9547	0.7375	0.9363	0.9386	0.8242	0.8242	0.7936	0.6984
NM_198545	C1orf187	chr1	+	11751781; 11766306; 11769332; 11771908; 11772397; 11775176; 11779641	11751910; 11766766; 11769522; 11772022; 11772486; 11775265; 11780336	1773	1	0.6176	0.7485	2.238	1.267	0.9896	0.9895	0.8695	0.9443	0.9383	0.8253	0.8435	0.808	0.703
NM_001040194	AGTRAP	chr1	+	11796142; 11805860; 11807497; 11808472; 11810134	11796292; 11805894; 11807602; 11808646; 11810828	1162	5	0.6274	1.069	2.733	0.7569	0.9833	0.9869	0.8294	0.9517	0.9324	0.7822	0.8401	0.7769	0.6667
NM_001040195	AGTRAP	chr1	+	11796142; 11807497; 11808472; 11810134	11796292; 11807602; 11808646; 11810828	1127	5	0.63	0.981	3.75	0.971	0.9937	0.9907	0.8523	0.9562	0.9421	0.8038	0.8163	0.8088	0.6772
NM_001040196	AGTRAP	chr1	+	11796142; 11805860; 11806184; 11807497; 11808472; 11810134	11796292; 11805894; 11806280; 11807602; 11808646; 11810828	1259	5	0.618	1.058	2.493	1.056	0.9983	0.9912	0.8542	0.9463	0.9434	0.8125	0.7972	0.8022	0.6771
NM_001040197	AGTRAP	chr1	+	11796142; 11805860; 11806184; 11807497; 11808472; 11810134	11796292; 11805894; 11806280; 11807602; 11808667; 11810828	1280	5	0.618	1.015	3.266	1.015	0.9893	0.9901	0.833	0.9556	0.9365	0.794	0.8348	0.7946	0.6874
NM_020350	AGTRAP	chr1	+	11796142; 11805860; 11807497; 11808472; 11810134	11796292; 11805894; 11807602; 11808667; 11810828	1183	5	0.6272	1.048	2.856	1.032	0.9907	0.9959	0.8355	0.9404	0.9426	0.7637	0.8231	0.8258	0.6522
NM_001286	CLCN6	chr1	+	11866207; 11867188; 11875903; 11876672; 11879545; 11882752; 11883764; 11884543; 11886213; 11887146; 11888163; 11888515; 11889253; 11893572; 11893934; 11894293; 11894541; 11896024; 11897056; 11897400; 11898392; 11898592; 11900200	11866406; 11867247; 11875968; 11876737; 11879611; 11882858; 11883890; 11884610; 11886271; 11887278; 11888276; 11888681; 11889379; 11893695; 11894087; 11894452; 11894647; 11896210; 11897213; 11897556; 11898499; 11898717; 11903201	5644	4	0.5307	1.164	0.4008	0.8602	0.9902	0.9918	0.952	0.9346	0.951	0.9082	0.8053	0.8102	0.7932
NM_021735	CLCN6	chr1	+	11866207; 11867188; 11875903; 11876672; 11879545; 11882752; 11883764; 11884543; 11886213; 11887146; 11888163	11866406; 11867247; 11875968; 11876737; 11879611; 11882858; 11883890; 11884610; 11886281; 11887278; 11888275	1076	4	0.552	0.9502	3.666	0.9655	0.9887	0.9883	0.8022	0.9526	0.9397	0.7333	0.7923	0.8286	0.6089
NM_021736	CLCN6	chr1	+	11866207; 11867188; 11875903; 11876672; 11879545; 11882752; 11883764; 11884543; 11886213; 11887146; 11888163; 11889253	11866406; 11867247; 11875968; 11876737; 11879611; 11882858; 11883890; 11884610; 11886271; 11887278; 11888276; 11889360	1175	4	0.5498	0.7661	3.011	1.181	0.9974	0.987	0.8303	0.9385	0.9367	0.7787	0.7949	0.805	0.6672
NM_021737	CLCN6	chr1	+	11866207; 11867188; 11875903; 11876672; 11879545; 11882752; 11883764; 11884543; 11886213; 11887172; 11888163	11866406; 11867247; 11875968; 11876737; 11879611; 11882858; 11883890; 11884610; 11886271; 11887278; 11888275	1040	4	0.5567	0.9454	3.853	1.185	0.9765	0.9868	0.8184	0.946	0.943	0.7753	0.7958	0.8209	0.6629
NR_037806	NPPA-AS1	chr1	+	11900376; 11903761; 11905604; 11907491	11901264; 11904130; 11905823; 11907673	1662	1	0.4916	0.736	2.212	1.218	0.983	0.9912	0.8655	0.9321	0.9397	0.8119	0.8	0.8104	0.667
NM_000302	PLOD1	chr1	+	11994724; 12008033; 12009830; 12010414; 12012680; 12014887; 12016974; 12017899; 12018573; 12020703; 12023589; 12024232; 12024701; 12025537; 12026308; 12027044; 12030727; 12032929; 12034710	11994912; 12008124; 12009963; 12010577; 12012792; 12014950; 12017071; 12018000; 12018704; 12020824; 12023693; 12024357; 12024842; 12025650; 12026373; 12027148; 12030873; 12033054; 12035599	3031	1	0.5922	0.8437	0.9618	1.007	0.9928	0.9929	0.9327	0.9531	0.9382	0.8797	0.8087	0.7989	0.761
NM_001127660	MFN2	chr1	+	12040238; 12049222; 12052612; 12056213; 12057354; 12058827; 12059045; 12061458; 12061826; 12062039; 12064049; 12064566; 12064882; 12065768; 12066595; 12067110; 12069649; 12071553	12040541; 12049400; 12052747; 12056375; 12057478; 12058935; 12059152; 12061611; 12061893; 12062160; 12064175; 12064670; 12064984; 12065988; 12066750; 12067306; 12069783; 12073572	4532	2	0.5441	0.9697	0.5755	0.9383	0.99	0.992	0.9517	0.9491	0.9451	0.8979	0.8214	0.8239	0.7785
NM_014874	MFN2	chr1	+	12040238; 12042027; 12049222; 12052612; 12056213; 12057354; 12058827; 12059045; 12061458; 12061826; 12062039; 12064049; 12064566; 12064882; 12065768; 12066595; 12067110; 12069649; 12071553	12040541; 12042171; 12049400; 12052747; 12056375; 12057478; 12058935; 12059152; 12061611; 12061893; 12062160; 12064175; 12064670; 12064984; 12065988; 12066750; 12067306; 12069783; 12073572	4677	2	0.5412	1.151	0.683	1.028	0.9936	0.9906	0.9553	0.9464	0.9523	0.9102	0.8126	0.828	0.7767
NM_021933	MIIP	chr1	+	12079512; 12081702; 12082152; 12082890; 12089090; 12089280; 12089822; 12090085; 12091323; 12091779	12079609; 12081897; 12082499; 12082974; 12089198; 12089338; 12089951; 12090181; 12091460; 12092106	1588	1	0.6461	0.8735	2.548	1.073	0.9933	0.9892	0.8699	0.9418	0.9458	0.8252	0.8087	0.8066	0.6938
NM_001243	TNFRSF8	chr1	+	12123434; 12144521; 12157158; 12164436; 12169623; 12170098; 12171955; 12175634; 12183341; 12183772; 12186008; 12186240; 12195645; 12198286; 12202344	12123718; 12144608; 12157274; 12164588; 12169713; 12170261; 12172071; 12175786; 12183434; 12183884; 12186109; 12186293; 12195670; 12198493; 12204264	3686	2	0.6158	1.043	0.7214	0.9082	0.988	0.9878	0.9359	0.9441	0.9332	0.8917	0.8054	0.8229	0.7648
NM_152942	TNFRSF8	chr1	+	12185958; 12186240; 12195645; 12198286; 12202344	12186109; 12186293; 12195670; 12198493; 12204264	2361	2	0.6014	0.9355	1.329	0.8536	0.9885	0.986	0.9072	0.9394	0.9389	0.8717	0.7931	0.7962	0.7216
NM_001066	TNFRSF1B	chr1	+	12227060; 12248853; 12251014; 12251831; 12252488; 12252920; 12254012; 12254641; 12262024; 12266797	12227226; 12248952; 12251142; 12251980; 12252581; 12253155; 12254089; 12254675; 12262228; 12269277	3675	1	0.5951	1.131	0.8266	0.9002	0.95	0.9878	0.8814	0.9517	0.9347	0.88	0.8295	0.8161	0.7565
NR_039775	MIR4632	chr1	+	12251762	12251839	78	1	0.6923	0	0	2.486	NA	NA	0.2619	NA	NA	0.1071	NA	NA	0
NM_015378	VPS13D	chr1	+	12290113; 12294248; 12302570; 12304303; 12304594; 12309280; 12313779; 12316390; 12317044; 12317992; 12320750; 12321005; 12321958; 12326938; 12327902; 12328763; 12331051; 12333060; 12335882; 12339556; 12342762; 12348280; 12351055; 12353581; 12359259; 12364563; 12368488; 12371511; 12371870; 12374172; 12378129; 12379554; 12381866; 12382593; 12383763; 12387705; 12389886; 12393283; 12395762; 12398288;…	12290177; 12294420; 12302647; 12304493; 12304674; 12309396; 12313883; 12316560; 12317144; 12318160; 12320851; 12321206; 12322137; 12327068; 12327977; 12328933; 12331181; 12333192; 12338095; 12339707; 12343793; 12348370; 12351181; 12353761; 12359441; 12364785; 12368698; 12371682; 12371982; 12374384; 12378394; 12379687; 12382021; 12382803; 12383837; 12387911; 12389975; 12393423; 12395884; 12398362;…	16328	2	0.4683	1.221	0.09712	1.437	0.9921	0.9898	0.9791	0.9437	0.933	0.9317	0.8154	0.7962	0.8085
NM_018156	VPS13D	chr1	+	12290113; 12294248; 12302570; 12304303; 12304594; 12309280; 12313779; 12316390; 12317044; 12317992; 12320750; 12321005; 12321958; 12326938; 12327902; 12328763; 12331051; 12333060; 12335882; 12339556; 12342762; 12348280; 12351055; 12353581; 12359259; 12364563; 12368488; 12371511; 12371870; 12374172; 12378129; 12379554; 12381866; 12382593; 12383763; 12387705; 12389886; 12393283; 12395762; 12401837;…	12290177; 12294420; 12302647; 12304493; 12304674; 12309396; 12313883; 12316560; 12317144; 12318160; 12320851; 12321206; 12322137; 12327068; 12327977; 12328933; 12331181; 12333192; 12338095; 12339707; 12343793; 12348370; 12351181; 12353761; 12359441; 12364785; 12368698; 12371682; 12371982; 12374384; 12378394; 12379687; 12382021; 12382803; 12383837; 12387911; 12389975; 12393423; 12395884; 12401942;…	16253	2	0.4682	1.03	0.1324	1.196	0.9888	0.9882	0.978	0.9381	0.9399	0.9313	0.8057	0.824	0.7967
NR_003022	SNORA59B	chr1	+	12567300	12567451	152	2	0.5395	0.09111	0.2126	1.762	1	1	0.3707	1	0.9286	0.2241	1	0.7143	0.2241
NR_003025	SNORA59A	chr1	+	12567300	12567451	152	2	0.5395	0.09111	0.2733	1.504	1	1	0.303	1	0.9444	0.2626	1	0.5556	0.2121
NM_001013630	AADACL4	chr1	+	12704566; 12711142; 12721802; 12725972	12704733; 12711358; 12721865; 12727097	1575	1	0.4895	0.9569	2.468	0.7725	0.9939	0.9869	0.8577	0.951	0.94	0.814	0.8315	0.8177	0.6869
NM_001103169	AADACL3	chr1	+	12776118; 12780885; 12785189	12776347; 12780948; 12788726	3832	2	0.4867	0.9059	0.7337	0.6874	0.9874	0.9926	0.9544	0.9315	0.9491	0.8992	0.7945	0.8046	0.7616
NM_001103170	AADACL3	chr1	+	12776118; 12779477; 12780885; 12785189	12776347; 12779693; 12780948; 12788726	4049	2	0.488	0.9348	0.7491	1.072	0.9884	0.9893	0.9421	0.9409	0.9414	0.8953	0.8189	0.8204	0.7719
NM_152290	C1orf158	chr1	+	12806163; 12815650; 12819243; 12820703	12806489; 12815763; 12819420; 12821102	1019	1	0.5113	0.7746	3.819	0.9243	0.9942	0.9911	0.8137	0.9298	0.9514	0.7549	0.8187	0.8238	0.6005
NM_001080830	PRAMEF12	chr1	+	12834984; 12835686; 12837154	12835297; 12836261; 12838048	1785	1	0.5417	0.7797	1.578	0.8355	0.995	0.9869	0.8978	0.9569	0.9443	0.8359	0.8143	0.827	0.6966
NM_023013	PRAMEF1	chr1	+	12851546; 12853352; 12854064; 12855587	12851623; 12853663; 12854642; 12856777	2160	1	0.4852	1.466	1.531	1.043	0.9825	0.9839	0.8801	0.9351	0.9456	0.8494	0.801	0.8179	0.7182
NM_023014	PRAMEF2	chr1	+	12916941; 12918840; 12919548; 12921076	12917002; 12919151; 12920126; 12921764	1642	1	0.5049	0.8743	2.755	0.8562	0.9936	0.9883	0.8752	0.9437	0.951	0.8342	0.8135	0.8214	0.6847
NM_001012276	PRAMEF8	chr1	+	12976450; 12977488; 12978182; 12979672	12976507; 12977799; 12978757; 12980568	1843	3	0.5399	0.7589	1.373	0.9796	0.9917	0.9936	0.876	0.9505	0.9434	0.8286	0.8234	0.8139	0.6957
NM_001012277	PRAMEF7	chr1	+	12977513; 12978182; 12979672	12977799; 12978757; 12980233	1425	2	0.5593	1.135	2.114	0.9072	0.9943	0.9893	0.8589	0.9572	0.941	0.8179	0.8388	0.8222	0.7054
NM_001100631_1	PRAMEF22	chr1	+	13035543; 13036222; 13037808	13035835; 13036800; 13038381	1446	2	0.5304	0.8587	2.388	1.023	0.9926	0.9893	0.8783	0.9498	0.9378	0.819	0.8104	0.8175	0.7083
NM_001013407_1	PRAMEF5	chr1	+	13359819; 13364869; 13365844; 13368172	13359896; 13365177; 13366425; 13369057	1855	2	0.5051	1.432	2.085	1.116	0.9826	0.9887	0.8941	0.9522	0.9391	0.8584	0.828	0.8097	0.728
NM_001010889_1	PRAMEF6	chr1	+	13359833; 13364869; 13365844; 13368172	13359896; 13365177; 13366425; 13368936	1720	2	0.5134	1.069	1.985	1.036	0.9937	0.9872	0.8938	0.9448	0.9297	0.8523	0.8206	0.7911	0.7189
NM_001010890	PRAMEF9	chr1	+	13421176; 13423987; 13424967; 13427298	13421253; 13424295; 13425548; 13428191	1863	2	0.5008	1.214	1.68	0.9715	0.9929	0.9912	0.8827	0.9378	0.9344	0.8367	0.8173	0.8171	0.7054
NM_001098376	PRAMEF15	chr1	+	13421176; 13423987; 13424967; 13427298	13421253; 13424295; 13425548; 13428190	1862	2	0.5005	1.049	2.329	1.003	0.9894	0.9872	0.8789	0.9397	0.9478	0.8393	0.8014	0.8121	0.6984
NM_001045480	PRAMEF16	chr1	+	13495254; 13495967; 13497570	13495570; 13496545; 13498259	1586	1	0.505	0.7625	2.436	1.198	0.9905	0.9869	0.87	0.9504	0.9373	0.8044	0.8111	0.8118	0.6853
NM_001099852_1	PRAMEF20	chr1	+	13516066; 13521969; 13523737; 13526312	13516160; 13522259; 13524315; 13526943	1597	2	0.5172	1.175	2.759	0.7459	0.9914	0.9906	0.8915	0.9422	0.9481	0.8488	0.802	0.8334	0.7093
NM_001100114_1	PRAMEF21	chr1	+	13521963; 13523737; 13526312	13522259; 13524315; 13526943	1508	2	0.5186	1.139	2.14	0.9583	0.9906	0.9921	0.853	0.9382	0.9378	0.8179	0.8011	0.7918	0.6901
NM_001010890_1	PRAMEF9	chr1	+	13641973; 13644784; 13645764; 13648095	13642050; 13645092; 13646345; 13648988	1863	2	0.5008	1.054	1.555	1.032	0.9871	0.9896	0.8788	0.9448	0.9418	0.8355	0.8143	0.8072	0.7131
NM_001098376_1	PRAMEF15	chr1	+	13641973; 13644784; 13645764; 13648095	13642050; 13645092; 13646345; 13648987	1862	2	0.5005	1.318	1.946	1.066	0.9915	0.9885	0.8965	0.9548	0.9331	0.8558	0.8457	0.7968	0.736
NM_001099851	PRAMEF17	chr1	+	13716088; 13716801; 13718404	13716404; 13717379; 13719064	1557	1	0.5042	1.186	2.545	1.115	0.9875	0.9942	0.8883	0.9475	0.9499	0.8537	0.8175	0.8288	0.7407
NM_001099852	PRAMEF20	chr1	+	13736907; 13742808; 13744597; 13747172	13737001; 13743098; 13745175; 13747803	1597	2	0.5178	1.094	2.148	1.076	0.9947	0.9946	0.8723	0.9485	0.9482	0.8239	0.8137	0.819	0.7083
NM_001100114	PRAMEF21	chr1	+	13742802; 13744597; 13747172	13743098; 13745175; 13747803	1508	2	0.5192	0.9872	2.022	0.9736	0.9953	0.9924	0.8616	0.9411	0.9569	0.8145	0.7953	0.8176	0.6934
NM_006474	PDPN	chr1	+	13910252; 13933668; 13936882; 13940182; 13940795; 13942400	13910595; 13933801; 13937011; 13940220; 13940906; 13944452	2812	4	0.4776	1.084	1.083	0.9704	0.9606	0.9894	0.8858	0.9432	0.9469	0.8782	0.8002	0.8317	0.7386
NM_198389	PDPN	chr1	+	13910252; 13933668; 13936882; 13940182; 13940795; 13942400	13910595; 13933801; 13937011; 13940220; 13940900; 13944452	2806	4	0.4775	0.9953	1.094	1.251	0.9504	0.985	0.8869	0.943	0.9293	0.8692	0.8132	0.8045	0.7442
NM_001006624	PDPN	chr1	+	13911967; 13933668; 13936882; 13940182; 13940795; 13942400	13912134; 13933801; 13937011; 13940220; 13940906; 13944452	2636	4	0.4586	1.073	1.32	1.222	0.9649	0.9874	0.8853	0.9527	0.9469	0.8638	0.8359	0.8069	0.7254
NM_001006625	PDPN	chr1	+	13911967; 13933668; 13936882; 13940182; 13940795; 13942400	13912134; 13933801; 13937011; 13940220; 13940900; 13944452	2630	4	0.4586	0.7029	1.434	1.21	0.9513	0.989	0.8817	0.9526	0.9425	0.8701	0.8252	0.8213	0.7366
NM_001135610	PRDM2	chr1	+	14026735; 14042036; 14057495; 14059274; 14068500; 14075856; 14142922; 14149654	14026795; 14042109; 14057612; 14059377; 14068652; 14075982; 14143065; 14151574	2702	4	0.5141	0.9832	1.415	1.292	0.9922	0.9946	0.9239	0.9479	0.9481	0.877	0.8193	0.8328	0.754
NM_012231	PRDM2	chr1	+	14031350; 14042036; 14057495; 14059274; 14068500; 14075856; 14099573; 14104913; 14142922; 14149654	14032140; 14042109; 14057612; 14059377; 14068652; 14075982; 14099683; 14109326; 14143065; 14151574	7957	4	0.4758	1.077	0.3034	1.321	0.9908	0.9876	0.9668	0.9402	0.9503	0.924	0.8036	0.8203	0.7882
NM_015866	PRDM2	chr1	+	14031350; 14042036; 14057495; 14059274; 14068500; 14075856; 14099573; 14104913; 14113010	14032140; 14042109; 14057612; 14059377; 14068652; 14075982; 14099683; 14109326; 14114574	7457	4	0.4412	0.9582	0.3365	1.258	0.9906	0.9945	0.9675	0.9425	0.9411	0.925	0.8156	0.8068	0.798
NM_001007257	PRDM2	chr1	+	14075876; 14099573; 14104913; 14113010	14075982; 14099683; 14109326; 14114574	6197	4	0.4446	0.7702	0.3214	0.8047	0.9874	0.9757	0.9616	0.9492	0.9363	0.912	0.8109	0.8216	0.7829
NM_015209	KAZN	chr1	+	14925213; 15287180; 15361245; 15370485; 15382587; 15386668; 15390068; 15392126	14925719; 15287371; 15361381; 15370655; 15382776; 15386798; 15390118; 15394651	3905	5	0.5424	1.082	0.7259	0.7479	0.9902	0.9951	0.9502	0.9454	0.9397	0.9004	0.8176	0.8013	0.7818
NM_201628	KAZN	chr1	+	14925213; 15287180; 15361245; 15370485; 15382587; 15386668; 15390068; 15392126; 15420676; 15421311; 15428039; 15429855; 15430519; 15438923; 15440967	14925719; 15287371; 15361381; 15370655; 15382776; 15386798; 15390118; 15392249; 15420881; 15421429; 15428270; 15429956; 15430685; 15439037; 15444544	6022	5	0.5804	0.993	0.5067	0.8771	0.9876	0.9894	0.9528	0.9498	0.9418	0.8999	0.8225	0.8132	0.7732
NM_001018000	KAZN	chr1	+	15250625; 15287180; 15361245; 15370485; 15382587; 15386668; 15390068; 15392126	15251068; 15287371; 15361381; 15370655; 15382776; 15386798; 15390118; 15394651	3842	5	0.5513	1.078	0.8501	1.314	0.99	0.988	0.9437	0.942	0.9435	0.8911	0.806	0.8191	0.7708
NM_001018001	KAZN	chr1	+	15256296; 15287180; 15361245; 15370485; 15382587; 15386668; 15390068; 15392126	15256540; 15287371; 15361381; 15370655; 15382776; 15386798; 15390118; 15394651	3643	5	0.5172	0.7444	0.7381	0.8961	0.9872	0.9923	0.9385	0.9438	0.9391	0.8989	0.8128	0.8129	0.7666
NM_001017999	KAZN	chr1	+	15272415; 15287180; 15361245; 15370485; 15382587; 15386668; 15390068; 15392126	15272669; 15287371; 15361381; 15370655; 15382776; 15386798; 15390118; 15394651	3653	5	0.5171	1.153	0.7203	1.304	0.9896	0.9886	0.9302	0.9392	0.9404	0.8875	0.8132	0.8202	0.7586
NM_001136216	TMEM51	chr1	+	15479028; 15536986; 15541391; 15545822	15479280; 15537058; 15541927; 15546974	2016	4	0.5387	0.9147	1.831	0.7375	0.9912	0.9856	0.9099	0.9412	0.9287	0.8649	0.8035	0.7999	0.7283
NM_001136217	TMEM51	chr1	+	15479028; 15541391; 15545822	15479280; 15541927; 15546974	1943	4	0.5414	0.9919	2.305	0.9755	0.9964	0.9938	0.8904	0.9437	0.9433	0.8319	0.8096	0.8093	0.7174
NM_001136218	TMEM51	chr1	+	15480229; 15536986; 15541391; 15545822	15480450; 15537058; 15541927; 15546974	1985	4	0.5597	0.7895	1.388	0.7653	0.9912	0.9874	0.883	0.9543	0.9439	0.8146	0.8085	0.8308	0.6839
NM_018022	TMEM51	chr1	+	15480229; 15541391; 15545822	15480450; 15541927; 15546974	1912	4	0.5633	0.7846	1.721	1.028	0.9846	0.9853	0.8813	0.9385	0.9362	0.8367	0.8062	0.8043	0.7027
NM_052929	FHAD1	chr1	+	15573768; 15578267; 15598819; 15615895; 15623180; 15627701; 15635109; 15639553; 15642874; 15644320; 15650948; 15653555; 15654773; 15655842; 15668232; 15671579; 15671912; 15675538; 15679373; 15684606; 15686974; 15689138; 15692323; 15693959; 15695866; 15700998; 15702099; 15707197; 15707727; 15708524; 15723793	15573891; 15578373; 15599025; 15616162; 15623289; 15627937; 15635232; 15639683; 15642963; 15644424; 15651055; 15653638; 15654925; 15656037; 15668389; 15671686; 15672019; 15675645; 15679480; 15684779; 15687199; 15689222; 15692429; 15694118; 15695998; 15701127; 15702226; 15707292; 15707947; 15708689; 15724622	5090	1	0.5028	1.129	0.5954	0.708	0.9699	0.9909	0.9353	0.9405	0.9558	0.8937	0.8148	0.8225	0.77
NM_024329	EFHD2	chr1	+	15736391; 15752367; 15753646; 15755089	15736775; 15752514; 15753780; 15756839	2419	1	0.6193	1.124	1.796	0.7845	0.9949	0.9904	0.9185	0.9525	0.9527	0.8625	0.8149	0.8284	0.7372
NM_007272	CTRC	chr1	+	15764938; 15766796; 15766989; 15768943; 15769914; 15771101; 15772092; 15773070	15765000; 15766887; 15767086; 15769068; 15770050; 15771246; 15772244; 15773153	899	1	0.6073	0.9627	3.856	0.9758	0.9867	0.994	0.7816	0.9467	0.9427	0.7395	0.8373	0.8196	0.6368
NM_033440	CELA2A	chr1	+	15783223; 15783581; 15788056; 15789228; 15789881; 15792494; 15793881; 15798485	15783288; 15783669; 15788153; 15789356; 15790017; 15792639; 15794033; 15798586	920	1	0.5783	0.9558	4.403	0.9335	0.9895	0.9937	0.8226	0.9501	0.9487	0.7715	0.8425	0.8199	0.6452
NM_015849	CELA2B	chr1	+	15802596; 15802952; 15807593; 15808760; 15809759; 15812396; 15813780; 15817790	15802660; 15803040; 15807690; 15808888; 15809895; 15812541; 15813932; 15817895	923	1	0.5688	0.8977	3.439	1.153	0.9944	0.9927	0.8156	0.9331	0.9404	0.744	0.8217	0.8182	0.6334
NM_015291	DNAJC16	chr1	+	15853352; 15855583; 15860732; 15862970; 15870894; 15873262; 15874765; 15886021; 15888637; 15890424; 15890778; 15892414; 15892577; 15893594; 15894273	15853453; 15855767; 15860798; 15863309; 15871078; 15873366; 15874923; 15886151; 15888820; 15890606; 15890854; 15892494; 15892675; 15893764; 15898228	6025	1	0.439	0.8075	0.5237	0.974	0.9663	0.9883	0.9217	0.9417	0.9356	0.9087	0.7979	0.8018	0.7734
NM_032341	DDI2	chr1	+	15943953; 15953164; 15956820; 15959934; 15964802; 15970017; 15976215; 15978201; 15983112; 15986332	15944303; 15953293; 15957056; 15960060; 15964929; 15970145; 15976318; 15978390; 15983174; 15987552	2680	1	0.4955	1.029	1.441	1.068	0.9874	0.991	0.9153	0.9372	0.9486	0.8831	0.8075	0.8255	0.771
NM_006511	RSC1A1	chr1	+	15986364	15988217	1854	1	0.4283	0.7544	2.043	0.9526	0.9934	0.9866	0.8837	0.9488	0.9403	0.8301	0.8152	0.8221	0.6993
NM_015164	PLEKHM2	chr1	+	16010827; 16042732; 16043202; 16044388; 16045033; 16046229; 16047824; 16051812; 16053509; 16054574; 16054762; 16055164; 16055597; 16056292; 16057027; 16057687; 16058384; 16058845; 16059107; 16060292	16011113; 16042838; 16043311; 16044487; 16045120; 16046415; 16047883; 16052040; 16054327; 16054643; 16054852; 16055228; 16055685; 16056424; 16057217; 16057752; 16058543; 16059024; 16059223; 16061264	4122	1	0.6257	0.8813	0.677	0.9734	0.9905	0.9876	0.9402	0.9511	0.9487	0.8843	0.8259	0.8263	0.7635
NM_207348	SLC25A34	chr1	+	16062809; 16064424; 16064588; 16065089; 16065719	16063358; 16064489; 16064740; 16065223; 16067884	3070	1	0.5941	0.7849	1.338	0.9302	0.8736	0.9753	0.8504	0.9416	0.9455	0.8747	0.8084	0.8208	0.7607
NM_001013641	TMEM82	chr1	+	16068917; 16069330; 16069515; 16070655; 16073362; 16074041	16069142; 16069402; 16069689; 16071075; 16073549; 16074477	1520	1	0.6566	0.8852	2.682	0.9948	0.9966	0.9921	0.8595	0.952	0.9422	0.8076	0.8233	0.8154	0.6977
NM_017556	FBLIM1	chr1	+	16085255; 16090991; 16091459; 16093871; 16095023; 16096904; 16101113; 16103665; 16111043	16085343; 16091180; 16091728; 16094058; 16095125; 16097073; 16101291; 16103782; 16113084	3349	3	0.5838	0.7719	0.8009	1.331	0.8643	0.9888	0.8265	0.9482	0.9458	0.8788	0.8125	0.8236	0.7633
NM_001024215	FBLIM1	chr1	+	16090994; 16091459; 16093871; 16095023; 16096904; 16101113	16091180; 16091728; 16094058; 16095125; 16097073; 16101715	1521	3	0.6252	1.1	2.399	1.066	0.8883	0.9532	0.7279	0.9379	0.9437	0.802	0.8221	0.8166	0.6966
NM_001024216	FBLIM1	chr1	+	16091459; 16096904; 16101113; 16103665; 16111043	16091728; 16097073; 16101291; 16103782; 16113084	2779	3	0.566	0.985	1.045	1.214	0.8541	0.9762	0.7995	0.9334	0.9452	0.8583	0.8069	0.8092	0.7365
NM_015001	SPEN	chr1	+	16174359; 16199311; 16202697; 16235816; 16237596; 16242623; 16245421; 16245899; 16247365; 16248744; 16254586; 16263658; 16264307; 16265213; 16265791	16174645; 16199631; 16203173; 16235976; 16237796; 16242774; 16245546; 16246012; 16247478; 16248844; 16262761; 16264140; 16264501; 16265371; 16266950	12227	1	0.5166	0.9895	0.1561	0.8549	0.9916	0.9891	0.9748	0.9447	0.9359	0.9282	0.8176	0.8029	0.7992
NM_178840	C1orf64	chr1	+	16330731; 16332414	16330880; 16333184	921	1	0.5733	0.6491	2.644	0.7695	0.9961	0.9886	0.8111	0.9614	0.9441	0.759	0.8031	0.8227	0.5798
NM_001042704	CLCNKA	chr1	+	16348486; 16349108; 16350295; 16351258; 16352603; 16353031; 16353192; 16353805; 16354316; 16354513; 16355256; 16355621; 16356226; 16356460; 16356956; 16358205; 16358698; 16358941; 16359665; 16360106	16348558; 16349214; 16350423; 16351386; 16352742; 16353108; 16353270; 16353930; 16354400; 16354614; 16355340; 16355794; 16356295; 16356570; 16357169; 16358338; 16358786; 16359021; 16359751; 16360545	2533	2	0.5922	0.7472	1.019	1.003	0.9902	0.9875	0.9227	0.9354	0.9481	0.87	0.7756	0.8157	0.74
NM_004070	CLCNKA	chr1	+	16348486; 16349108; 16350295; 16351258; 16352603; 16353031; 16353192; 16353805; 16354316; 16354513; 16355256; 16355621; 16356226; 16356460; 16356956; 16358205; 16358698; 16358938; 16359665; 16360106	16348558; 16349214; 16350423; 16351386; 16352742; 16353108; 16353270; 16353930; 16354400; 16354614; 16355340; 16355794; 16356295; 16356570; 16357169; 16358338; 16358786; 16359021; 16359751; 16360545	2536	2	0.5923	0.9947	1.107	0.9704	0.9881	0.9918	0.9184	0.9442	0.949	0.8715	0.8115	0.8133	0.7317
NM_000085	CLCNKB	chr1	+	16370247; 16370981; 16372053; 16373030; 16374400; 16374838; 16374999; 16375615; 16376113; 16376310; 16377011; 16377370; 16377973; 16378205; 16378693; 16380134; 16381930; 16382170; 16382917; 16383364	16370375; 16371087; 16372181; 16373158; 16374539; 16374915; 16375077; 16375740; 16376197; 16376411; 16377095; 16377543; 16378042; 16378315; 16378906; 16380267; 16382018; 16382253; 16383003; 16383803	2592	2	0.5918	1.056	1.299	0.9806	0.9882	0.9918	0.9128	0.9444	0.9493	0.871	0.7985	0.8239	0.7557
NM_001165945	CLCNKB	chr1	+	16375284; 16376113; 16376310; 16377011; 16377370; 16377973; 16378205; 16378693; 16380134; 16381930; 16382170; 16382917; 16383364	16375740; 16376197; 16376411; 16377095; 16377543; 16378042; 16378315; 16378906; 16380267; 16382018; 16382253; 16383003; 16383803	2132	2	0.591	1.066	1.558	0.68	0.9929	0.9868	0.9108	0.9371	0.9465	0.8599	0.8	0.8068	0.7484
NM_001114600	C1orf144	chr1	+	16693583; 16717870; 16719723; 16721533	16693803; 16717919; 16719977; 16724640	3634	2	0.546	0.9317	0.6796	1.024	0.9911	0.9879	0.9373	0.9523	0.9458	0.8865	0.8221	0.8065	0.7599
NM_015609	C1orf144	chr1	+	16693583; 16719723; 16721533	16693803; 16719977; 16724640	3584	2	0.5485	0.8623	0.8946	0.9694	0.991	0.9863	0.9375	0.9522	0.9446	0.885	0.8245	0.8207	0.7581
NM_001145277	NECAP2	chr1	+	16767167; 16770127; 16774365; 16774555; 16775588; 16778333; 16785337	16767348; 16770227; 16774469; 16774636; 16775696; 16778510; 16786584	2005	3	0.5327	0.8242	1.616	0.9706	0.9902	0.9922	0.8861	0.9441	0.9473	0.8387	0.8184	0.8269	0.7129
NM_001145278	NECAP2	chr1	+	16767167; 16770127; 16774365; 16774555; 16775588; 16778333; 16782313; 16785337	16767270; 16770227; 16774469; 16774636; 16775696; 16778510; 16782388; 16786584	2003	3	0.5302	0.757	1.866	0.9543	0.9939	0.992	0.9058	0.9239	0.9531	0.8635	0.7686	0.8295	0.7246
NM_018090	NECAP2	chr1	+	16767167; 16770127; 16774365; 16774555; 16775588; 16778333; 16782313; 16785337	16767348; 16770227; 16774469; 16774636; 16775696; 16778510; 16782388; 16786584	2081	3	0.5339	0.8485	1.583	1.15	0.9895	0.9923	0.8968	0.9386	0.946	0.8476	0.8314	0.8248	0.7387
NR_037446	MIR3675	chr1	+	16875409	16875482	74	3	0.4189	0	0	2.371	NA	NA	0.2895	NA	NA	0.05263	NA	NA	0
NR_027504	MST1P2	chr1	+	16972069; 16972864; 16973092; 16973475; 16973693; 16973958; 16974279; 16975251; 16975376; 16975669; 16975874; 16976102; 16976305; 16976569	16972173; 16973010; 16973204; 16973611; 16973809; 16974076; 16975159; 16975287; 16975536; 16975746; 16976020; 16976208; 16976444; 16976915	2636	1	0.6093	1.005	1.561	0.8294	0.9939	0.9882	0.9113	0.9425	0.9389	0.8606	0.8206	0.8172	0.7497
NR_037446_1	MIR3675	chr1	+	17007750	17007823	74	3	0.4189	0	0	2.527	NA	NA	0.2099	NA	NA	0.07407	NA	NA	0
NM_014675	CROCC	chr1	+	17248445; 17249158; 17250820; 17256341; 17256619; 17256781; 17256924; 17257786; 17263132; 17264136; 17264895; 17265404; 17266389; 17270595; 17271957; 17272754; 17273256; 17274826; 17275294; 17277448; 17279797; 17280718; 17281229; 17281807; 17282492; 17285078; 17287253; 17292218; 17292494; 17292903; 17294698; 17295611; 17296280; 17296748; 17297131; 17297960; 17298855	17248573; 17249293; 17250974; 17256526; 17256702; 17256842; 17257089; 17257892; 17263368; 17264232; 17264978; 17265637; 17266588; 17270777; 17272101; 17272900; 17273486; 17275019; 17275421; 17277617; 17279976; 17280852; 17281372; 17282045; 17282651; 17285245; 17287625; 17292387; 17292614; 17293066; 17294913; 17295835; 17296429; 17296948; 17297262; 17298142; 17299474	6656	1	0.6696	1.156	0.3745	0.9361	0.9913	0.988	0.9655	0.9397	0.9472	0.9229	0.8125	0.8194	0.784
NM_013358	PADI1	chr1	+	17531621; 17548785; 17550116; 17550862; 17552306; 17552528; 17555120; 17555443; 17556580; 17557067; 17559314; 17563809; 17565111; 17566199; 17567130; 17570505	17531804; 17548965; 17550188; 17550923; 17552423; 17552653; 17555292; 17555546; 17556703; 17557174; 17559465; 17563953; 17565204; 17566278; 17567255; 17572501	3847	1	0.561	0.9209	0.8676	1.11	0.9915	0.9896	0.9508	0.955	0.9378	0.893	0.8306	0.8077	0.7778
NM_016233	PADI3	chr1	+	17575593; 17586073; 17588628; 17592154; 17593214; 17594332; 17596728; 17597374; 17597562; 17599835; 17601130; 17603014; 17603269; 17606845; 17607166; 17609341	17575724; 17586253; 17588700; 17592215; 17593331; 17594457; 17596906; 17597477; 17597673; 17599942; 17601281; 17603158; 17603371; 17606924; 17607291; 17610727	3188	1	0.5605	1.016	1.189	1.033	0.9843	0.9903	0.9285	0.9394	0.9428	0.869	0.8068	0.8276	0.7449
NM_012387	PADI4	chr1	+	17634690; 17657464; 17660438; 17662654; 17664533; 17666183; 17668438; 17668794; 17672523; 17674436; 17681028; 17682478; 17682852; 17685333; 17685775; 17690017	17634809; 17657644; 17660504; 17662721; 17664650; 17666308; 17668616; 17668897; 17672634; 17674543; 17681182; 17682622; 17682954; 17685403; 17685903; 17690495	2265	1	0.5709	1.006	1.16	0.7787	0.9889	0.9895	0.9162	0.9321	0.9482	0.8743	0.8105	0.8155	0.7461
NM_207421	PADI6	chr1	+	17698741; 17699551; 17701922; 17706415; 17707542; 17708462; 17714876; 17715272; 17718609; 17720471; 17720796; 17721447; 17722036; 17723567; 17725182; 17727701	17698856; 17699728; 17701994; 17706482; 17707659; 17708587; 17715054; 17715375; 17718721; 17720578; 17720950; 17721603; 17722159; 17723637; 17725343; 17728195	2347	1	0.5484	0.9834	1.556	1.086	0.991	0.9905	0.9239	0.938	0.9387	0.8741	0.806	0.8148	0.7364
NM_018125	ARHGEF10L	chr1	+	17866330; 17907048; 17913955; 17914941; 17928622; 17930003; 17934297; 17939553; 17942589; 17945834; 17948359; 17949491; 17950882; 17952451; 17953825; 17958816; 17961043; 17961330; 17964383; 17965057; 17966697; 17975049; 17981131; 17982374; 17983049; 17990942; 18014068; 18021653; 18023343	17866445; 17907127; 17914140; 17914974; 17928713; 17930086; 17934472; 17939669; 17942697; 17945940; 17948436; 17949670; 17950998; 17952543; 17953998; 17958961; 17961057; 17961511; 17964498; 17965184; 17966797; 17975170; 17981217; 17982597; 17983203; 17991090; 18014242; 18021775; 18024370	4494	2	0.6186	0.8916	0.5013	1.196	0.9931	0.9857	0.9433	0.9533	0.9436	0.8982	0.8358	0.8166	0.7607
NM_001011722	ARHGEF10L	chr1	+	17907048; 17913955; 17914941; 17928622; 17930003; 17934297; 17942589; 17945834; 17948359; 17949491; 17950882; 17952451; 17953825; 17958816; 17961043; 17961330; 17964383; 17965057; 17966697; 17975049; 17981131; 17982374; 17983049; 17990942; 18014068; 18021653; 18023343	17907127; 17914140; 17914974; 17928713; 17930086; 17934472; 17942697; 17945940; 17948436; 17949670; 17950998; 17952543; 17953998; 17958961; 17961057; 17961511; 17964498; 17965184; 17966797; 17975170; 17981217; 17982597; 17983203; 17991090; 18014242; 18021775; 18024370	4261	2	0.6163	1.147	0.7551	0.8533	0.991	0.99	0.9371	0.9495	0.9469	0.8965	0.8074	0.8092	0.7594
NM_030812	ACTL8	chr1	+	18081808; 18149480; 18152262	18081999; 18149851; 18153558	1861	1	0.5653	1.24	1.965	0.7952	0.988	0.9931	0.9095	0.941	0.952	0.8534	0.819	0.8245	0.7441
NM_032880	IGSF21	chr1	+	18434240; 18554392; 18618360; 18661386; 18688609; 18691717; 18702804; 18703294; 18703887; 18704750	18434692; 18554504; 18618481; 18661504; 18688724; 18692191; 18702889; 18703486; 18703925; 18704977	1944	1	0.6348	1.058	1.47	1.115	0.9888	0.9863	0.8924	0.936	0.9451	0.853	0.8137	0.8271	0.7018
NM_152375	KLHDC7A	chr1	+	18807424	18812480	5057	1	0.5816	0.9895	0.4149	0.9208	0.9903	0.989	0.9519	0.9465	0.9417	0.8964	0.8155	0.8152	0.7734
NM_001135254	PAX7	chr1	+	18957500; 18960797; 18961605; 18962731; 19018248; 19027147; 19029588; 19062126; 19071308	18958182; 18961032; 18961734; 18962865; 19018447; 19027312; 19029790; 19062372; 19075360	6053	3	0.5473	1.135	0.6197	0.8963	0.9919	0.9914	0.96	0.9368	0.9452	0.9055	0.8071	0.8215	0.78
NM_002584	PAX7	chr1	+	18957500; 18960797; 18961605; 18962731; 19018248; 19027147; 19029588; 19062126	18958182; 18961032; 18961734; 18962865; 19018447; 19027312; 19029790; 19062632	2260	3	0.619	0.9743	1.854	0.9623	0.9885	0.9917	0.9172	0.9518	0.9471	0.862	0.8333	0.8066	0.7399
NM_013945	PAX7	chr1	+	18957500; 18960797; 18961605; 18962737; 19018248; 19027147; 19029588; 19062126	18958182; 18961032; 18961734; 18962865; 19018447; 19027312; 19029790; 19062632	2254	3	0.6198	1.204	1.321	1.092	0.9949	0.9876	0.9024	0.9396	0.9442	0.8508	0.8061	0.8209	0.7298
NM_016183	MRTO4	chr1	+	19578075; 19581276; 19582442; 19583558; 19583948; 19584327; 19584971; 19585175	19578357; 19581334; 19582545; 19583639; 19584015; 19584478; 19585047; 19586622	2273	1	0.5359	0.9992	0.9576	1.058	0.9004	0.9724	0.7965	0.938	0.948	0.8417	0.7957	0.8059	0.7131
NM_001040125	PQLC2	chr1	+	19638740; 19644094; 19651127; 19651989; 19652739; 19653025; 19653721; 19655066	19639383; 19644335; 19651256; 19652076; 19652881; 19653117; 19653906; 19655794	2255	3	0.643	0.9242	1.567	0.8968	0.9413	0.9837	0.8459	0.9358	0.9406	0.8493	0.7996	0.808	0.7306
NM_001040126	PQLC2	chr1	+	19638740; 19639223; 19651127; 19651989; 19652739; 19653025; 19653721; 19655066	19638852; 19639383; 19651256; 19652076; 19652881; 19653117; 19653906; 19655794	1643	3	0.6287	0.8443	2.26	0.9414	0.8968	0.9683	0.8358	0.9451	0.9472	0.8224	0.8003	0.8061	0.6851
NM_017765	PQLC2	chr1	+	19638740; 19639223; 19644094; 19651127; 19651989; 19652739; 19653025; 19653721; 19655066	19638852; 19639383; 19644335; 19651256; 19652076; 19652881; 19653117; 19653906; 19655794	1885	3	0.6297	0.9514	1.854	0.9908	0.9254	0.9841	0.8195	0.9344	0.9326	0.8418	0.8082	0.8025	0.7132
NM_001032363	C1orf151	chr1	+	19923471; 19948594; 19949968; 19952881	19923603; 19948641; 19950077; 19956315	3726	5	0.4796	0.7861	0.7898	0.7726	0.8991	0.9859	0.8693	0.9425	0.9467	0.8982	0.8195	0.8165	0.7658
NM_001204082	C1orf151	chr1	+	19923471; 19949968; 19952881	19923603; 19950077; 19956315	3678	5	0.4818	1.276	0.9125	0.8336	0.8962	0.9821	0.8652	0.9395	0.9491	0.8983	0.818	0.8239	0.7726
NM_001204083	C1orf151	chr1	+	19923471; 19948594; 19949968; 19951886; 19952881	19923603; 19948641; 19950077; 19952126; 19956315	3967	5	0.486	0.7412	0.7599	0.7222	0.9019	0.9839	0.8662	0.9396	0.9418	0.8848	0.8132	0.8224	0.7575
NM_001204088	C1orf15-NBL1	chr1	+	19923471; 19927281; 19981505; 19981817; 19983359	19923603; 19927465; 19981693; 19981928; 19984949	2210	2	0.6172	1.145	1.619	0.844	0.9808	0.9594	0.8936	0.9562	0.9452	0.8688	0.8193	0.8219	0.7401
NM_001204089	C1orf15-NBL1	chr1	+	19923471; 19981505; 19981817; 19983359	19923603; 19981693; 19981928; 19984949	2025	2	0.6262	0.9825	1.876	0.9588	0.9884	0.9909	0.8942	0.949	0.9344	0.8514	0.8202	0.8232	0.7206
NR_033757	C1orf151	chr1	+	19923471; 19927281; 19948594; 19949968; 19952881	19923603; 19927465; 19948641; 19950077; 19956315	3911	5	0.4815	1.256	0.7112	0.9492	0.9004	0.9436	0.857	0.9502	0.9353	0.9017	0.8242	0.8025	0.7823
NR_033758	C1orf151	chr1	+	19923471; 19943752; 19948594; 19949968; 19952881	19923603; 19943830; 19948641; 19950077; 19956315	3805	5	0.4802	0.6891	0.7613	0.9859	0.912	0.9817	0.856	0.956	0.9578	0.8978	0.8345	0.8255	0.7625
NM_182744	NBL1	chr1	+	19969723; 19981505; 19981817; 19983359	19969891; 19981693; 19981928; 19984949	2061	5	0.6196	0.7033	1.678	0.9588	0.9889	0.992	0.8984	0.9331	0.9473	0.8575	0.8153	0.8178	0.7418
NM_001204084	NBL1	chr1	+	19970208; 19981505; 19981817; 19983359	19970448; 19981693; 19981928; 19984949	2133	5	0.6268	0.6979	1.953	1.438	0.9922	0.9884	0.9105	0.9612	0.944	0.8578	0.8403	0.81	0.7291
NM_005380	NBL1	chr1	+	19970807; 19981505; 19981817; 19983359	19970940; 19981693; 19981928; 19984949	2026	5	0.6387	0.794	1.483	1.137	0.9914	0.9862	0.9008	0.9555	0.9432	0.8457	0.8178	0.8203	0.7335
NM_001204085	NBL1	chr1	+	19971866; 19981505; 19981817; 19983359	19972024; 19981693; 19981928; 19984949	2051	5	0.6251	0.736	1.607	1.113	0.9939	0.9916	0.905	0.9541	0.9475	0.8342	0.8226	0.8312	0.7048
NM_001204086	NBL1	chr1	+	19972260; 19981505; 19981817; 19983359	19972527; 19981693; 19981928; 19984949	2160	5	0.6144	0.9809	1.725	0.9149	0.9891	0.9932	0.903	0.9379	0.9418	0.8692	0.8159	0.8154	0.7313
NM_000871	HTR6	chr1	+	19991780; 20005060; 20005412	19992960; 20005218; 20006055	1984	1	0.6804	0.8597	1.763	0.6714	0.9932	0.9954	0.8925	0.9486	0.9373	0.8544	0.8146	0.8145	0.7227
NM_015207	OTUD3	chr1	+	20208888; 20216878; 20220861; 20224033; 20230760; 20231384; 20232925; 20234063	20209227; 20217026; 20220973; 20224155; 20230891; 20231480; 20233109; 20239437	6514	1	0.4469	1.187	0.4957	1.232	0.9618	0.9878	0.9287	0.9436	0.9528	0.9157	0.8173	0.8113	0.7877
NM_000929	PLA2G5	chr1	+	20396701; 20411314; 20412576; 20416282; 20417061	20396958; 20411363; 20412720; 20416388; 20418394	1894	1	0.4947	0.9737	1.895	0.863	0.995	0.9904	0.8955	0.9399	0.9338	0.8418	0.8035	0.7929	0.6921
NM_022819	PLA2G2F	chr1	+	20465823; 20466659; 20469939; 20471073; 20474683	20466036; 20466711; 20470083; 20471182; 20476879	2719	1	0.6193	1.052	1.327	0.8694	0.9887	0.9898	0.9082	0.9483	0.9443	0.8555	0.8216	0.8087	0.7256
NM_152376	UBXN10	chr1	+	20512578; 20517040	20512646; 20519942	2972	1	0.4889	1.206	1.093	0.9453	0.9916	0.9936	0.9211	0.944	0.9439	0.8636	0.8036	0.8209	0.7346
NM_001039500	VWA5B1	chr1	+	20617412; 20637069; 20639329; 20640815; 20644023; 20645083; 20645875; 20649849; 20654383; 20656673; 20657362; 20659259; 20662796; 20664139; 20668925; 20669572; 20671949; 20674738; 20676649; 20677350; 20678548; 20680250	20617581; 20637233; 20639481; 20641085; 20644168; 20645214; 20645999; 20650025; 20654493; 20656875; 20657476; 20659444; 20662979; 20664329; 20669102; 20669886; 20672086; 20674851; 20676723; 20677419; 20678665; 20681387	4475	1	0.5949	1.466	0.7783	1.274	0.987	0.9954	0.9437	0.9402	0.9404	0.885	0.8089	0.8078	0.7659
NM_207334	FAM43B	chr1	+	20878932	20881513	2582	1	0.6785	1.094	1.483	0.9191	0.9877	0.9934	0.9095	0.9412	0.9518	0.8648	0.808	0.8168	0.7374
NM_001785	CDA	chr1	+	20915444; 20931421; 20940335; 20944945	20915776; 20931532; 20940392; 20945400	959	1	0.5735	0.8375	3.56	0.7703	0.9943	0.9912	0.8375	0.9454	0.9412	0.7969	0.8017	0.8256	0.6562
NM_032409	PINK1	chr1	+	20959948; 20964335; 20966385; 20970983; 20972053; 20974998; 20975488; 20976927	20960428; 20964622; 20966485; 20971165; 20972216; 20975125; 20975724; 20978004	2660	1	0.5857	0.9492	1.283	1.036	0.9881	0.9953	0.9179	0.9424	0.9466	0.8744	0.8099	0.8229	0.7362
NR_038404	LOC100506801	chr1	+	21619783; 21620427; 21624520	21620236; 21620703; 21626362	2574	1	0.5357	0.8312	1.298	0.9929	0.9914	0.9841	0.9178	0.945	0.9454	0.8771	0.8123	0.8142	0.7389
NM_032264	NBPF3	chr1	+	21766631; 21771441; 21795181; 21797125; 21798062; 21799336; 21799873; 21801393; 21804637; 21805842; 21806544; 21807423; 21808090; 21808977; 21809636	21766841; 21771712; 21795390; 21797227; 21798276; 21799408; 21800078; 21801444; 21804800; 21805893; 21806716; 21807474; 21808262; 21809028; 21811393	3766	1	0.4854	1.092	0.6576	1.038	0.9921	0.9879	0.9415	0.9517	0.9469	0.8907	0.8187	0.8248	0.769
NM_000478	ALPL	chr1	+	21835858; 21880471; 21887119; 21887590; 21889603; 21890534; 21894597; 21896798; 21900158; 21902226; 21903015; 21903876	21836010; 21880635; 21887238; 21887705; 21889777; 21890709; 21894740; 21896867; 21900292; 21902417; 21903134; 21904905	2596	3	0.5975	0.9006	1.177	0.9738	0.9862	0.9932	0.926	0.9427	0.9524	0.8795	0.8272	0.8127	0.7489
NM_001127501	ALPL	chr1	+	21835858; 21887119; 21887590; 21889603; 21890534; 21894597; 21896798; 21900158; 21902226; 21903015; 21903876	21836010; 21887238; 21887705; 21889777; 21890709; 21894740; 21896867; 21900292; 21902417; 21903134; 21904905	2431	3	0.6018	1.047	1.597	1.107	0.9891	0.9857	0.9177	0.9329	0.934	0.8662	0.7996	0.8068	0.729
NM_001177520	ALPL	chr1	+	21835858; 21887119; 21889603; 21890534; 21894597; 21896798; 21900158; 21902226; 21903015; 21903876	21836010; 21887238; 21889777; 21890709; 21894740; 21896867; 21900292; 21902417; 21903134; 21904905	2315	3	0.6004	0.985	1.557	0.8776	0.9949	0.9891	0.9148	0.9524	0.9411	0.8739	0.8259	0.8239	0.7466
NM_001013693	LDLRAD2	chr1	+	22138758; 22140891; 22142436; 22147943; 22148695	22139029; 22141316; 22142567; 22148104; 22151714	4012	1	0.6234	1.091	0.7727	0.7129	0.9873	0.9859	0.9435	0.9399	0.9352	0.883	0.8065	0.8101	0.7805
NM_007352	CELA3B	chr1	+	22303418; 22304862; 22307317; 22307531; 22310187; 22310682; 22313024; 22315755	22303575; 22304947; 22307414; 22307665; 22310323; 22310824; 22313176; 22315847	1003	1	0.5932	0.879	3.535	1.082	0.9843	0.9928	0.817	0.9424	0.9518	0.7936	0.8037	0.8216	0.6426
NM_005747	CELA3A	chr1	+	22328149; 22329496; 22331940; 22332155; 22333371; 22333866; 22336198; 22338943	22328210; 22329581; 22332037; 22332289; 22333507; 22334008; 22336350; 22339035	907	1	0.5799	0.8372	4.001	0.8578	0.9818	0.9943	0.8101	0.9362	0.9466	0.727	0.8116	0.8092	0.5816
NR_023918	NCRNA00339	chr1	+	22351707; 22356773	22351865; 22357715	1102	2	0.4528	0.7665	2.884	1.2	0.9672	0.9659	0.8255	0.9344	0.9441	0.7958	0.8087	0.8068	0.6702
NR_023919	NCRNA00339	chr1	+	22352042; 22356773	22352136; 22357715	1038	2	0.4615	1.218	5.606	0.903	0.9672	0.9718	0.8079	0.9489	0.9461	0.7833	0.8248	0.8152	0.6552
NM_001039802	CDC42	chr1	+	22379120; 22400587; 22404922; 22408215; 22412932; 22413162; 22417921	22379235; 22400712; 22405076; 22408287; 22413041; 22413359; 22419436	2294	3	0.4259	0.9789	1.45	1.249	0.9517	0.9077	0.8582	0.9353	0.9382	0.8356	0.8058	0.8154	0.7107
NM_001791	CDC42	chr1	+	22379120; 22404922; 22408215; 22412932; 22413162; 22417921	22379235; 22405076; 22408287; 22413041; 22413359; 22419436	2168	3	0.4147	0.9794	1.758	1.08	0.987	0.9812	0.8895	0.9478	0.9297	0.8491	0.8326	0.7929	0.7396
NM_044472	CDC42	chr1	+	22379120; 22404922; 22408215; 22412932; 22413162; 22416436	22379235; 22405076; 22408287; 22413041; 22413359; 22417296	1513	3	0.4137	1.423	2.989	0.8102	0.9893	0.9908	0.8814	0.9443	0.9484	0.8192	0.8039	0.8173	0.7119
NM_001083621	ZBTB40	chr1	+	22778344; 22779152; 22816373; 22817893; 22827985; 22828792; 22832542; 22834494; 22835023; 22835593; 22837672; 22838169; 22839417; 22843793; 22846554; 22847989; 22848870; 22850711; 22852695	22778497; 22779439; 22817138; 22818026; 22828177; 22828934; 22832734; 22834630; 22835224; 22835726; 22837840; 22838627; 22839623; 22843957; 22846768; 22848151; 22848956; 22850937; 22857650	8992	2	0.5099	1.183	0.2012	1.115	0.9868	0.986	0.9629	0.9377	0.9477	0.9268	0.8115	0.8125	0.7983
NM_014870	ZBTB40	chr1	+	22778344; 22816373; 22817893; 22827985; 22828792; 22832542; 22834494; 22835023; 22835593; 22837672; 22838169; 22839417; 22843793; 22846554; 22847989; 22848870; 22850711; 22852695	22778497; 22817138; 22818026; 22828177; 22828934; 22832734; 22834630; 22835224; 22835726; 22837840; 22838627; 22839623; 22843957; 22846768; 22848151; 22848956; 22850937; 22857650	8704	2	0.5123	1.008	0.3259	0.7607	0.985	0.9919	0.9616	0.9458	0.9373	0.9174	0.8168	0.8137	0.7904
NM_001006943	EPHA8	chr1	+	22890004; 22895782; 22902710; 22912973; 22915364	22890222; 22895846; 22903373; 22913128; 22916112	1853	2	0.6433	1.033	1.292	1.078	0.9916	0.9923	0.8936	0.9481	0.945	0.8405	0.8456	0.8168	0.7202
NM_020526	EPHA8	chr1	+	22890004; 22895782; 22902710; 22912973; 22915364; 22919819; 22920017; 22921723; 22922599; 22923805; 22924169; 22924644; 22925331; 22927154; 22927391; 22927793; 22928120	22890222; 22895846; 22903373; 22913128; 22915699; 22919943; 22920179; 22921816; 22922666; 22923969; 22924354; 22924705; 22925540; 22927303; 22927581; 22927966; 22930087	4996	2	0.6401	1.175	0.6773	0.9237	0.9914	0.9877	0.9445	0.945	0.9427	0.8954	0.8125	0.8172	0.7754
NM_015991	C1QA	chr1	+	22963118; 22964103; 22965326	22963195; 22964272; 22966175	1098	1	0.6102	0.885	3.176	0.8515	0.9929	0.9901	0.8346	0.9572	0.9418	0.7852	0.8456	0.8134	0.6543
NM_001114101	C1QC	chr1	+	22970118; 22970504; 22973720	22970230; 22970697; 22974603	1191	2	0.6029	0.8449	3.229	0.7986	0.9954	0.9904	0.8544	0.9335	0.9448	0.8083	0.8142	0.8205	0.6845
NM_172369	C1QC	chr1	+	22970118; 22970504; 22973720	22970207; 22970697; 22974603	1168	2	0.5993	0.986	3.531	0.8815	0.994	0.9922	0.8767	0.9559	0.9463	0.8161	0.8136	0.8282	0.6973
NM_000491	C1QB	chr1	+	22979682; 22985933; 22987305	22979796; 22986136; 22988029	1044	1	0.6025	0.7384	3.759	1.216	0.994	0.99	0.8382	0.9431	0.9441	0.7855	0.8174	0.8094	0.6727
NM_004442	EPHB2	chr1	+	23037331; 23107914; 23110885; 23189530; 23191370; 23208852; 23219377; 23221965; 23222904; 23232480; 23233203; 23234446; 23235515; 23236875; 23238937; 23239955	23037536; 23107978; 23111569; 23189685; 23191705; 23208976; 23219539; 23222073; 23222971; 23232602; 23233450; 23234661; 23235664; 23237068; 23239092; 23241823	4869	2	0.5775	0.976	0.5314	1.267	0.9913	0.9884	0.9566	0.9417	0.9429	0.9113	0.8159	0.7984	0.7856
NM_017449	EPHB2	chr1	+	23037331; 23107914; 23110885; 23189530; 23191370; 23208852; 23219377; 23221965; 23222907; 23232480; 23233203; 23234446; 23235515; 23236875; 23238937; 23239955	23037536; 23107978; 23111569; 23189685; 23191705; 23208976; 23219539; 23222073; 23222971; 23232602; 23233450; 23234661; 23235664; 23237068; 23239092; 23241823	4866	2	0.5777	1.049	0.5512	1.029	0.9914	0.9888	0.9516	0.9435	0.9484	0.905	0.8123	0.8133	0.7792
NR_039832	MIR4684	chr1	+	23046010	23046091	82	1	0.5244	0	0	3.322	NA	NA	0.339	NA	NA	0.1525	NA	NA	0
NM_001009999	KDM1A	chr1	+	23345941; 23356962; 23370920; 23376880; 23380254; 23381562; 23382425; 23383977; 23385566; 23392553; 23395032; 23395554; 23397718; 23398617; 23399785; 23403721; 23405483; 23406046; 23407939; 23408713; 23409672	23346440; 23357127; 23370979; 23377013; 23380332; 23381654; 23382531; 23384058; 23385660; 23392564; 23395174; 23395644; 23397852; 23398690; 23399896; 23403853; 23405670; 23406160; 23408066; 23408859; 23410184	3107	2	0.513	1.07	0.9613	0.8619	0.9861	0.9784	0.9259	0.9424	0.9374	0.8716	0.8042	0.7998	0.7397
NM_015013	KDM1A	chr1	+	23345941; 23356962; 23376880; 23380254; 23381562; 23382425; 23383977; 23385566; 23395032; 23395554; 23397718; 23398617; 23399785; 23403721; 23405483; 23406046; 23407939; 23408713; 23409672	23346440; 23357127; 23377013; 23380332; 23381654; 23382531; 23384058; 23385660; 23395174; 23395644; 23397852; 23398690; 23399896; 23403853; 23405670; 23406160; 23408066; 23408859; 23410184	3035	2	0.512	0.8129	0.6647	1.081	0.9953	0.9874	0.9331	0.9364	0.9508	0.8811	0.8269	0.7975	0.7565
NR_036057	MIR3115	chr1	+	23370798	23370865	68	1	0.4118	0	0	4.312	NA	NA	0.2677	NA	NA	0.0315	NA	NA	0
NR_033690	C1orf213	chr1	+	23695464	23698330	2867	2	0.5176	0.7599	1.025	0.8044	0.9862	0.9914	0.9169	0.9417	0.9544	0.8709	0.8093	0.835	0.7427
NR_033691	C1orf213	chr1	+	23695711; 23697632; 23698006	23696006; 23697702; 23698330	692	2	0.5332	0.8538	2.785	1.391	0.9961	0.9916	0.7434	0.9609	0.9401	0.6835	0.8711	0.8228	0.554
NR_027042	MDS2	chr1	+	23953824; 23954271; 23954997; 23955971; 23965599; 23966170; 23966879	23954027; 23954488; 23955087; 23956047; 23965741; 23966285; 23967056	1027	1	0.5209	0.9776	3.926	1.142	0.9517	0.9353	0.8031	0.9425	0.9479	0.7815	0.846	0.8311	0.6535
NM_000975	RPL11	chr1	+	24018269; 24019099; 24020297; 24021150; 24022288; 24022834	24018319; 24019249; 24020403; 24021281; 24022398; 24022915	634	2	0.4984	0.7718	3.455	0.8848	0.9906	0.9884	0.749	0.967	0.942	0.6872	0.8443	0.8303	0.572
NM_001199802	RPL11	chr1	+	24018269; 24019102; 24020297; 24021150; 24022288; 24022834	24018319; 24019249; 24020403; 24021281; 24022398; 24022915	631	2	0.4976	0.9144	3.662	0.9366	0.984	0.99	0.7344	0.932	0.9401	0.6875	0.808	0.8092	0.5352
NM_003198	TCEB3	chr1	+	24069856; 24075511; 24076332; 24077335; 24078897; 24080590; 24080853; 24082333; 24082764; 24083443; 24086002	24070068; 24075567; 24076438; 24078520; 24079008; 24080745; 24080950; 24082513; 24082875; 24083615; 24088549	4943	1	0.4783	0.6574	0.5772	0.9243	0.9872	0.9887	0.9449	0.9446	0.9434	0.8878	0.7962	0.8058	0.762
NM_020362	PITHD1	chr1	+	24104876; 24105928; 24106354; 24112165; 24112805; 24113765	24105203; 24105971; 24106431; 24112269; 24112913; 24114722	1622	1	0.508	1.042	2.401	0.7714	0.9877	0.9876	0.8985	0.9481	0.9389	0.8395	0.8087	0.8026	0.7232
NM_007260	LYPLA2	chr1	+	24117646; 24119147; 24119498; 24119641; 24120195; 24120350; 24120553; 24120714; 24120917; 24121172	24117740; 24119250; 24119529; 24119706; 24120242; 24120420; 24120626; 24120815; 24121090; 24122029	1624	1	0.6158	0.8996	2.348	0.9553	0.9937	0.9903	0.878	0.9542	0.9528	0.814	0.8199	0.8178	0.689
NR_039615	MIR378F	chr1	+	24255560	24255637	78	1	0.5256	0	0	2.309	NA	NA	0.2051	NA	NA	0.07692	NA	NA	0
NM_017761	PNRC2	chr1	+	24286301; 24287419; 24287930	24286488; 24287624; 24289949	2414	1	0.3824	0.9685	1.312	1.019	0.9882	0.9898	0.8884	0.9437	0.9461	0.834	0.7868	0.8222	0.7017
NR_027087	LOC284632	chr1	+	24526730; 24528954; 24536623	24526881; 24529089; 24538180	1846	1	0.5141	0.7927	1.922	0.8554	0.9858	0.9889	0.8918	0.929	0.9349	0.8363	0.7902	0.825	0.7164
NM_198173	GRHL3	chr1	+	24645812; 24657916; 24661135; 24662972; 24663568; 24664126; 24664482; 24666158; 24668605; 24669184; 24669382; 24671387; 24673043; 24673958; 24676548; 24680864	24646058; 24658102; 24661196; 24663317; 24663641; 24664279; 24664593; 24666252; 24668763; 24669262; 24669515; 24671421; 24673131; 24674043; 24676612; 24681808	2869	4	0.5211	0.9412	0.9019	0.8586	0.9906	0.9866	0.9185	0.947	0.9447	0.8782	0.812	0.8162	0.7507
NM_198174	GRHL3	chr1	+	24645812; 24657916; 24661135; 24662972; 24663568; 24664126; 24664482; 24666158; 24668605; 24669184; 24669382; 24671387; 24673043; 24673958; 24676548; 24690675	24646058; 24658102; 24661196; 24663317; 24663641; 24664279; 24664593; 24666252; 24668763; 24669262; 24669515; 24671421; 24673131; 24674043; 24676612; 24690970	2220	4	0.5473	0.8598	1.194	0.8517	0.9915	0.9852	0.8962	0.9565	0.9329	0.8559	0.7993	0.7979	0.7363
NM_001195010	GRHL3	chr1	+	24646056; 24657916; 24661135; 24662972; 24663568; 24664126; 24664482; 24666158; 24668605; 24669184; 24669382; 24671387; 24673043; 24673958; 24676548; 24680864	24646237; 24658102; 24661196; 24663317; 24663641; 24664279; 24664593; 24666252; 24668763; 24669262; 24669515; 24671421; 24673131; 24674043; 24676612; 24681808	2804	4	0.5235	0.889	1.334	0.8307	0.9935	0.9907	0.9356	0.9426	0.9395	0.9019	0.8019	0.8012	0.7889
NM_021180	GRHL3	chr1	+	24649530; 24657916; 24661135; 24662972; 24663568; 24664126; 24664482; 24666158; 24668605; 24669184; 24669382; 24671387; 24673043; 24673958; 24676548; 24680864	24649607; 24658102; 24661196; 24663317; 24663641; 24664279; 24664593; 24666252; 24668763; 24669262; 24669515; 24671421; 24673131; 24674043; 24676612; 24681808	2700	4	0.5167	1.234	1.101	1.121	0.9924	0.9915	0.926	0.9321	0.934	0.8749	0.7999	0.8075	0.7445
NM_020448	NIPAL3	chr1	+	24742245; 24745781; 24766662; 24768545; 24771675; 24775971; 24779898; 24782628; 24785378; 24786971; 24790516; 24795476	24742394; 24746130; 24766730; 24768716; 24771734; 24776116; 24779994; 24782763; 24785466; 24787034; 24790610; 24799473	5426	1	0.4854	0.7763	0.3195	0.8369	0.977	0.988	0.94	0.9397	0.9427	0.912	0.8142	0.8109	0.7707
NM_013441	RCAN3	chr1	+	24829387; 24840804; 24857708; 24859573; 24861583	24829640; 24841057; 24857881; 24859744; 24862427	1699	1	0.5097	1.189	2.576	0.9675	0.9954	0.991	0.8764	0.9429	0.9441	0.8301	0.808	0.8059	0.6952
NM_001010980	C1orf130	chr1	+	24882567; 24921915; 24927431; 24932097	24882660; 24922003; 24927515; 24935818	3990	1	0.4724	1.134	0.5056	1.23	0.9102	0.9874	0.8659	0.9459	0.9382	0.8842	0.8199	0.7849	0.7492
NM_005839	SRRM1	chr1	+	24969594; 24972475; 24973158; 24975350; 24976462; 24977900; 24978925; 24979404; 24981346; 24987210; 24987801; 24989151; 24993306; 24995614; 24996611; 24997877; 24998673	24969838; 24972564; 24973280; 24975520; 24976577; 24978103; 24979119; 24979523; 24981620; 24987290; 24987887; 24989295; 24993416; 24996078; 24996806; 24998086; 24999772	3934	1	0.4736	1.047	0.7358	1.043	0.9893	0.9928	0.9415	0.9434	0.941	0.8987	0.8089	0.8166	0.7721
NM_013943	CLIC4	chr1	+	25071760; 25124233; 25140585; 25153501; 25166351; 25167264	25072116; 25124342; 25140710; 25153607; 25166532; 25170815	4434	1	0.3791	1.036	0.5471	1.091	0.9955	0.9867	0.9504	0.9372	0.942	0.8974	0.8036	0.8049	0.7704
NM_001127691	RHD	chr1	+	25598981; 25611064; 25617132; 25627437; 25628011; 25629813; 25655389	25599186; 25611250; 25617282; 25627584; 25628177; 25629950; 25656936	2545	2	0.4774	0.7001	1.213	0.8128	0.8497	0.9708	0.7812	0.9378	0.9469	0.8761	0.8083	0.819	0.7321
NM_016124	RHD	chr1	+	25598981; 25611064; 25617132; 25627437; 25628011; 25629813; 25633087; 25643491; 25648380; 25655389	25599186; 25611250; 25617282; 25627584; 25628177; 25629950; 25633220; 25643570; 25648453; 25656936	2833	2	0.4797	1.119	1.128	1.221	0.8864	0.9805	0.8131	0.9359	0.9451	0.8812	0.8034	0.8195	0.7557
NM_014313	TMEM50A	chr1	+	25664789; 25666965; 25669452; 25678117; 25679373; 25683284; 25687151	25664947; 25667070; 25669564; 25678184; 25679465; 25683344; 25688852	2302	1	0.4131	1.125	1.153	1.124	0.992	0.9843	0.9054	0.9465	0.927	0.8519	0.8191	0.793	0.752
NM_018202	TMEM57	chr1	+	25757388; 25773253; 25775299; 25780750; 25783144; 25784882; 25810607; 25812104; 25815664; 25817901; 25824755	25757669; 25773394; 25775425; 25780873; 25783322; 25785383; 25810765; 25812286; 25815784; 25818075; 25826698	3938	1	0.4307	0.9694	0.701	0.8964	0.9933	0.9883	0.9418	0.9438	0.9356	0.8927	0.8247	0.8135	0.7809
NM_015627	LDLRAP1	chr1	+	25870076; 25880413; 25881351; 25883644; 25889135; 25889561; 25890152; 25891664; 25893339	25870277; 25880555; 25881463; 25883758; 25889207; 25889644; 25890282; 25891698; 25895377	2935	1	0.5758	0.8163	1.059	1.115	0.9923	0.9918	0.9287	0.9509	0.9362	0.8716	0.8276	0.8099	0.7495
NM_020379	MAN1C1	chr1	+	25943959; 26012931; 26073159; 26075746; 26079975; 26085083; 26090365; 26098148; 26104596; 26107431; 26109076; 26110154	25944828; 26013027; 26073274; 26075826; 26080069; 26085200; 26090458; 26098263; 26104815; 26107603; 26109191; 26111258	3201	1	0.5729	0.8861	0.9886	1.015	0.9935	0.9883	0.9283	0.9504	0.9482	0.8771	0.8104	0.8286	0.7393
NM_020451	SEPN1	chr1	+	26126667; 26127534; 26128507; 26131633; 26135071; 26135517; 26136174; 26137945; 26138182; 26139178; 26140372; 26140568; 26142039	26126904; 26127651; 26128608; 26131766; 26135280; 26135641; 26136311; 26138026; 26138370; 26139283; 26140484; 26140669; 26144713	4332	2	0.5981	1.278	0.6687	1.102	0.9425	0.9713	0.8931	0.9504	0.9618	0.9009	0.8128	0.8255	0.7834
NM_206926	SEPN1	chr1	+	26126667; 26127534; 26131633; 26135071; 26135517; 26136174; 26137945; 26138182; 26139178; 26140372; 26140568; 26142039	26126904; 26127651; 26131766; 26135280; 26135641; 26136311; 26138026; 26138370; 26139283; 26140484; 26140669; 26144713	4230	2	0.5988	0.9581	0.842	1.071	0.9522	0.9877	0.8895	0.9499	0.9436	0.8823	0.8274	0.8108	0.7514
NM_001099625	FAM54B	chr1	+	26146397; 26149510; 26150135; 26152793; 26153106; 26156000; 26158412	26146520; 26149619; 26150239; 26152902; 26153317; 26156321; 26159433	2005	4	0.5127	0.9474	1.287	1.354	0.9927	0.9902	0.9056	0.9526	0.9428	0.8622	0.825	0.8229	0.733
NM_001099627	FAM54B	chr1	+	26146397; 26149510; 26150135; 26152793; 26153106; 26156109; 26158412	26146520; 26149619; 26150239; 26152902; 26153317; 26156321; 26159433	1896	4	0.5185	0.8266	1.573	0.772	0.9941	0.9884	0.8991	0.9514	0.9404	0.8565	0.813	0.8034	0.7129
NM_019557	FAM54B	chr1	+	26146684; 26149510; 26150135; 26152793; 26153106; 26156000; 26158412	26146905; 26149619; 26150239; 26152902; 26153317; 26156321; 26159433	2103	4	0.5193	0.9515	1.386	0.9199	0.9896	0.9897	0.895	0.9262	0.9454	0.8449	0.7878	0.8266	0.7232
NM_001099626	FAM54B	chr1	+	26147319; 26149510; 26150135; 26152793; 26153106; 26156000; 26158412	26147494; 26149619; 26150239; 26152902; 26153317; 26156321; 26159433	2057	4	0.5066	0.8505	2.095	0.6498	0.9908	0.992	0.886	0.9512	0.9405	0.8411	0.8113	0.8088	0.7168
NM_004455	EXTL1	chr1	+	26348271; 26355684; 26356091; 26356967; 26357623; 26357951; 26358887; 26359720; 26360187; 26361327; 26361656	26349916; 26355777; 26356198; 26357086; 26357755; 26358057; 26358976; 26359806; 26360347; 26361495; 26362954	4014	1	0.6353	1.148	0.6504	0.9185	0.993	0.9876	0.948	0.9369	0.9549	0.8898	0.8017	0.8294	0.7664
NR_026685	PDIK1L	chr1	+	26437656; 26440783; 26448328	26437911; 26441084; 26452026	4257	3	0.3789	0.9325	0.7575	0.9241	0.9942	0.985	0.9401	0.9517	0.9542	0.8768	0.8215	0.8175	0.7441
NM_152835	PDIK1L	chr1	+	26438268; 26440783; 26448328	26438406; 26441084; 26452026	4140	3	0.3679	0.8418	0.7231	1.221	0.9894	0.9907	0.9388	0.9384	0.9437	0.8795	0.8053	0.8142	0.7635
NR_026686	PDIK1L	chr1	+	26438268; 26438951; 26440783; 26448328	26438406; 26439141; 26441084; 26452026	4331	3	0.3757	0.9075	0.598	0.8651	0.993	0.992	0.9347	0.9401	0.9358	0.8792	0.8033	0.8012	0.7585
NM_024869	GRRP1	chr1	+	26485511; 26487703	26485617; 26489119	1524	1	0.6529	0.7936	1.593	1.009	0.979	0.9895	0.8724	0.9332	0.942	0.8243	0.792	0.8384	0.6877
NM_015871	ZNF593	chr1	+	26496388; 26496909; 26497066	26496674; 26496971; 26497364	649	1	0.6364	0.9353	4.129	1.067	0.9962	0.9914	0.69	0.943	0.9371	0.6533	0.8175	0.8079	0.5233
NM_006314	CNKSR1	chr1	+	26503981; 26506944; 26507206; 26508348; 26508852; 26508971; 26509688; 26509837; 26510220; 26510562; 26510705; 26510892; 26511076; 26511505; 26513659; 26513902; 26514725; 26514933; 26515089; 26515263; 26515770	26504090; 26507101; 26507387; 26508432; 26508893; 26509075; 26509747; 26509905; 26510321; 26510632; 26510778; 26510998; 26511103; 26511677; 26513732; 26513973; 26514798; 26514994; 26515188; 26515444; 26516375	2536	2	0.6017	0.8682	1.64	0.9477	0.9969	0.9906	0.9116	0.9549	0.9434	0.8626	0.8113	0.8036	0.7358
NR_023345	CNKSR1	chr1	+	26503982; 26506944; 26507206; 26508348; 26508852; 26508971; 26509688; 26509837; 26510220; 26510562; 26510705; 26510892; 26511076; 26511505; 26513659; 26513902; 26514725; 26514933; 26515089; 26515263; 26515770	26504071; 26507101; 26507387; 26508432; 26508893; 26509075; 26509747; 26509905; 26510321; 26510632; 26510778; 26510998; 26511103; 26511677; 26513732; 26513973; 26514798; 26514994; 26515188; 26515444; 26516375	2516	2	0.6017	0.9476	1.718	0.9598	0.9903	0.9925	0.9207	0.94	0.9477	0.8576	0.8025	0.8158	0.7419
NM_198137	CATSPER4	chr1	+	26517119; 26517778; 26520278; 26524177; 26524448; 26524777; 26526375; 26527321; 26527845; 26528980	26517331; 26517921; 26520379; 26524274; 26524568; 26524910; 26526549; 26527532; 26528010; 26529033	1419	1	0.5335	1.085	2.464	1.212	0.994	0.9901	0.8456	0.94	0.9439	0.7933	0.8276	0.8165	0.6725
NM_022778	CEP85	chr1	+	26560693; 26566253; 26570657; 26581662; 26584088; 26584634; 26586108; 26594974; 26595951; 26597505; 26598512; 26601455; 26603026; 26603624	26560801; 26566329; 26570809; 26582356; 26584221; 26584751; 26586293; 26595126; 26596105; 26597598; 26598562; 26601562; 26603251; 26605299	3935	1	0.5151	0.705	0.7925	0.7521	0.9867	0.9911	0.9446	0.9359	0.9467	0.9002	0.8103	0.8386	0.7574
NM_031286	SH3BGRL3	chr1	+	26606213; 26607256; 26607549	26606694; 26607423; 26608013	1115	1	0.6287	0.8508	3.389	1.093	0.9927	0.9921	0.786	0.9538	0.9511	0.7197	0.8224	0.8088	0.6061
NM_001803	CD52	chr1	+	26644411; 26646662	26644562; 26647014	505	1	0.5188	0.9918	4.973	0.9097	0.9908	0.9862	0.6834	0.9631	0.9494	0.608	0.8018	0.8226	0.4724
NM_024674	LIN28A	chr1	+	26737269; 26737877; 26751794; 26752733	26737413; 26738073; 26751978; 26756219	4014	1	0.4848	1.135	0.5141	1.072	0.9154	0.9832	0.8594	0.9382	0.9306	0.8873	0.804	0.7852	0.7672
NM_024887	DHDDS	chr1	+	26758802; 26759382; 26764659; 26769222; 26772807; 26774050; 26784282; 26786528; 26795383	26758867; 26759499; 26764775; 26769364; 26772923; 26774151; 26784396; 26786635; 26797795	3299	2	0.5277	0.8311	0.9662	0.8936	0.968	0.9928	0.9029	0.9386	0.9464	0.8771	0.7997	0.8117	0.7706
NM_205861	DHDDS	chr1	+	26758802; 26759382; 26764659; 26769222; 26772807; 26774050; 26784282; 26786528; 26795386	26758867; 26759499; 26764775; 26769364; 26772923; 26774151; 26784396; 26786635; 26797795	3296	2	0.5276	0.9425	0.8208	1.189	0.9681	0.9915	0.9046	0.9383	0.9386	0.8893	0.8083	0.8157	0.7562
NM_005517	HMGN2	chr1	+	26798902; 26799974; 26800194; 26800576; 26801063; 26801604	26799118; 26800018; 26800223; 26800626; 26801158; 26803133	1969	1	0.4444	0.5638	1.218	1.019	0.9875	0.9933	0.8792	0.9501	0.9403	0.8285	0.8087	0.8229	0.6812
NM_002953	RPS6KA1	chr1	+	26856249; 26863416; 26873358; 26873680; 26877888; 26878135; 26879882; 26880705; 26881087; 26881642; 26882028; 26883145; 26883489; 26885298; 26887217; 26887536; 26887996; 26897940; 26898340; 26898667; 26899715; 26900570	26856474; 26863460; 26873474; 26873761; 26877968; 26878214; 26879988; 26880742; 26881229; 26881712; 26882116; 26883209; 26883591; 26885428; 26887342; 26887625; 26888154; 26898101; 26898416; 26898784; 26899852; 26901520	3199	2	0.5792	0.7071	0.7807	0.9555	0.9939	0.9871	0.923	0.9531	0.9445	0.8754	0.8	0.817	0.7409
NM_001006665	RPS6KA1	chr1	+	26872343; 26873358; 26873680; 26877888; 26878135; 26879882; 26880705; 26881087; 26881642; 26882028; 26883145; 26883489; 26885298; 26887217; 26887536; 26887996; 26897940; 26898340; 26898667; 26899715; 26900570	26872526; 26873474; 26873761; 26877968; 26878214; 26879988; 26880742; 26881229; 26881712; 26882116; 26883209; 26883591; 26885428; 26887342; 26887625; 26888154; 26898101; 26898416; 26898784; 26899852; 26901520	3112	2	0.5726	1.032	1.035	0.8516	0.9907	0.9878	0.9146	0.9367	0.947	0.8798	0.8009	0.8195	0.7456
NR_031740	MIR1976	chr1	+	26881033	26881084	52	1	0.6154	0	0	2.353	NA	NA	0.2264	NA	NA	0	NA	NA	0
NM_006015	ARID1A	chr1	+	27022522; 27056142; 27057643; 27059167; 27087347; 27087875; 27088643; 27089464; 27092712; 27092948; 27094281; 27097610; 27098991; 27099303; 27099837; 27100071; 27100293; 27100820; 27102068; 27105514	27024031; 27056354; 27058095; 27059283; 27087587; 27087964; 27088810; 27089776; 27092857; 27093057; 27094490; 27097817; 27099123; 27099478; 27099987; 27100208; 27100389; 27101711; 27102198; 27108601	8585	2	0.575	0.9364	0.2226	0.8371	0.9862	0.9903	0.9692	0.9391	0.9541	0.9223	0.8114	0.8164	0.7909
NM_139135	ARID1A	chr1	+	27022522; 27056142; 27057643; 27059167; 27087347; 27087875; 27088643; 27089464; 27092712; 27092948; 27094281; 27097610; 27098991; 27099303; 27099837; 27100071; 27100293; 27101471; 27102068; 27105514	27024031; 27056354; 27058095; 27059283; 27087587; 27087964; 27088810; 27089776; 27092857; 27093057; 27094490; 27097817; 27099123; 27099478; 27099987; 27100208; 27100389; 27101711; 27102198; 27108601	7934	2	0.5729	1.003	0.3273	1.055	0.9843	0.9902	0.9691	0.9353	0.9511	0.9172	0.8129	0.8196	0.795
NM_017837	PIGV	chr1	+	27114454; 27117250; 27120604; 27124054	27114759; 27117384; 27121725; 27124894	2404	2	0.5146	1.328	1.692	1.065	0.9957	0.9921	0.9062	0.9436	0.9432	0.8584	0.8257	0.8326	0.7322
NM_001202554	PIGV	chr1	+	27114679; 27117250; 27120604; 27124054	27115310; 27117384; 27121725; 27124894	2730	2	0.5037	0.9181	1.069	0.8803	0.9899	0.9858	0.9126	0.9374	0.9367	0.8521	0.8076	0.8046	0.731
NM_032283	ZDHHC18	chr1	+	27153201; 27158938; 27175099; 27176792; 27177049; 27177620; 27179244; 27180217	27153630; 27159098; 27175248; 27176929; 27177097; 27177722; 27179356; 27182211	3139	1	0.596	0.736	1.041	0.9068	0.99	0.9915	0.9343	0.9371	0.9414	0.8856	0.8102	0.8249	0.7648
NM_006142	SFN	chr1	+	27189633	27190947	1315	1	0.6274	0.8916	2.617	0.8409	0.9843	0.9899	0.8434	0.9449	0.9329	0.7996	0.815	0.7981	0.6743
NM_006600	NUDC	chr1	+	27248224; 27250580; 27267948; 27268244; 27269151; 27269362; 27271881; 27272059; 27272621	27248420; 27250657; 27268151; 27268309; 27269267; 27269556; 27271964; 27272177; 27272887	1327	1	0.5735	0.7375	2.207	0.8733	0.9953	0.9882	0.8446	0.9575	0.9346	0.7849	0.8231	0.8227	0.6614
NM_001013642	TRNP1	chr1	+	27320195; 27326338	27321103; 27327377	1949	1	0.6065	0.8242	2.07	1.145	0.9971	0.9886	0.8956	0.9339	0.9462	0.8273	0.8147	0.7986	0.697
NM_015023	WDTC1	chr1	+	27561007; 27587447; 27589643; 27608730; 27609829; 27614165; 27618706; 27620513; 27621005; 27622817; 27623542; 27624429; 27627717; 27630112; 27631492; 27632677	27561442; 27587593; 27589726; 27608776; 27609940; 27614352; 27618888; 27620607; 27621120; 27622892; 27623647; 27624602; 27627952; 27630286; 27631684; 27635110	4802	1	0.5823	0.8132	0.521	1.01	0.9888	0.9926	0.9443	0.9362	0.9253	0.8995	0.8091	0.7943	0.7857
NM_032125	TMEM222	chr1	+	27648636; 27657211; 27658561; 27660449; 27660642; 27661870	27648882; 27657295; 27658592; 27660545; 27660772; 27662891	1614	4	0.6171	0.9452	2.547	0.9283	0.9894	0.9905	0.8644	0.9516	0.9394	0.8074	0.8185	0.8125	0.6749
NR_037576	TMEM222	chr1	+	27648636; 27657211; 27657476; 27658561; 27660449; 27660642; 27661870	27648882; 27657295; 27657628; 27658592; 27660545; 27660772; 27662891	1767	4	0.6135	0.9822	2.056	0.8296	0.996	0.9936	0.8772	0.9428	0.9384	0.8331	0.8125	0.8139	0.7055
NR_037577	TMEM222	chr1	+	27648636; 27657211; 27658561; 27660449; 27660642; 27661158; 27661870	27648882; 27657295; 27658592; 27660545; 27660772; 27661245; 27662891	1702	4	0.6157	1.131	2.395	0.9129	0.9856	0.9881	0.8886	0.9365	0.9502	0.8499	0.8118	0.8171	0.7132
NR_037580	TMEM222	chr1	+	27648636; 27657211; 27657476; 27658561; 27660449; 27660642; 27661158; 27661870	27648882; 27657295; 27657628; 27658592; 27660545; 27660772; 27661245; 27662891	1855	4	0.6124	1.187	1.84	0.672	0.9874	0.9905	0.8815	0.9423	0.95	0.8296	0.8145	0.8127	0.6852
NR_033926	LOC644961	chr1	+	27650365	27653016	2652	1	0.4713	0.8955	1.431	1.339	0.9232	0.7701	0.8531	0.9329	0.9544	0.8654	0.8047	0.8157	0.7458
NM_001193308	SYTL1	chr1	+	27668483; 27671788; 27673912; 27674299; 27674458; 27675571; 27675889; 27676143; 27676463; 27676880; 27677285; 27677749; 27677947; 27679774; 27680204	27668641; 27672016; 27674060; 27674371; 27674503; 27675643; 27675989; 27676256; 27676623; 27676976; 27677443; 27677827; 27678046; 27679979; 27680423	1966	2	0.6556	0.776	1.564	0.8032	0.9909	0.9962	0.8947	0.9425	0.9324	0.8333	0.8427	0.8033	0.6959
NM_032872	SYTL1	chr1	+	27668483; 27671788; 27673912; 27674299; 27674458; 27675607; 27675889; 27676143; 27676463; 27676880; 27677285; 27677749; 27677947; 27679774; 27680204	27668641; 27672016; 27674060; 27674371; 27674503; 27675643; 27675989; 27676256; 27676623; 27676976; 27677443; 27677827; 27678046; 27679979; 27680423	1930	2	0.6575	0.9603	2.106	0.9569	0.9913	0.9847	0.895	0.944	0.9313	0.845	0.8132	0.7888	0.7338
NM_005281	GPR3	chr1	+	27719152; 27720298	27719241; 27722317	2110	1	0.564	1.07	1.79	1.152	0.9918	0.9902	0.9107	0.9427	0.9377	0.8794	0.8344	0.8038	0.7483
NM_001143912	FAM76A	chr1	+	28052490; 28053983; 28056743; 28059114; 28060542; 28071165; 28075579; 28081706; 28086037; 28087006	28052672; 28054047; 28056844; 28059168; 28060694; 28071322; 28075665; 28081841; 28086138; 28089423	3459	5	0.4238	1.246	0.8615	0.9731	0.9325	0.8768	0.8635	0.9529	0.9404	0.869	0.8291	0.8141	0.7407
NM_001143913	FAM76A	chr1	+	28052490; 28053983; 28056743; 28059114; 28060542; 28071165; 28081706; 28086037; 28087006	28052672; 28054047; 28056844; 28059168; 28060694; 28071322; 28081841; 28086138; 28089423	3372	5	0.4259	1.099	1.356	1.083	0.9309	0.8849	0.885	0.929	0.9435	0.8932	0.8163	0.8198	0.7705
NM_001143914	FAM76A	chr1	+	28052490; 28053983; 28059114; 28060542; 28071165; 28081706; 28086037; 28087006	28052672; 28054047; 28059168; 28060694; 28071322; 28081841; 28086138; 28089423	3270	5	0.4214	1.048	0.7546	0.7554	0.9609	0.9906	0.8944	0.9455	0.9495	0.8738	0.8175	0.8251	0.7514
NM_001143915	FAM76A	chr1	+	28052490; 28053983; 28059114; 28071165; 28081706; 28086037; 28087006	28052672; 28054047; 28059168; 28071322; 28081841; 28086138; 28089423	3117	5	0.4219	0.7812	0.8745	0.8525	0.9498	0.989	0.8792	0.9327	0.945	0.8836	0.8123	0.8146	0.7533
NM_152660	FAM76A	chr1	+	28052490; 28053983; 28059114; 28060542; 28071165; 28075579; 28081706; 28086037; 28087006	28052672; 28054047; 28059168; 28060694; 28071322; 28075665; 28081841; 28086138; 28089423	3357	5	0.4194	0.7625	1.107	1.206	0.9567	0.9832	0.9008	0.9549	0.9416	0.87	0.8314	0.7969	0.7543
NM_177424	STX12	chr1	+	28099694; 28116073; 28120044; 28128189; 28136757; 28138674; 28144362; 28146161; 28148742	28099936; 28116142; 28120143; 28128326; 28136800; 28138779; 28144434; 28146243; 28150963	3079	1	0.4057	0.907	1.019	1.281	0.9901	0.9845	0.9245	0.9446	0.9433	0.8765	0.8331	0.8175	0.7507
NM_014110	PPP1R8	chr1	+	28157252; 28159267; 28165210; 28167525; 28169697; 28173539; 28176604	28157402; 28159327; 28165363; 28167745; 28169841; 28173603; 28178183	2377	3	0.4674	1.066	1.392	1.051	0.9945	0.9923	0.9177	0.9417	0.9484	0.8595	0.8124	0.806	0.7366
NM_002713	PPP1R8	chr1	+	28157325; 28159267; 28165210; 28169697; 28173539; 28176604	28157877; 28159327; 28165363; 28169841; 28173603; 28178183	2558	3	0.4883	1.03	1.256	0.6471	0.9921	0.9921	0.8982	0.9483	0.9368	0.8368	0.8249	0.7953	0.7336
NM_138558	PPP1R8	chr1	+	28157325; 28159267; 28165210; 28167525; 28169697; 28173539; 28176604	28157757; 28159327; 28165363; 28167745; 28169841; 28173603; 28178183	2659	3	0.4836	1.152	1.098	1.011	0.9879	0.9874	0.921	0.939	0.9383	0.8755	0.8191	0.8126	0.7485
NR_002997	SCARNA1	chr1	+	28160912	28161077	166	1	0.4036	0.431	1.863	1.808	1	1	0.3769	0.9677	0.9627	0.3077	0.9355	0.8433	0.1846
NM_001039477	C1orf38	chr1	+	28199055; 28203099; 28211806; 28212378	28199176; 28203239; 28211962; 28213193	1236	3	0.5324	0.7936	2.269	1.296	0.9812	0.9893	0.8429	0.92	0.9481	0.7709	0.7929	0.8016	0.6556
NM_001105556	C1orf38	chr1	+	28199055; 28203099; 28206155; 28208482; 28211806; 28212378	28199176; 28203239; 28206565; 28209554; 28211962; 28213193	2720	3	0.5805	0.9571	1.45	1.114	0.9876	0.9854	0.9292	0.9362	0.9368	0.8827	0.8112	0.8011	0.7647
NM_004848	C1orf38	chr1	+	28199055; 28203099; 28206155; 28211806; 28212378	28199176; 28203239; 28206565; 28211962; 28213193	1647	3	0.5513	0.8184	2.44	0.9293	0.9777	0.9914	0.8612	0.9247	0.9495	0.81	0.8031	0.8214	0.6757
NM_001009568	SMPDL3B	chr1	+	28261504; 28271743; 28275576; 28279726; 28280865; 28282195; 28282460	28261755; 28271956; 28275673; 28279869; 28281037; 28282375; 28282991	1594	2	0.5464	0.9296	2.178	1.085	0.9829	0.9953	0.8732	0.9439	0.9441	0.8304	0.824	0.8138	0.6916
NM_014474	SMPDL3B	chr1	+	28261504; 28271743; 28275576; 28279726; 28280865; 28282195; 28282460; 28284987	28261755; 28271956; 28275673; 28279869; 28281037; 28282375; 28282593; 28285663	1873	2	0.5595	1.04	1.852	1.135	0.9727	0.9894	0.873	0.9372	0.9501	0.8219	0.8223	0.8217	0.6927
NM_018053	XKR8	chr1	+	28286504; 28290008; 28293014	28286873; 28290204; 28294604	2158	1	0.608	0.9369	1.385	0.843	0.9909	0.9923	0.9175	0.9304	0.9452	0.8579	0.8048	0.8046	0.717
NM_016311	ATPIF1	chr1	+	28562602; 28562872; 28564348	28562781; 28562963; 28564616	541	3	0.5194	0.8959	3.516	0.8705	0.9905	0.9891	0.6324	0.9333	0.9405	0.5833	0.8238	0.7876	0.3971
NM_178190	ATPIF1	chr1	+	28562602; 28562872; 28564272	28562781; 28562963; 28564616	617	3	0.5089	0.8454	4.033	1.044	0.9956	0.987	0.7419	0.9513	0.9388	0.6882	0.8319	0.8108	0.5878
NM_178191	ATPIF1	chr1	+	28562602; 28562872	28562781; 28564616	1925	3	0.5023	0.9808	1.808	1.07	0.9939	0.9881	0.8778	0.9438	0.9377	0.8072	0.8044	0.813	0.6839
NM_031459	SESN2	chr1	+	28585963; 28595694; 28598185; 28598795; 28599092; 28599869; 28600551; 28601336; 28605608; 28607227	28586448; 28595759; 28598382; 28598977; 28599304; 28600019; 28600669; 28601526; 28605752; 28609002	3528	1	0.5981	1.134	1.018	0.9122	0.9919	0.991	0.9354	0.9492	0.9422	0.8902	0.8217	0.8188	0.7618
NM_001127350	MED18	chr1	+	28655513; 28657108; 28660928	28655635; 28657246; 28662478	1813	2	0.4953	0.8682	1.808	0.9576	0.7947	0.9275	0.7141	0.9296	0.9521	0.8338	0.8109	0.8282	0.7088
NM_017638	MED18	chr1	+	28655513; 28657108; 28660928	28655691; 28657246; 28662478	1869	2	0.4971	1.077	1.337	1.143	0.8268	0.9234	0.7308	0.9335	0.9464	0.8443	0.7901	0.8292	0.7308
NM_001048183	PHACTR4	chr1	+	28696093; 28733921; 28785596; 28786723; 28792196; 28792893; 28800066; 28802619; 28806963; 28815682; 28817463; 28818162; 28819527; 28823046	28696336; 28733974; 28785769; 28786803; 28792360; 28793279; 28800663; 28802803; 28807116; 28815737; 28817524; 28818299; 28819603; 28826881	6211	2	0.4682	0.9992	0.485	1.138	0.875	0.9862	0.8482	0.9416	0.9433	0.907	0.8185	0.8092	0.7773
NM_023923	PHACTR4	chr1	+	28764661; 28785596; 28786723; 28792196; 28792893; 28800066; 28802619; 28806963; 28815682; 28817463; 28818162; 28819527; 28823046	28764941; 28785769; 28786803; 28792360; 28793279; 28800663; 28802803; 28807116; 28815737; 28817524; 28818299; 28819603; 28826881	6194	2	0.4588	0.9174	0.3898	0.915	0.8656	0.9857	0.8489	0.9431	0.9446	0.9136	0.8128	0.804	0.7853
NM_001048199	RCC1	chr1	+	28832455; 28834640; 28835342; 28856370; 28858315; 28858683; 28861562; 28861770; 28862383; 28862774; 28863259; 28864344	28832596; 28834672; 28835417; 28856451; 28858502; 28858862; 28861658; 28861892; 28862538; 28862893; 28863411; 28865708	2715	6	0.5201	0.9904	1.002	0.9915	0.9914	0.9924	0.9202	0.9391	0.9457	0.8714	0.806	0.8134	0.7581
NR_002909	SNHG3	chr1	+	28832455; 28834640; 28835342	28832596; 28834672; 28837404	2238	2	0.4643	0.9199	1.331	1.02	0.917	0.8838	0.8352	0.935	0.9535	0.8534	0.8117	0.8257	0.724
NR_030725	RCC1	chr1	+	28832455; 28834640; 28835342; 28843237; 28856370; 28858315; 28858683; 28861562; 28861770; 28862383; 28862774; 28863259; 28864344	28832596; 28834672; 28835417; 28843379; 28856451; 28858502; 28858862; 28861658; 28861892; 28862538; 28862893; 28863411; 28865708	2858	6	0.5161	0.8294	1.152	1.253	0.9873	0.9916	0.9271	0.9464	0.9397	0.8717	0.8267	0.8022	0.7524
NR_030726	RCC1	chr1	+	28832455; 28834640; 28835342; 28843237; 28856370; 28858315; 28858683; 28861562; 28861770; 28862383; 28862774; 28863259; 28864344	28832596; 28834672; 28835413; 28843379; 28856451; 28858502; 28858862; 28861658; 28861892; 28862538; 28862893; 28863411; 28865708	2854	6	0.5161	1.043	0.9196	0.8882	0.9845	0.9886	0.9199	0.9333	0.9437	0.8825	0.8008	0.8135	0.7268
NR_036473	SNHG3	chr1	+	28832455; 28832732; 28834640; 28835342	28832596; 28832839; 28834672; 28837404	2346	2	0.4706	0.9818	1.348	0.8325	0.9098	0.8847	0.8073	0.9509	0.9489	0.8582	0.8307	0.8212	0.721
NM_001048194	RCC1	chr1	+	28844745; 28856370; 28857035; 28858315; 28858683; 28861562; 28861770; 28862383; 28862774; 28863259; 28864344	28844820; 28856451; 28857127; 28858502; 28858862; 28861658; 28861892; 28862538; 28862893; 28863411; 28865708	2633	6	0.5408	1.089	1.346	0.982	0.9928	0.9915	0.9196	0.9501	0.9362	0.8679	0.8196	0.8091	0.7562
NM_001048195	RCC1	chr1	+	28844745; 28856370; 28857035; 28858315; 28858683; 28861562; 28861770; 28862383; 28862774; 28863259; 28864344	28844820; 28856451; 28857085; 28858502; 28858862; 28861658; 28861892; 28862538; 28862893; 28863411; 28865708	2591	6	0.5384	0.7126	1.765	0.9632	0.9912	0.9909	0.926	0.955	0.944	0.8733	0.83	0.8006	0.7465
NM_001269	RCC1	chr1	+	28844745; 28856370; 28858315; 28858683; 28861562; 28861770; 28862383; 28862774; 28863259; 28864344	28844820; 28856451; 28858502; 28858862; 28861658; 28861892; 28862538; 28862893; 28863411; 28865708	2540	6	0.5339	0.8932	1.145	0.7671	0.9939	0.9937	0.9289	0.9512	0.9444	0.8732	0.8301	0.8103	0.7559
NM_017846	TRNAU1AP	chr1	+	28879529; 28880152; 28887145; 28887858; 28891215; 28893806; 28897688; 28898379; 28904012	28879649; 28880249; 28887244; 28887910; 28891346; 28893925; 28897850; 28898412; 28905057	1867	2	0.4842	0.8085	1.487	1.036	0.9878	0.9892	0.8878	0.9251	0.9476	0.8437	0.7905	0.8163	0.7375
NR_003109	TRNAU1AP	chr1	+	28879529; 28880152; 28887145; 28887625; 28887858; 28891215; 28893806; 28897688; 28898379; 28904012	28879649; 28880249; 28887244; 28887772; 28887910; 28891346; 28893925; 28897850; 28898412; 28905057	2015	2	0.4873	0.7514	1.48	0.8341	0.9939	0.993	0.908	0.9375	0.9412	0.842	0.7942	0.8173	0.6992
NM_152304	RAB42	chr1	+	28918712; 28920206	28918911; 28921088	1083	2	0.5448	1.019	2.611	1.098	0.8452	0.8931	0.6505	0.9351	0.938	0.7437	0.8013	0.8229	0.6427
NM_001193532	RAB42	chr1	+	28919007; 28920206	28919256; 28921088	1133	2	0.594	0.768	3.017	0.6969	0.8833	0.8974	0.731	0.9496	0.9419	0.7778	0.8302	0.8238	0.6667
NR_004407	RNU11	chr1	+	28975112	28975246	135	1	0.5111	0	0.1026	2.138	NA	1	0.216	NA	0.8333	0.168	NA	0.6667	0.112
NM_006582	GMEB1	chr1	+	28995240; 29010095; 29016586; 29018097; 29019454; 29023439; 29028950; 29030704; 29037032; 29040585	28995351; 29010252; 29016698; 29018221; 29019557; 29023596; 29029081; 29030841; 29037154; 29042115	2694	2	0.5011	0.9964	1.223	1.014	0.9458	0.9895	0.8724	0.9355	0.9468	0.869	0.822	0.8242	0.7439
NM_024482	GMEB1	chr1	+	28995240; 29010098; 29016616; 29018097; 29019454; 29023439; 29028950; 29030704; 29037032; 29040585	28995351; 29010252; 29016698; 29018221; 29019557; 29023596; 29029081; 29030841; 29037154; 29042115	2661	2	0.5028	0.8778	1.391	1.342	0.9377	0.9757	0.8565	0.9476	0.9426	0.863	0.8429	0.8142	0.744
NM_001173128	YTHDF2	chr1	+	29063133; 29063559; 29064170; 29064771; 29068915; 29095441	29063321; 29063659; 29064194; 29064850; 29070498; 29096287	2826	3	0.465	1.009	0.9507	0.897	0.9951	0.9863	0.918	0.936	0.939	0.8552	0.817	0.8033	0.7532
NM_016258	YTHDF2	chr1	+	29063136; 29064170; 29064771; 29068915; 29095441	29063659; 29064194; 29064850; 29070498; 29096287	3060	3	0.4837	1.149	0.7754	0.8933	0.9902	0.9903	0.9113	0.9409	0.9475	0.8623	0.8221	0.8181	0.7382
NM_001172828	YTHDF2	chr1	+	29063452; 29064771; 29068915; 29095441	29063659; 29064850; 29070498; 29096287	2719	3	0.4601	0.9074	1.427	1.283	0.986	0.9893	0.9239	0.9345	0.928	0.865	0.7942	0.8025	0.7485
NM_000911	OPRD1	chr1	+	29138654; 29185466; 29189254	29139122; 29185815; 29190208	1774	1	0.677	0.9094	1.293	1.033	0.9886	0.997	0.8665	0.9528	0.9457	0.8224	0.8026	0.829	0.7065
NM_001166005	EPB41	chr1	+	29213603; 29313943; 29319842; 29323727; 29338377; 29342204; 29344736; 29356912; 29359605; 29362338; 29365766; 29379616; 29385101; 29385323; 29386934; 29391494; 29424319; 29435848; 29438880; 29442211; 29443331	29213722; 29314417; 29320054; 29323831; 29338419; 29342279; 29344954; 29356999; 29359757; 29362435; 29365938; 29379824; 29385157; 29385364; 29386996; 29391670; 29424447; 29435949; 29438960; 29442315; 29446558	5956	6	0.4666	0.9591	0.4313	1.123	0.9648	0.9892	0.9327	0.9471	0.9416	0.9144	0.8178	0.8023	0.7801
NM_001166007	EPB41	chr1	+	29213603; 29313960; 29319842; 29323727; 29338377; 29342204; 29344736; 29356912; 29359605; 29362338; 29365766; 29379616; 29391494; 29424319; 29435848; 29438880; 29442211; 29443331	29213722; 29314417; 29320054; 29323831; 29338419; 29342279; 29344954; 29356999; 29359757; 29362435; 29365938; 29379824; 29391670; 29424447; 29435949; 29438960; 29442315; 29446558	5777	6	0.4691	0.9656	0.396	0.9659	0.9586	0.996	0.9367	0.935	0.9415	0.9077	0.8105	0.7992	0.7832
NM_004437	EPB41	chr1	+	29213603; 29313960; 29315868; 29319842; 29323727; 29338377; 29342204; 29344736; 29356912; 29359605; 29362338; 29365766; 29379616; 29386934; 29391494; 29424319; 29438880; 29442211; 29443331	29213722; 29314417; 29315947; 29320054; 29323831; 29338419; 29342279; 29344954; 29356999; 29359757; 29362435; 29365938; 29379824; 29386996; 29391670; 29424447; 29438960; 29442315; 29446558	5818	6	0.4644	1.022	0.4193	0.9122	0.9643	0.9924	0.9252	0.9449	0.9659	0.9043	0.8191	0.842	0.7843
NM_203342	EPB41	chr1	+	29213603; 29313943; 29315868; 29319842; 29323727; 29338377; 29342204; 29344736; 29356912; 29359605; 29362338; 29365766; 29379616; 29385101; 29386934; 29391494; 29424319; 29435848; 29438880; 29442211; 29443331	29213722; 29314417; 29315947; 29320054; 29323831; 29338419; 29342279; 29344954; 29356999; 29359757; 29362435; 29365938; 29379824; 29385157; 29386996; 29391670; 29424447; 29435949; 29438960; 29442315; 29446558	5994	6	0.4651	1.185	0.4598	1.177	0.9695	0.9866	0.9428	0.9457	0.943	0.9228	0.8164	0.8166	0.7867
NM_203343	EPB41	chr1	+	29213603; 29313943; 29319842; 29338377; 29342204; 29344736; 29356912; 29359605; 29362338; 29365766; 29379616; 29391494; 29424319; 29435848; 29438880; 29442211; 29443331	29213722; 29314417; 29320054; 29338419; 29342279; 29344954; 29356999; 29359757; 29362435; 29365938; 29379824; 29391670; 29424447; 29435949; 29438960; 29442315; 29446558	5689	6	0.4704	1.044	0.4755	0.7592	0.9592	0.9881	0.9166	0.9506	0.9352	0.9065	0.8189	0.8174	0.7632
NM_001166006	EPB41	chr1	+	29241088; 29313943; 29319842; 29323727; 29338377; 29342204; 29344736; 29356912; 29359605; 29362338; 29365766; 29379616; 29385101; 29386934; 29391494	29241280; 29314417; 29320054; 29323831; 29338419; 29342279; 29344954; 29356999; 29359757; 29362435; 29365938; 29379824; 29385157; 29386996; 29391733	2405	6	0.4665	0.9741	1.648	0.8774	0.9901	0.9872	0.9158	0.9478	0.9447	0.8611	0.8167	0.8101	0.7232
NM_001195001	PTPRU	chr1	+	29563028; 29581787; 29585017; 29585773; 29585961; 29586382; 29587122; 29601960; 29605524; 29605968; 29606551; 29609188; 29610452; 29611243; 29618381; 29630367; 29631286; 29631864; 29637256; 29637968; 29638155; 29639064; 29641884; 29642514; 29644260; 29647197; 29649883; 29650143; 29651703; 29652111	29563229; 29581918; 29585288; 29585854; 29586076; 29586556; 29587415; 29602268; 29605633; 29606169; 29606653; 29609461; 29610488; 29611381; 29618538; 29630557; 29631361; 29631940; 29637292; 29638056; 29638271; 29639218; 29642019; 29642663; 29644433; 29647337; 29650008; 29650300; 29651838; 29653325	5583	4	0.6165	1.157	0.528	0.8485	0.9929	0.9937	0.9581	0.9375	0.9522	0.9201	0.8081	0.8207	0.7817
NM_005704	PTPRU	chr1	+	29563028; 29581787; 29585017; 29585773; 29585961; 29586382; 29587122; 29601960; 29605524; 29605968; 29606551; 29609188; 29610452; 29611243; 29616195; 29618381; 29630367; 29631286; 29631864; 29637256; 29637968; 29638155; 29639064; 29641884; 29642514; 29644260; 29647197; 29649883; 29650143; 29651703; 29652111	29563229; 29581918; 29585288; 29585854; 29586076; 29586556; 29587415; 29602268; 29605633; 29606169; 29606653; 29609461; 29610488; 29611381; 29616224; 29618538; 29630557; 29631361; 29631940; 29637292; 29638065; 29638271; 29639218; 29642019; 29642663; 29644433; 29647337; 29650008; 29650300; 29651838; 29653325	5622	4	0.6163	1.049	0.3744	0.9449	0.9914	0.9934	0.9578	0.9401	0.9232	0.9074	0.8133	0.7982	0.7884
NM_133177	PTPRU	chr1	+	29563028; 29581787; 29585017; 29585773; 29585961; 29586382; 29587122; 29601960; 29605524; 29605968; 29606551; 29609188; 29610452; 29611243; 29618381; 29630367; 29631286; 29631864; 29633641; 29637256; 29637968; 29638155; 29639064; 29641884; 29642514; 29644260; 29647197; 29649883; 29650149; 29651703; 29652111	29563229; 29581918; 29585288; 29585854; 29586076; 29586556; 29587415; 29602268; 29605633; 29606169; 29606653; 29609461; 29610488; 29611381; 29618538; 29630557; 29631361; 29631940; 29633658; 29637292; 29638065; 29638271; 29639218; 29642019; 29642663; 29644433; 29647337; 29650008; 29650300; 29651838; 29653325	5604	4	0.6162	1.139	0.4325	0.8359	0.9888	0.9905	0.9532	0.9422	0.9429	0.9073	0.8127	0.8048	0.7659
NM_133178	PTPRU	chr1	+	29563028; 29581787; 29585017; 29585773; 29585961; 29586382; 29587122; 29601960; 29605524; 29605968; 29606551; 29609188; 29610452; 29611243; 29618381; 29630367; 29631286; 29631864; 29637256; 29637968; 29638155; 29639064; 29641884; 29642514; 29644260; 29647197; 29649883; 29650143; 29651703; 29652111	29563229; 29581918; 29585288; 29585854; 29586076; 29586556; 29587415; 29602268; 29605633; 29606169; 29606653; 29609461; 29610488; 29611381; 29618538; 29630557; 29631361; 29631940; 29637292; 29638065; 29638271; 29639218; 29642019; 29642663; 29644433; 29647337; 29650008; 29650300; 29651838; 29653325	5592	4	0.6168	0.9179	0.4854	1.009	0.9933	0.9898	0.9587	0.9424	0.9464	0.9059	0.8031	0.8248	0.7794
NR_034182	LOC100129196	chr1	+	31191619; 31194135; 31198582; 31199090	31192412; 31194569; 31198898; 31199593	2050	1	0.5971	1.198	1.129	0.9572	0.9897	0.993	0.9176	0.9417	0.9551	0.8659	0.7951	0.8086	0.7494
NR_002762	PRO0611	chr1	+	31460912	31461481	570	1	0.3421	0.988	3.689	0.9396	0.9918	0.989	0.7284	0.9344	0.933	0.6767	0.8074	0.7892	0.5172
NM_016505	ZCCHC17	chr1	+	31769842; 31782891; 31791956; 31810022; 31811804; 31819487; 31821676; 31836879	31769922; 31783011; 31792013; 31810122; 31811895; 31819587; 31821821; 31837780	1602	1	0.4744	0.9955	2.252	0.7926	0.9812	0.9942	0.8673	0.9407	0.9501	0.7982	0.8191	0.8266	0.6582
NM_001199038	SERINC2	chr1	+	31882412; 31883232; 31896540; 31897530; 31898177; 31898623; 31899501; 31901825; 31902244; 31905814; 31906911	31882699; 31883282; 31896701; 31897720; 31898256; 31898760; 31899670; 31901915; 31902385; 31906032; 31907527	2149	5	0.6054	1.068	1.405	0.8411	0.9899	0.9901	0.9106	0.9427	0.9434	0.8697	0.8119	0.8211	0.7612
NM_001199037	SERINC2	chr1	+	31883021; 31896540; 31897530; 31898177; 31898623; 31899501; 31901825; 31902244; 31905814; 31906911	31883282; 31896701; 31897720; 31898256; 31898760; 31899670; 31901915; 31902385; 31906032; 31907527	2072	5	0.6042	1.006	2.381	0.7253	0.9922	0.9892	0.8802	0.9324	0.9476	0.8203	0.8151	0.8161	0.7158
NM_178865	SERINC2	chr1	+	31885963; 31896540; 31897530; 31898177; 31898623; 31899501; 31901825; 31902244; 31905814; 31906911	31886151; 31896701; 31897720; 31898256; 31898760; 31899670; 31901915; 31902385; 31906032; 31907527	1999	5	0.6398	0.799	1.77	0.88	0.9827	0.9883	0.8963	0.9451	0.9419	0.8504	0.8035	0.805	0.7244
NM_001199039	SERINC2	chr1	+	31886660; 31888720; 31896540; 31897530; 31898177; 31898623; 31899501; 31901825; 31902244; 31905814; 31906911	31887624; 31888754; 31896701; 31897720; 31898256; 31898760; 31899670; 31901915; 31902385; 31906032; 31907527	2810	5	0.6139	0.901	1.105	1.407	0.9863	0.9695	0.92	0.948	0.948	0.8669	0.825	0.8223	0.7461
NM_018565	SERINC2	chr1	+	31886660; 31896540; 31897530; 31898177; 31898623; 31899501; 31901825; 31902244; 31905814; 31906911	31886911; 31896701; 31897720; 31898256; 31898760; 31899670; 31901915; 31902385; 31906032; 31907527	2062	5	0.6227	0.9872	1.569	0.9147	0.9943	0.99	0.8923	0.9422	0.9479	0.8384	0.8152	0.8167	0.7319
NR_034112	LOC149086	chr1	+	31971839; 31973035; 31973317	31972007; 31973182; 31974167	1168	1	0.5454	0.905	3.389	0.9883	0.9934	0.9883	0.818	0.9345	0.9452	0.742	0.7991	0.8204	0.64
NR_027085	LOC284551	chr1	+	31984036; 31986547; 31987626	31984437; 31986664; 31989846	2741	1	0.4936	1.226	1.009	0.9568	0.9567	0.995	0.8592	0.9423	0.9591	0.8768	0.8187	0.8364	0.7447
NM_001204414	TINAGL1	chr1	+	32042086; 32042735; 32044805; 32049062; 32050279; 32050487; 32050752; 32051041; 32051354; 32052311; 32052440	32042196; 32043059; 32044868; 32049176; 32050402; 32050637; 32050941; 32051086; 32051477; 32052356; 32053287	2144	3	0.6217	0.886	2.287	1.024	0.9575	0.9873	0.878	0.9514	0.9355	0.8717	0.825	0.7985	0.7529
NM_022164	TINAGL1	chr1	+	32042086; 32042735; 32044805; 32048750; 32049062; 32050279; 32050487; 32050752; 32051041; 32051354; 32052311; 32052440	32042196; 32043059; 32044868; 32048842; 32049176; 32050402; 32050637; 32050941; 32051086; 32051477; 32052356; 32053287	2237	3	0.6187	0.8409	1.666	1.259	0.9644	0.9895	0.8557	0.9521	0.9498	0.8418	0.816	0.8136	0.718
NM_001204415	TINAGL1	chr1	+	32043746; 32044805; 32048750; 32049062; 32050279; 32050487; 32050752; 32051041; 32051354; 32052311; 32052440	32043789; 32044868; 32048842; 32049176; 32050402; 32050637; 32050941; 32051086; 32051477; 32052356; 32053287	1845	3	0.5962	0.6305	2.472	0.8383	0.9444	0.9838	0.8567	0.9385	0.9332	0.8493	0.7956	0.8082	0.7209
NM_001525	HCRTR1	chr1	+	32083301; 32084357; 32084652; 32085133; 32086444; 32087078; 32089124; 32090598; 32092391	32083482; 32084417; 32084992; 32085311; 32086687; 32087193; 32089350; 32090719; 32092919	2001	1	0.6022	0.8293	2.176	1.143	0.9819	0.9899	0.9072	0.9444	0.9491	0.8436	0.8178	0.8123	0.7064
NM_006559	KHDRBS1	chr1	+	32479491; 32495899; 32497125; 32498789; 32502511; 32503436; 32504153; 32505116; 32508128	32479978; 32496023; 32497241; 32498935; 32502644; 32503637; 32504220; 32505174; 32509472	2685	1	0.4689	0.8218	1.079	0.9552	0.9885	0.9936	0.9298	0.9393	0.9514	0.8767	0.8065	0.8263	0.7561
NM_018056	TMEM39B	chr1	+	32538503; 32540552; 32541204; 32542364; 32542765; 32557276; 32560385; 32566043; 32568032	32538652; 32540678; 32541423; 32542447; 32542919; 32557612; 32560572; 32566163; 32568467	1818	1	0.5759	1.013	1.901	1.186	0.9912	0.9866	0.8983	0.9549	0.9399	0.8426	0.8283	0.811	0.7173
NM_012316	KPNA6	chr1	+	32573644; 32620189; 32622454; 32622947; 32623868; 32625001; 32626216; 32627548; 32627962; 32628836; 32631706; 32632770; 32635483; 32636308	32573735; 32620322; 32622546; 32623046; 32623962; 32625132; 32626304; 32627647; 32628125; 32628914; 32631831; 32632897; 32635661; 32642168	7372	1	0.4749	1.641	0.278	1.103	0.9445	0.9876	0.9234	0.9405	0.9561	0.9157	0.8155	0.8255	0.7885
NM_175852	TXLNA	chr1	+	32645345; 32645915; 32646843; 32650126; 32653555; 32655656; 32657912; 32658258; 32658809; 32659666; 32660503	32645377; 32646115; 32647178; 32650217; 32653725; 32655850; 32658031; 32658332; 32658901; 32659761; 32663886	4796	1	0.5336	1.139	0.5592	0.697	0.9835	0.9931	0.9454	0.9447	0.9518	0.8964	0.8192	0.8296	0.7749
NM_024296	CCDC28B	chr1	+	32666202; 32667514; 32669480; 32669787; 32670199; 32670795	32666310; 32667700; 32669646; 32669980; 32670221; 32670991	877	1	0.6021	0.929	2.879	0.7107	0.9943	0.9927	0.7926	0.9377	0.9616	0.7481	0.7904	0.8428	0.637
NM_001160042	IQCC	chr1	+	32671236; 32671755; 32672110; 32672603; 32672841	32671564; 32671898; 32672362; 32672721; 32674288	2293	2	0.5521	0.9532	1.302	0.8799	0.9145	0.9814	0.8375	0.9377	0.949	0.8467	0.8036	0.8283	0.7162
NM_018134	IQCC	chr1	+	32671236; 32671755; 32672110; 32672603; 32672841	32671324; 32671898; 32672362; 32672721; 32674288	2053	2	0.5421	1.037	1.796	1.362	0.8915	0.9862	0.8258	0.9382	0.9487	0.8497	0.8145	0.8059	0.7242
NM_001099434	DCDC2B	chr1	+	32674695; 32676873; 32677362; 32677671; 32678091; 32678355; 32680398; 32681041; 32681403	32674960; 32676924; 32677438; 32677802; 32678237; 32678394; 32680533; 32681144; 32681797	1349	1	0.5834	0.6963	3.764	0.9429	0.9877	0.9914	0.873	0.9484	0.945	0.8258	0.8403	0.8105	0.7096
NM_003757	EIF3I	chr1	+	32687971; 32688139; 32689635; 32690011; 32691772; 32692004; 32694100; 32694328; 32694736; 32696528; 32696716	32688045; 32688231; 32689722; 32690076; 32691921; 32692131; 32694210; 32694417; 32694809; 32696620; 32697205	1458	1	0.5117	0.8896	2.188	1.153	0.8577	0.9305	0.728	0.9555	0.9457	0.7953	0.8185	0.83	0.6868
NM_032648	FAM167B	chr1	+	32712818; 32713972	32713283; 32714461	956	1	0.6297	0.9681	3.754	0.9273	0.9925	0.9865	0.8021	0.9501	0.946	0.7422	0.8105	0.8116	0.612
NM_005356	LCK	chr1	+	32716840; 32739926; 32740338; 32740594; 32740922; 32741170; 32741515; 32741938; 32742208; 32745272; 32745442; 32745680; 32751115	32716972; 32740035; 32740419; 32740684; 32741020; 32741273; 32741664; 32742090; 32742387; 32745348; 32745595; 32745811; 32751766	2117	2	0.572	0.9649	1.639	0.8386	0.9876	0.992	0.909	0.9412	0.9434	0.8453	0.8181	0.8044	0.6918
NM_001042771	LCK	chr1	+	32739712; 32739926; 32740338; 32740594; 32740922; 32741170; 32741515; 32741938; 32742208; 32745272; 32745442; 32745680; 32751115	32739827; 32740035; 32740419; 32740684; 32741020; 32741273; 32741664; 32742090; 32742387; 32745348; 32745595; 32745811; 32751766	2100	2	0.5629	0.7748	1.259	1.126	0.9887	0.9948	0.8926	0.9418	0.9424	0.8379	0.8142	0.8262	0.7314
NM_004964	HDAC1	chr1	+	32757708; 32768222; 32782266; 32790080; 32792540; 32793137; 32794669; 32796179; 32796369; 32797075; 32797277; 32797691; 32798302; 32798618	32757819; 32768334; 32782383; 32790154; 32792678; 32793278; 32794761; 32796287; 32796509; 32797183; 32797407; 32797843; 32798350; 32799224	2091	1	0.4921	1.074	1.445	1.064	0.9877	0.9947	0.8983	0.9404	0.932	0.8434	0.8243	0.8037	0.7168
NM_052841	TSSK3	chr1	+	32827862; 32829196	32828447; 32829924	1315	1	0.5726	0.9372	2.698	1.097	0.9888	0.9928	0.8496	0.9438	0.9466	0.792	0.7921	0.8269	0.6592
NM_001145720	ZBTB8B	chr1	+	32930658; 32936185; 32946492; 32950702	32930706; 32937216; 32946670; 32953459	4018	1	0.4786	0.853	0.9008	0.9084	0.967	0.9872	0.9203	0.9455	0.9541	0.895	0.8182	0.8272	0.7761
NM_001040441	ZBTB8A	chr1	+	33004772; 33019060; 33058532; 33060655; 33065688	33005173; 33019141; 33059355; 33060824; 33071542	7333	1	0.4125	0.8857	0.3494	1.087	0.838	0.9883	0.8028	0.9343	0.9396	0.9137	0.8106	0.8108	0.7959
NM_001135255	RBBP4	chr1	+	33116749; 33117518; 33123028; 33133826; 33134340; 33134573; 33134832; 33135087; 33138051; 33138243; 33138392; 33145241	33116923; 33117662; 33123173; 33133999; 33134455; 33134733; 33134958; 33135164; 33138127; 33138300; 33138502; 33151812	7940	3	0.4164	0.9313	0.3506	0.9452	0.9292	0.9884	0.9034	0.9404	0.9502	0.9194	0.8215	0.8209	0.8034
NM_005610	RBBP4	chr1	+	33116749; 33117515; 33123028; 33133826; 33134340; 33134573; 33134832; 33135087; 33138051; 33138243; 33138392; 33145241	33116923; 33117662; 33123173; 33133999; 33134455; 33134733; 33134958; 33135164; 33138127; 33138300; 33138502; 33151812	7943	3	0.4165	1.101	0.399	0.9359	0.9319	0.9913	0.9031	0.9395	0.9461	0.918	0.8128	0.815	0.7941
NM_001135256	RBBP4	chr1	+	33116959; 33117515; 33123028; 33133826; 33134340; 33134573; 33134832; 33135087; 33138051; 33138243; 33138392; 33145241	33117033; 33117662; 33123173; 33133999; 33134455; 33134733; 33134958; 33135164; 33138127; 33138300; 33138502; 33151812	7843	3	0.4129	0.8784	0.2772	1.29	0.927	0.9894	0.9078	0.9461	0.9374	0.9151	0.8164	0.8036	0.7835
NM_020888	KIAA1522	chr1	+	33207512; 33233388; 33233663; 33234253; 33235274; 33235481; 33238466	33207790; 33233558; 33233718; 33234376; 33235387; 33238042; 33240571	5412	3	0.6159	0.8683	0.5144	1.163	0.9917	0.9917	0.9468	0.9435	0.942	0.8962	0.8143	0.8068	0.7701
NM_001198972	KIAA1522	chr1	+	33231235; 33233388; 33233663; 33234253; 33235274; 33235481; 33238466	33231428; 33233558; 33233718; 33234376; 33235387; 33238042; 33240571	5327	3	0.6078	1.157	0.4671	1.676	0.9888	0.9935	0.9519	0.9393	0.9527	0.9085	0.8124	0.82	0.773
NM_001198973	KIAA1522	chr1	+	33231235; 33233388; 33233663; 33234253; 33238466	33231428; 33233558; 33233718; 33234376; 33240571	2651	3	0.553	1.026	1.137	1.274	0.9941	0.9923	0.9132	0.9466	0.9342	0.8585	0.8159	0.817	0.7478
NM_001017406	S100PBP	chr1	+	33283176; 33290914; 33291699; 33293597; 33295565; 33299635; 33300466	33283290; 33291030; 33292531; 33293682; 33295668; 33299662; 33300665	1483	2	0.4734	1.057	3.479	0.7301	0.8807	0.9544	0.7783	0.947	0.9468	0.7996	0.8365	0.8166	0.6588
NM_022753	S100PBP	chr1	+	33283176; 33290914; 33291699; 33293594; 33295565; 33318680; 33321525	33283290; 33291030; 33292531; 33293682; 33295668; 33318767; 33324476	4298	2	0.4279	0.9387	0.536	1.026	0.9508	0.984	0.9241	0.9359	0.9489	0.9053	0.8066	0.8146	0.7823
NM_002143	HPCA	chr1	+	33352098; 33354479; 33359125; 33359366	33352116; 33354877; 33359230; 33360247	1406	1	0.5939	1.105	2.466	0.7783	0.9851	0.988	0.8713	0.9495	0.9414	0.8249	0.8351	0.8056	0.7046
NM_052998	ADC	chr1	+	33546714; 33546989; 33547202; 33547779; 33549555; 33557651; 33558883; 33560149; 33562308; 33563668; 33583503; 33585645	33546895; 33547109; 33547413; 33547955; 33549728; 33557823; 33559017; 33560314; 33562470; 33563780; 33583717; 33585995	2182	1	0.594	1.011	1.382	0.9057	0.9948	0.9885	0.9019	0.9487	0.9403	0.854	0.7992	0.8254	0.7301
NM_152493	ZNF362	chr1	+	33722174; 33736088; 33741701; 33741949; 33745725; 33747188; 33760538; 33760748; 33764531	33722255; 33736213; 33741764; 33742195; 33746058; 33747412; 33760616; 33760906; 33766320	3106	1	0.5834	0.8924	0.8279	0.8458	0.9908	0.9892	0.9271	0.9392	0.9461	0.877	0.8135	0.8223	0.746
NM_145238	ZSCAN20	chr1	+	33938232; 33944780; 33954065; 33954715; 33955118; 33956625; 33958787; 33959818	33938288; 33945306; 33954251; 33954791; 33955202; 33957302; 33959215; 33961995	4218	1	0.5047	1.123	0.7191	1.124	0.9878	0.9901	0.945	0.9381	0.9422	0.8962	0.809	0.8014	0.7579
NM_145205	HMGB4	chr1	+	34326076; 34328466	34326491; 34330392	2343	2	0.4524	1.348	1.239	0.9922	0.9927	0.9881	0.9265	0.9547	0.938	0.8679	0.8231	0.7893	0.7488
NR_033264	HMGB4	chr1	+	34329680; 34329864	34329778; 34330392	628	2	0.4745	0.724	4.212	0.9595	0.9797	0.9904	0.7395	0.9239	0.9511	0.6667	0.8173	0.8194	0.5479
NR_038372	LOC402779	chr1	+	34334557; 34334804; 34336473; 34341067; 34343771; 34347764; 34350171; 34350687	34334650; 34334938; 34336609; 34341193; 34343951; 34347835; 34350415; 34351059	1364	1	0.4853	0.7631	2.433	0.7684	0.9978	0.993	0.8524	0.9712	0.943	0.7996	0.8381	0.8261	0.6806
NM_032884	C1orf94	chr1	+	34632624; 34662826; 34666373; 34667685; 34673758; 34677811; 34684287	34632772; 34663514; 34666633; 34667860; 34673835; 34678007; 34684731	1995	2	0.5348	1.221	2.19	1.243	0.9915	0.991	0.906	0.9488	0.9361	0.8538	0.8142	0.8077	0.7244
NM_001134734	C1orf94	chr1	+	34642553; 34662826; 34666373; 34667685; 34673758; 34677811; 34684287	34643710; 34663514; 34666633; 34667860; 34673835; 34678007; 34684731	3004	2	0.5662	0.8743	1.224	0.8999	0.993	0.9887	0.9163	0.9464	0.9429	0.8676	0.819	0.8223	0.743
NM_005268	GJB5	chr1	+	35220721; 35222908	35220796; 35224112	1281	1	0.566	0.9747	2.75	0.802	0.9908	0.9948	0.8539	0.9445	0.9417	0.7663	0.7948	0.808	0.6382
NM_153212	GJB4	chr1	+	35225342; 35226534	35225389; 35229325	2840	1	0.5683	0.9525	1.058	1.233	0.9932	0.99	0.9196	0.9471	0.9524	0.8688	0.8166	0.8264	0.7264
NM_024009	GJB3	chr1	+	35246790; 35250339	35247379; 35251965	2217	2	0.6175	0.8589	1.231	0.982	0.9891	0.9898	0.894	0.9382	0.9535	0.8431	0.7952	0.8249	0.7084
NM_001005752	GJB3	chr1	+	35247911; 35250339	35248043; 35251967	1762	2	0.584	0.799	2.4	1.025	0.9951	0.9918	0.8696	0.9459	0.9498	0.8274	0.8066	0.8242	0.6944
NM_002060	GJA4	chr1	+	35258599; 35259798	35258669; 35261348	1622	1	0.6085	0.8623	2.219	0.9394	0.995	0.9923	0.8848	0.9538	0.9455	0.8288	0.8168	0.8114	0.6939
NM_024772	ZMYM1	chr1	+	35544972; 35559515; 35561420; 35562918; 35569896; 35570158; 35575895; 35577373; 35577688; 35578578	35545043; 35559684; 35561492; 35563167; 35570070; 35570370; 35576048; 35577513; 35577731; 35581455	4170	1	0.3561	1.082	0.7661	1.076	0.9913	0.9899	0.9418	0.9545	0.9451	0.8842	0.8455	0.8201	0.7653
NM_005095	ZMYM4	chr1	+	35734568; 35790961; 35824526; 35826795; 35827220; 35835630; 35835973; 35846860; 35847147; 35851043; 35851675; 35852604; 35853055; 35854511; 35855549; 35857813; 35858248; 35859196; 35862153; 35862978; 35864014; 35864465; 35865083; 35870624; 35870974; 35873609; 35879573; 35881067; 35884044; 35885071	35734686; 35791006; 35825047; 35826856; 35827390; 35835714; 35836228; 35847034; 35847359; 35851193; 35851790; 35852879; 35853205; 35854683; 35855699; 35857953; 35858285; 35859340; 35862271; 35863146; 35864067; 35864644; 35865177; 35870795; 35871069; 35873760; 35879684; 35881315; 35884173; 35887545	6994	1	0.4105	0.889	0.4092	0.8863	0.9889	0.9855	0.9687	0.935	0.9234	0.9196	0.814	0.7863	0.7899
NM_001014839	NCDN	chr1	+	36023393; 36023757; 36024708; 36025927; 36027993; 36028803; 36029368; 36030828	36023484; 36023824; 36024848; 36026895; 36028234; 36029027; 36029510; 36032380	3433	3	0.6274	0.9782	0.79	1.063	0.9918	0.9864	0.931	0.943	0.9379	0.8804	0.8227	0.8153	0.7443
NM_001014841	NCDN	chr1	+	36023393; 36024708; 36025927; 36027993; 36028803; 36029368; 36030828	36023484; 36024848; 36026895; 36028234; 36029027; 36029510; 36032380	3365	3	0.6282	0.9863	0.8725	0.8761	0.9875	0.989	0.9295	0.9339	0.941	0.8951	0.8122	0.8129	0.7792
NM_014284	NCDN	chr1	+	36023393; 36024708; 36025927; 36027993; 36028803; 36029368; 36030828	36023824; 36024848; 36026895; 36028234; 36029027; 36029510; 36032380	3705	3	0.6232	1.165	0.8834	1.084	0.9829	0.9887	0.9316	0.938	0.9485	0.8908	0.8053	0.8159	0.7632
NM_178548	TFAP2E	chr1	+	36038971; 36039528; 36040550; 36053931; 36055531; 36056235; 36059995	36039205; 36040010; 36040601; 36054153; 36055649; 36056376; 36060927	2187	1	0.6305	1.099	1.633	0.9764	0.9933	0.991	0.9092	0.9337	0.9451	0.8562	0.8021	0.8371	0.7492
NM_017629	EIF2C4	chr1	+	36273828; 36282483; 36288463; 36290914; 36291280; 36291527; 36292349; 36297028; 36297413; 36297658; 36298038; 36299591; 36301435; 36306766; 36307217; 36315758; 36316455; 36319098	36274036; 36282648; 36288583; 36291095; 36291416; 36291661; 36292436; 36297175; 36297532; 36297786; 36298171; 36299775; 36301594; 36307081; 36307351; 36315859; 36316654; 36323490	7060	1	0.4397	0.9229	0.3985	1.026	0.9681	0.9861	0.9423	0.9423	0.936	0.9184	0.8084	0.8236	0.7858
NM_012199	EIF2C1	chr1	+	36348810; 36354028; 36358158; 36358698; 36359275; 36359638; 36359916; 36360723; 36367075; 36367549; 36367805; 36372536; 36379443; 36379785; 36380949; 36383194; 36383923; 36384656; 36385100	36349047; 36354211; 36358278; 36358879; 36359411; 36359772; 36360003; 36360870; 36367194; 36367671; 36367938; 36372720; 36379602; 36379875; 36381143; 36383328; 36384024; 36384855; 36389899	7478	1	0.5027	1.139	0.4565	0.8996	0.9913	0.9885	0.9633	0.9482	0.9493	0.9128	0.8125	0.835	0.7835
NM_024852	EIF2C3	chr1	+	36396683; 36411293; 36432556; 36437625; 36438976; 36469942; 36474291; 36474498; 36475076; 36479231; 36479516; 36492715; 36499775; 36501778; 36505391; 36505908; 36509048; 36520547; 36521238	36397046; 36411464; 36432676; 36437833; 36439112; 36470076; 36474378; 36474645; 36475195; 36479353; 36479649; 36492899; 36499934; 36501868; 36505585; 36506042; 36509149; 36520746; 36522063	3645	2	0.4595	0.9941	0.694	0.8379	0.9879	0.9891	0.9418	0.9344	0.9489	0.8866	0.7994	0.8075	0.7619
NM_177422	EIF2C3	chr1	+	36396683; 36411293; 36437625; 36469942; 36474291; 36474498; 36475076; 36479231; 36479516; 36492715; 36499775; 36501778; 36505391; 36505908; 36509048; 36520547; 36521238	36397046; 36411464; 36437833; 36470076; 36474378; 36474645; 36475195; 36479353; 36479649; 36492899; 36499934; 36501868; 36505585; 36506042; 36509149; 36520746; 36522063	3387	2	0.4585	0.8252	0.9786	0.8247	0.9901	0.9903	0.9364	0.9405	0.9422	0.8959	0.8216	0.8182	0.7694
NM_014466	TEKT2	chr1	+	36549676; 36550471; 36550764; 36551437; 36552305; 36552532; 36552805; 36553040; 36553329; 36553574	36549750; 36550678; 36550889; 36551642; 36552448; 36552646; 36552912; 36553183; 36553408; 36553876	1509	1	0.5785	0.8626	2.769	0.9378	0.9929	0.9901	0.8874	0.9557	0.9497	0.832	0.8156	0.8133	0.6786
NM_017825	ADPRHL2	chr1	+	36554453; 36556845; 36557219; 36557511; 36558023; 36558698	36554716; 36556941; 36557426; 36557695; 36558123; 36559533	1691	1	0.5884	0.7671	2.674	0.8669	0.9964	0.9923	0.8756	0.952	0.95	0.8268	0.8203	0.8162	0.7008
NM_018067	MAP7D1	chr1	+	36621803; 36636572; 36637114; 36638065; 36638965; 36640499; 36641800; 36642298; 36643474; 36644020; 36644286; 36644522; 36644863; 36645113; 36645267; 36645475; 36645849	36622064; 36636916; 36637182; 36638228; 36639079; 36640609; 36642182; 36642443; 36643802; 36644197; 36644424; 36644626; 36644916; 36645158; 36645357; 36645668; 36646441	3324	1	0.6519	1.403	0.9374	0.948	0.9891	0.9911	0.9348	0.9361	0.9526	0.8777	0.8134	0.8185	0.7538
NM_005119	THRAP3	chr1	+	36690017; 36724983; 36748134; 36751969; 36754661; 36756975; 36758199; 36759452; 36762184; 36766487; 36767154; 36769397	36690106; 36725085; 36748301; 36752871; 36755365; 36757147; 36758310; 36759536; 36762371; 36766685; 36767297; 36770957	4431	1	0.4805	0.6672	0.6574	0.8545	0.9875	0.9881	0.9476	0.9516	0.9469	0.903	0.8283	0.8209	0.7823
NM_001162530	SH3D21	chr1	+	36771994; 36772199; 36772443; 36772768; 36773118; 36773371; 36773519; 36773710; 36773990; 36775149; 36784672; 36784861; 36785043; 36785276; 36786516; 36786657	36772025; 36772356; 36772506; 36772886; 36773208; 36773426; 36773564; 36773810; 36774076; 36775191; 36784765; 36784913; 36785137; 36786399; 36786579; 36786948	2519	2	0.6066	0.7898	1.133	0.9495	0.9884	0.9862	0.9295	0.9478	0.9426	0.8803	0.8295	0.8269	0.7654
NM_024676	SH3D21	chr1	+	36772708; 36773118; 36773371; 36773519; 36773710; 36773990; 36775149; 36784672; 36784861; 36785043; 36785276; 36786516; 36786657	36772886; 36773208; 36773426; 36773564; 36773810; 36774076; 36775191; 36784765; 36784913; 36785137; 36786399; 36786579; 36786948	2325	2	0.5948	1.165	1.557	0.8748	0.9889	0.9936	0.9115	0.9446	0.9413	0.8547	0.7939	0.8176	0.7299
NR_036217	MIR4255	chr1	+	37627164	37627235	72	1	0.4722	0	0	1.988	NA	NA	0.2097	NA	NA	0.09677	NA	NA	0
NM_025079	ZC3H12A	chr1	+	37940119; 37941060; 37945891; 37947202; 37948035; 37948338	37940230; 37941540; 37946030; 37947436; 37948141; 37949978	2716	1	0.6138	1.043	0.9884	0.9715	0.9919	0.9931	0.909	0.9446	0.9372	0.8696	0.8289	0.8229	0.7437
NM_003462	DNALI1	chr1	+	38022520; 38023204; 38024928; 38027158; 38027682; 38030627	38022676; 38023349; 38025097; 38027336; 38027846; 38032458	2649	1	0.4787	1.032	1.297	1.017	0.9899	0.9886	0.9135	0.951	0.9483	0.8723	0.8176	0.8266	0.7404
NM_018101	CDCA8	chr1	+	38158159; 38158348; 38158577; 38161582; 38164577; 38166108; 38167426; 38168924; 38171113; 38172650; 38173994	38158250; 38158456; 38158705; 38161622; 38164649; 38166193; 38167490; 38169019; 38171239; 38172736; 38175391	2303	1	0.5054	0.9671	1.575	0.8029	0.9855	0.9924	0.8976	0.9451	0.9402	0.8502	0.8124	0.8154	0.7216
NM_001031740	MANEAL	chr1	+	38259774; 38261409; 38262416; 38265516	38260404; 38261518; 38262492; 38267278	2581	3	0.5835	1.083	1.276	1.003	0.8935	0.9839	0.8296	0.9405	0.9474	0.851	0.8159	0.8206	0.7306
NM_001113482	MANEAL	chr1	+	38259774; 38261409; 38262416; 38265239	38260404; 38261518; 38262492; 38267278	2858	3	0.5812	0.8681	0.9481	0.9063	0.8837	0.9821	0.8485	0.9386	0.9514	0.8824	0.8102	0.8143	0.7701
NM_152496	MANEAL	chr1	+	38261160; 38265239	38261518; 38267278	2399	3	0.5381	1.123	1.488	0.9517	0.8809	0.9851	0.8089	0.9392	0.947	0.8564	0.8029	0.8132	0.7482
NM_001142726	C1orf122	chr1	+	38273473; 38274203; 38274650	38273978; 38274404; 38275126	1185	2	0.6878	0.8278	4.741	1.066	0.9929	0.9951	0.8629	0.9624	0.9421	0.8044	0.8259	0.8258	0.6801
NM_198446	C1orf122	chr1	+	38273473; 38274203; 38274650	38274111; 38274404; 38275126	1318	2	0.695	0.739	1.953	0.8443	0.9976	0.9946	0.8299	0.9384	0.9489	0.7739	0.8104	0.826	0.6556
NM_016037	UTP11L	chr1	+	38478384; 38482031; 38483340; 38484136; 38484731; 38484925; 38488371; 38489217	38478537; 38482092; 38483442; 38484249; 38484824; 38485055; 38488481; 38490497	2050	1	0.4307	0.9187	1.726	0.9279	0.8517	0.9752	0.7791	0.8824	0.938	0.7973	0.8125	0.8102	0.7367
NR_037432	MIR3659	chr1	+	38554903	38555001	99	1	0.4747	0	0	3.475	NA	NA	0.2148	NA	NA	0.1275	NA	NA	0.01342
NM_001136275	AKIRIN1	chr1	+	39456916; 39463843; 39469019; 39469717	39457272; 39463983; 39469090; 39471737	2591	2	0.4508	0.9104	1.773	0.9008	0.9452	0.9824	0.8516	0.9423	0.9472	0.8625	0.8004	0.8206	0.731
NM_024595	AKIRIN1	chr1	+	39456916; 39463843; 39466644; 39469019; 39469717	39457272; 39463983; 39466778; 39469090; 39471737	2726	2	0.4501	0.7654	1.106	0.8511	0.9458	0.9908	0.8766	0.9546	0.941	0.8547	0.8319	0.8216	0.7353
NM_001184979	NDUFS5	chr1	+	39491967; 39494395; 39500064	39492070; 39494612; 39500308	567	2	0.4903	1.062	4.038	1.185	0.9923	0.9909	0.6838	0.9617	0.9385	0.622	0.8621	0.8095	0.543
NM_004552	NDUFS5	chr1	+	39491967; 39494395; 39500064	39492074; 39494612; 39500308	571	2	0.4904	0.7235	3.598	1.508	0.9777	0.9933	0.7534	0.9106	0.9506	0.6863	0.7989	0.8157	0.5791
NM_012090	MACF1	chr1	+	39547089; 39549035; 39549839; 39696854; 39715686; 39719970; 39723608; 39747880; 39748861; 39749081; 39749738; 39750005; 39750755; 39750969; 39751276; 39752958; 39757582; 39758438; 39759130; 39760718; 39761459; 39763292; 39765882; 39768596; 39775242; 39775917; 39776503; 39781185; 39782063; 39782886; 39784125; 39785336; 39788280; 39788582; 39789865; 39790318; 39792890; 39815150; 39816457; 39818679;…	39547215; 39549089; 39550110; 39696915; 39715775; 39720047; 39723700; 39748046; 39748973; 39749187; 39749857; 39750100; 39750882; 39751062; 39751430; 39753234; 39757710; 39758515; 39759291; 39760822; 39761554; 39763417; 39766034; 39768750; 39775368; 39776100; 39776672; 39781363; 39782201; 39783079; 39784287; 39785419; 39788387; 39788680; 39790017; 39790406; 39793025; 39815299; 39816690; 39818903;…	17871	2	0.4749	1.185	0.09674	0.9187	0.9887	0.988	0.9821	0.9423	0.9426	0.9296	0.8119	0.8211	0.8031
NM_033044	MACF1	chr1	+	39796810; 39802854; 39806174; 39806476; 39812649; 39815150; 39816457; 39818679; 39823047; 39824369; 39824813; 39826465; 39827032; 39833820; 39835702; 39838151; 39844133; 39844875; 39845916; 39847625; 39851106; 39852859; 39888046; 39888402; 39889700; 39893127; 39893633; 39894914; 39895499; 39896374; 39898207; 39898720; 39900086; 39901230; 39902147; 39903447; 39904946; 39906675; 39906896; 39907624;…	39802325; 39803003; 39806389; 39806625; 39812882; 39815299; 39816690; 39818903; 39823565; 39824545; 39824936; 39826673; 39827349; 39833986; 39835858; 39838268; 39844195; 39845116; 39846045; 39847824; 39851601; 39854330; 39888207; 39888572; 39889866; 39893286; 39893959; 39894998; 39895740; 39896580; 39898326; 39898827; 39900304; 39901433; 39902153; 39903680; 39905172; 39906797; 39906997; 39907725;…	19292	2	0.4547	1.12	0.1393	1.15	0.9902	0.9854	0.9768	0.9394	0.9519	0.9294	0.8153	0.8187	0.7963
NM_015038	KIAA0754	chr1	+	39875176	39882154	6979	1	0.4859	1.148	0.4008	1.374	0.968	0.9926	0.9386	0.9378	0.9389	0.9085	0.8153	0.821	0.7833
NM_181809	BMP8A	chr1	+	39957318; 39976846; 39977428; 39987048; 39988075; 39988679; 39991321	39957997; 39977035; 39977576; 39987242; 39988154; 39988789; 39995541	5626	1	0.5738	0.9485	0.425	0.9315	0.9464	0.9894	0.9026	0.9304	0.945	0.9013	0.8123	0.8253	0.7744
NM_001195007	PPIE	chr1	+	40204517; 40205837; 40207038; 40207567; 40208888; 40209496; 40211047; 40214575; 40218582; 40228189; 40229361	40204603; 40205935; 40207081; 40207593; 40208969; 40209596; 40211170; 40214760; 40218724; 40228323; 40229586	1254	5	0.5175	0.9203	3.079	1.178	0.986	0.9857	0.8484	0.932	0.9295	0.8	0.796	0.795	0.6734
NM_006112	PPIE	chr1	+	40204517; 40205837; 40207038; 40207567; 40208888; 40209496; 40211047; 40214575; 40218582; 40218959	40204603; 40205935; 40207081; 40207593; 40208969; 40209596; 40211170; 40214760; 40218724; 40222441	4376	5	0.5078	1.076	0.7806	0.9269	0.9814	0.9872	0.9374	0.9441	0.9331	0.9027	0.8138	0.7966	0.7564
NM_203456	PPIE	chr1	+	40204517; 40205837; 40207038; 40207567; 40208888; 40209496; 40211047; 40214575; 40218582; 40229361	40204603; 40205935; 40207081; 40207593; 40208969; 40209596; 40211170; 40214760; 40218724; 40229586	1119	5	0.5165	0.8127	3.014	0.9016	0.9949	0.9925	0.8421	0.9213	0.9487	0.7689	0.7817	0.8152	0.6522
NR_036543	PPIE	chr1	+	40204517; 40205837; 40207038; 40207567; 40208888; 40209496; 40211047; 40214575; 40218582; 40218959	40204595; 40205935; 40207081; 40207593; 40208969; 40209596; 40211170; 40214760; 40218724; 40222441	4368	5	0.5076	0.8983	0.5062	1.058	0.9759	0.9906	0.9326	0.9418	0.9499	0.8961	0.8018	0.8121	0.7587
NR_036544	PPIE	chr1	+	40204517; 40205837; 40207038; 40207567; 40208888; 40209496; 40211086; 40214575; 40218582; 40218959	40204595; 40205935; 40207081; 40207593; 40208969; 40209596; 40211170; 40214760; 40218724; 40222441	4329	5	0.5073	1.221	0.594	1.124	0.9747	0.9892	0.926	0.9385	0.9417	0.8923	0.8232	0.8196	0.7584
NM_001136493	MFSD2A	chr1	+	40420784; 40422759; 40424334; 40430883; 40431143; 40431529; 40432273; 40432483; 40432758; 40433300; 40433476; 40434006; 40434241; 40435177	40421057; 40422893; 40424497; 40431006; 40431221; 40431686; 40432363; 40432604; 40432841; 40433383; 40433588; 40434149; 40434417; 40435628	2201	2	0.5561	1.039	1.261	0.9692	0.9839	0.9917	0.9177	0.9415	0.9368	0.8766	0.8063	0.8087	0.7554
NM_032793	MFSD2A	chr1	+	40420784; 40422759; 40424373; 40430883; 40431143; 40431529; 40432273; 40432483; 40432758; 40433300; 40433476; 40434006; 40434241; 40435177	40421057; 40422893; 40424497; 40431006; 40431221; 40431686; 40432363; 40432604; 40432841; 40433383; 40433588; 40434149; 40434417; 40435628	2162	2	0.5583	0.9757	1.151	1.058	0.9902	0.9917	0.9001	0.9409	0.9434	0.8496	0.8053	0.821	0.7195
NM_001105530	CAP1	chr1	+	40506255; 40525009; 40525739; 40527407; 40529899; 40530146; 40531887; 40533212; 40535362; 40535831; 40536102; 40536508; 40537122	40506455; 40525130; 40525842; 40527484; 40530042; 40530231; 40531992; 40533389; 40535546; 40535954; 40536184; 40536651; 40538321	2755	2	0.4831	0.9793	0.9266	0.9201	0.9906	0.9937	0.9107	0.9427	0.9485	0.8625	0.805	0.8382	0.7195
NM_006367	CAP1	chr1	+	40506255; 40525009; 40525739; 40527407; 40529899; 40530146; 40531887; 40533212; 40535362; 40535831; 40536102; 40536508; 40537122	40506473; 40525130; 40525842; 40527484; 40530042; 40530231; 40531992; 40533389; 40535546; 40535954; 40536184; 40536651; 40538321	2773	2	0.484	0.8639	1.224	0.9699	0.9865	0.985	0.9124	0.9383	0.9367	0.8695	0.8064	0.7973	0.733
NM_012421	RLF	chr1	+	40627041; 40654727; 40656444; 40661304; 40668084; 40688246; 40697189; 40701464	40627308; 40654881; 40656525; 40661436; 40668286; 40688382; 40697330; 40706593	6250	1	0.3986	1.102	0.4073	1.387	0.9889	0.9873	0.9566	0.9444	0.9402	0.9073	0.8117	0.8033	0.7806
NM_001008740	TMCO2	chr1	+	40713573; 40716955	40713902; 40717365	741	1	0.4143	0.922	3.264	1.066	0.9865	0.9885	0.7865	0.9392	0.9389	0.7339	0.8277	0.8139	0.6111
NM_005857	ZMPSTE24	chr1	+	40723733; 40726511; 40733458; 40734091; 40735647; 40737566; 40747015; 40751597; 40756526; 40758117	40724066; 40726657; 40733544; 40734207; 40735799; 40737707; 40747199; 40751701; 40756669; 40759856	3154	1	0.3817	0.9703	0.9265	1.007	0.994	0.9913	0.9251	0.9404	0.9384	0.8844	0.8183	0.8017	0.7653
NM_022733	SMAP2	chr1	+	40839378; 40872408; 40874325; 40875429; 40878688; 40879831; 40880944; 40881848; 40882452; 40887648	40839895; 40872541; 40874410; 40875507; 40878774; 40879912; 40881053; 40882013; 40882768; 40888998	2930	4	0.5266	1.223	1.235	0.9691	0.9884	0.9911	0.9301	0.9382	0.9388	0.8715	0.7985	0.7959	0.7553
NM_001198978	SMAP2	chr1	+	40840305; 40872408; 40874325; 40875429; 40878688; 40879831; 40880944; 40881848; 40882452; 40887648	40840380; 40872541; 40874410; 40875507; 40878774; 40879912; 40881053; 40882013; 40882768; 40888998	2488	4	0.4863	0.833	1.178	1.02	0.9855	0.9906	0.9136	0.9432	0.9409	0.8608	0.8185	0.8181	0.7207
NM_001198979	SMAP2	chr1	+	40859017; 40872408; 40874325; 40875429; 40878688; 40879831; 40880944; 40881848; 40882452; 40887648	40859176; 40872541; 40874410; 40875507; 40878774; 40879912; 40881053; 40882013; 40882768; 40888998	2572	4	0.4864	0.8507	1.686	0.8392	0.9842	0.9899	0.9102	0.9441	0.9478	0.8856	0.8112	0.8217	0.7294
NM_001198980	SMAP2	chr1	+	40862472; 40872408; 40874325; 40875429; 40878688; 40879831; 40880944; 40881848; 40882452; 40887648	40862562; 40872541; 40874410; 40875507; 40878774; 40879912; 40881053; 40882013; 40882768; 40888998	2503	4	0.4842	0.5911	1.451	0.89	0.9828	0.9892	0.9088	0.9392	0.9428	0.8528	0.7878	0.8169	0.7637
NM_023070	ZNF643	chr1	+	40916337; 40919875; 40922617; 40923016; 40928093	40916760; 40919960; 40922743; 40923111; 40929390	2031	1	0.4372	1.001	1.733	0.8616	0.9705	0.9882	0.8931	0.9467	0.9403	0.8522	0.8025	0.8177	0.7137
NM_198494	ZNF642	chr1	+	40943302; 40945005; 40947435; 40954760; 40955201; 40960593	40943566; 40945160; 40947526; 40954886; 40955296; 40962015	2159	1	0.4238	0.7034	1.425	0.8597	0.9818	0.991	0.9129	0.9514	0.934	0.8769	0.8146	0.8012	0.7512
NM_022774	DEM1	chr1	+	40974433; 40975405; 40980187	40974549; 40975462; 40982214	2203	1	0.4739	0.9733	1.542	0.83	0.9516	0.9912	0.8194	0.9451	0.9443	0.8283	0.8138	0.8166	0.721
NM_152373	ZNF684	chr1	+	40997233; 40998815; 41006258; 41007287; 41012234	40997459; 40998853; 41006384; 41007382; 41013841	2097	1	0.3772	1.144	1.537	1.016	0.9769	0.9878	0.8949	0.9519	0.9448	0.8516	0.8296	0.8223	0.7259
NM_001142587	NFYC	chr1	+	41157242; 41204508; 41213206; 41215245; 41218823; 41223793; 41228560; 41232268; 41235028; 41236384	41157539; 41204620; 41213277; 41215358; 41218918; 41223966; 41228718; 41232375; 41235087; 41237275	2086	5	0.5221	0.8398	1.956	0.944	0.9842	0.9921	0.9121	0.9513	0.9497	0.8652	0.8524	0.8224	0.7362
NM_001142588	NFYC	chr1	+	41157242; 41204508; 41213206; 41215245; 41218823; 41223793; 41228560; 41232268; 41232590; 41235028; 41236381	41157539; 41204620; 41213277; 41215358; 41218918; 41223966; 41228718; 41232375; 41232646; 41235087; 41237275	2146	5	0.5219	1.333	1.408	1.224	0.9952	0.9916	0.8972	0.9395	0.9412	0.8515	0.8111	0.8151	0.7232
NM_001142589	NFYC	chr1	+	41157242; 41204508; 41213206; 41218823; 41223793; 41228560; 41232268; 41235028; 41236381	41157539; 41204620; 41213277; 41218918; 41223966; 41228718; 41232375; 41235087; 41237275	1975	5	0.5241	0.9022	2.44	0.6826	0.987	0.9885	0.9007	0.9417	0.9473	0.8579	0.7927	0.8022	0.7346
NM_014223	NFYC	chr1	+	41157242; 41204508; 41213206; 41215245; 41218823; 41223793; 41228560; 41232268; 41235028; 41236381	41157539; 41204620; 41213277; 41215358; 41218918; 41223966; 41228718; 41232375; 41235087; 41237275	2089	5	0.5223	1.145	2.097	0.9847	0.9846	0.9905	0.8979	0.9363	0.9368	0.8496	0.8089	0.8066	0.7385
NM_001142590	NFYC	chr1	+	41157680; 41161278; 41178070; 41187278; 41188880; 41189361; 41204508; 41213206; 41215245; 41218823; 41223793; 41228662; 41232268; 41235028; 41236381	41157872; 41161417; 41178141; 41187376; 41188946; 41189464; 41204620; 41213277; 41215358; 41218918; 41223966; 41228718; 41232375; 41235087; 41237275	2364	5	0.5237	0.8875	1.254	0.7363	0.9494	0.9159	0.8714	0.9219	0.9393	0.8501	0.8042	0.8178	0.7268
NR_029846	MIR30E	chr1	+	41220027	41220118	92	1	0.5109	0	0	2.283	NA	NA	0.2308	NA	NA	0.1099	NA	NA	0
NR_029833	MIR30C1	chr1	+	41222956	41223044	89	1	0.5056	0	0	2.36	NA	NA	0.2418	NA	NA	0.1538	NA	NA	0
NM_004700	KCNQ4	chr1	+	41249684; 41282937; 41283836; 41284177; 41285019; 41285547; 41285837; 41287986; 41289769; 41296756; 41298686; 41300639; 41303337; 41303983	41250079; 41283027; 41283962; 41284352; 41285144; 41285657; 41285932; 41288074; 41289930; 41296976; 41298785; 41300770; 41303466; 41306124	4099	2	0.6292	1.079	0.7242	1.03	0.9922	0.9899	0.9475	0.9489	0.9277	0.9054	0.8174	0.8079	0.7775
NM_172163	KCNQ4	chr1	+	41249684; 41282937; 41283836; 41284177; 41285019; 41285547; 41285837; 41287986; 41296756; 41298686; 41300639; 41303337; 41303983	41250079; 41283027; 41283962; 41284352; 41285144; 41285657; 41285932; 41288074; 41296976; 41298785; 41300770; 41303466; 41306124	3937	2	0.6256	1.012	0.523	1.194	0.9907	0.991	0.9396	0.9403	0.9529	0.8885	0.8175	0.8173	0.7647
NM_001905	CTPS	chr1	+	41445007; 41448950; 41450493; 41453044; 41454266; 41456837; 41457437; 41461589; 41463066; 41466701; 41467832; 41468786; 41471723; 41473121; 41474331; 41474466; 41475117; 41475833; 41477330	41445501; 41449128; 41450663; 41453144; 41454382; 41456920; 41457517; 41461740; 41463198; 41466789; 41467926; 41468848; 41471766; 41473217; 41474386; 41474562; 41475261; 41475926; 41478235	3199	1	0.507	0.9617	0.7872	1.057	0.9842	0.9963	0.9181	0.928	0.9597	0.8765	0.8042	0.8433	0.7495
NR_037868	LOC100507178	chr1	+	41480262; 41494205; 41503718; 41508787	41484073; 41494384; 41503749; 41509562	4800	1	0.5617	0.9968	0.6708	1.143	0.8664	0.9806	0.8229	0.9387	0.9513	0.894	0.8177	0.8323	0.7543
NM_007102	GUCA2B	chr1	+	42619092; 42620351; 42621206	42619211; 42620537; 42621495	597	1	0.6281	0.7577	3.48	1.087	0.9949	0.9911	0.7616	0.9388	0.9467	0.7082	0.7959	0.7967	0.573
NM_173642	RIMKLA	chr1	+	42846468; 42865075; 42870182; 42875655; 42880155	42846768; 42865305; 42870268; 42875858; 42889900	10569	1	0.4636	0.9519	0.1872	1.232	0.9771	0.9918	0.9615	0.9443	0.9323	0.9236	0.8142	0.8063	0.7887
NM_001077447	PPCS	chr1	+	42922173; 42922918; 42925274	42922299; 42923021; 42926086	1044	2	0.4282	0.9904	2.834	1.513	0.9933	0.9852	0.8231	0.9464	0.9438	0.7675	0.8438	0.8206	0.6506
NM_024664	PPCS	chr1	+	42922173; 42922918; 42925274	42922744; 42923021; 42926086	1489	2	0.4976	0.744	1.752	0.7768	1	0.9912	0.8822	0.9417	0.9363	0.8343	0.8104	0.7947	0.7066
NM_001080850	CCDC30	chr1	+	43000560; 43002147; 43004844; 43011081; 43021827; 43031967; 43042691; 43047031; 43054992; 43076649; 43102908; 43108144; 43110364; 43111806; 43119047; 43119489	43000660; 43002272; 43004981; 43011250; 43022076; 43032146; 43042900; 43047185; 43055154; 43076761; 43103049; 43108280; 43110478; 43111988; 43119114; 43120335	3098	1	0.3996	0.9134	0.9209	0.8033	0.9086	0.9822	0.8729	0.9454	0.9466	0.8711	0.8271	0.818	0.7468
NM_006347	PPIH	chr1	+	43124048; 43124515; 43124899; 43125193; 43126533; 43130534; 43131651; 43132218; 43133022; 43142255	43124183; 43124579; 43124922; 43125237; 43126575; 43130626; 43131738; 43132258; 43133111; 43142429	800	1	0.4838	0.9723	3.65	0.9379	0.9881	0.9921	0.7415	0.9377	0.9344	0.6954	0.8398	0.8134	0.5662
NM_004559	YBX1	chr1	+	43148066; 43149074; 43159161; 43161870; 43162313; 43162851; 43166452; 43167652	43148402; 43149137; 43159194; 43161959; 43162615; 43162933; 43166717; 43168020	1546	1	0.5162	1.072	1.962	0.9139	0.9861	0.9909	0.8693	0.9387	0.9338	0.8056	0.8175	0.8128	0.6912
NM_024097	C1orf50	chr1	+	43232916; 43233180; 43239234; 43240408; 43240880	43233061; 43233295; 43239320; 43240539; 43241413	1015	2	0.5212	0.8732	2.961	0.8688	0.9896	0.9892	0.8115	0.9453	0.9355	0.7513	0.8307	0.8018	0.6623
NR_040733	C1orf50	chr1	+	43232916; 43239234; 43240408; 43240880	43233061; 43239320; 43240539; 43241413	899	2	0.4939	0.7959	3.482	0.9938	0.9871	0.9912	0.7933	0.9355	0.944	0.7287	0.8323	0.8164	0.615
NM_001242750	LOC100129924	chr1	+	43253661; 43254939; 43255492; 43258476; 43259272; 43260084; 43263769	43253735; 43255156; 43255605; 43258573; 43259415; 43260284; 43263901	983	1	0.529	0.9556	3.677	0.8361	0.9975	0.9911	0.8062	0.9435	0.9374	0.7331	0.8231	0.8091	0.6124
NM_001017922	ERMAP	chr1	+	43282776; 43291294; 43296115; 43296439; 43300709; 43301403; 43302829; 43304572; 43305704; 43305823; 43305941; 43308188	43282924; 43291409; 43296204; 43296786; 43300825; 43301435; 43302861; 43304592; 43305724; 43305849; 43305967; 43310660	3455	2	0.4909	0.7582	0.7897	1.079	0.9912	0.9898	0.93	0.9339	0.945	0.8774	0.8044	0.8206	0.761
NM_018538	ERMAP	chr1	+	43291249; 43296115; 43296439; 43300709; 43301403; 43302829; 43304572; 43305704; 43305823; 43305941; 43308188	43291409; 43296204; 43296786; 43300825; 43301435; 43302861; 43304592; 43305724; 43305849; 43305967; 43310660	3351	2	0.4813	1.181	0.9382	1.004	0.993	0.9897	0.928	0.9429	0.9413	0.8731	0.8047	0.8186	0.7558
NM_001242739	ZNF691	chr1	+	43312244; 43314962; 43315236; 43316621	43312328; 43315084; 43315413; 43318146	1912	2	0.523	0.8921	1.954	0.9092	0.9919	0.9889	0.9044	0.9445	0.9481	0.8699	0.843	0.8135	0.7331
NM_015911	ZNF691	chr1	+	43312244; 43316621	43312328; 43318146	1611	2	0.54	1.007	2.328	1.012	0.9829	0.9938	0.8739	0.9275	0.9502	0.8385	0.8094	0.8203	0.6941
NR_033967	FLJ32224	chr1	+	43424720; 43435920; 43439645; 43448796	43425248; 43436065; 43439859; 43449029	1124	1	0.5044	0.8296	3.53	1.089	0.9431	0.9628	0.7755	0.9579	0.9482	0.7547	0.7896	0.8232	0.617
NM_001101376	FAM183A	chr1	+	43613594; 43616432; 43618499; 43621877	43613755; 43616491; 43618602; 43622067	517	1	0.5126	1.103	3.344	1.389	1	0.9893	0.7074	0.9433	0.9332	0.6527	0.8097	0.8184	0.5273
NM_001167965	WDR65	chr1	+	43638001; 43638406; 43647205; 43649262; 43650820; 43652378; 43663224; 43664152; 43665061; 43672391; 43675414	43638124; 43638581; 43647521; 43649548; 43651027; 43652530; 43663363; 43664317; 43665174; 43672603; 43676549	3034	4	0.4588	1.205	1.022	0.802	0.9905	0.9918	0.9307	0.9508	0.9404	0.8748	0.8182	0.8079	0.7429
NM_152498	WDR65	chr1	+	43638001; 43638403; 43647205; 43649262; 43650820; 43652378; 43663224; 43664152; 43665061; 43672391; 43675414	43638124; 43638581; 43647521; 43649548; 43651027; 43652530; 43663363; 43664317; 43665174; 43672603; 43676549	3037	4	0.459	1.341	0.7631	0.7282	0.9887	0.9871	0.9363	0.9399	0.9482	0.8873	0.804	0.8167	0.7714
NR_030778	WDR65	chr1	+	43638001; 43638406; 43642792; 43647205; 43649262; 43650820; 43652378; 43663224; 43664152; 43665061; 43672391; 43675414	43638124; 43638581; 43642882; 43647521; 43649548; 43651027; 43652530; 43663363; 43664317; 43665174; 43672603; 43676549	3125	4	0.4589	0.8826	1.01	0.905	0.9858	0.9861	0.9306	0.9414	0.9357	0.8841	0.8008	0.8209	0.7616
NM_001167966	WDR65	chr1	+	43638015; 43638406; 43647205; 43649262; 43650820; 43652378; 43663224; 43664152; 43665061; 43672391; 43675414	43638073; 43638581; 43647521; 43649548; 43651027; 43652530; 43663363; 43664317; 43665174; 43672603; 43676549	2969	4	0.4571	1.007	1.052	1.207	0.99	0.9933	0.9272	0.9467	0.9527	0.8789	0.8131	0.8211	0.7384
NM_144626	TMEM125	chr1	+	43735665; 43736352; 43737855; 43738249	43735756; 43736464; 43738010; 43739673	1786	1	0.6036	0.8968	1.751	1.072	0.9914	0.986	0.883	0.9424	0.9336	0.842	0.8256	0.8052	0.7189
NM_005424	TIE1	chr1	+	43766664; 43770522; 43770904; 43772511; 43772813; 43773103; 43773467; 43774657; 43775059; 43777342; 43777665; 43777976; 43778806; 43779449; 43782870; 43783235; 43783553; 43784906; 43785130; 43786940; 43787067; 43787287; 43788322	43766800; 43770836; 43771014; 43772666; 43772944; 43773243; 43773595; 43774802; 43775203; 43777500; 43777802; 43778272; 43779096; 43779639; 43783080; 43783345; 43783743; 43785019; 43785200; 43786980; 43787163; 43787386; 43788779	3882	1	0.6082	1.14	0.8491	0.9806	0.9911	0.993	0.9466	0.9406	0.9405	0.8993	0.8175	0.8067	0.7732
NM_005373	MPL	chr1	+	43803475; 43803770; 43804213; 43804942; 43805635; 43806058; 43812116; 43812463; 43814514; 43814934; 43817887; 43818189	43803598; 43803902; 43804391; 43805240; 43805797; 43806184; 43812300; 43812605; 43814673; 43815030; 43817974; 43820135	3645	1	0.5287	0.9498	0.8815	0.8968	0.9233	0.9813	0.8545	0.948	0.9418	0.8877	0.818	0.819	0.7627
NM_001255	CDC20	chr1	+	43824626; 43824838; 43825161; 43825396; 43825640; 43825864; 43826170; 43826404; 43826791; 43827866; 43828622	43824677; 43825067; 43825309; 43825492; 43825768; 43826060; 43826264; 43826632; 43826916; 43827983; 43828873	1674	1	0.5699	0.9527	1.663	0.8909	0.9942	0.9942	0.9087	0.9566	0.9436	0.839	0.8336	0.8192	0.7121
NM_015284	SZT2	chr1	+	43855556; 43868848; 43869272; 43870051; 43880753; 43881631; 43882206; 43885405; 43885824; 43886420; 43886845; 43887754; 43888151; 43888440; 43888770; 43889888; 43890455; 43890784; 43891145; 43891506; 43891709; 43892386; 43892727; 43892952; 43893201; 43893674; 43893911; 43895374; 43895682; 43895982; 43896167; 43896620; 43896936; 43897131; 43897387; 43897943; 43898188; 43898399; 43898660; 43900057;…	43855666; 43868973; 43869445; 43870221; 43880884; 43881772; 43882312; 43885615; 43885994; 43886654; 43886974; 43887896; 43888303; 43888554; 43888987; 43890103; 43890533; 43890878; 43891313; 43891620; 43891822; 43892480; 43892850; 43893116; 43893405; 43893789; 43894157; 43895515; 43895774; 43896060; 43896460; 43896761; 43897043; 43897194; 43897572; 43898110; 43898275; 43898470; 43898861; 43900156;…	13979	1	0.5868	1.002	0.1143	0.8062	0.9903	0.9899	0.9746	0.9422	0.9523	0.9275	0.8107	0.8064	0.7966
NM_002840	PTPRF	chr1	+	43996547; 44003869; 44010702; 44019163; 44019471; 44035261; 44044481; 44054402; 44056643; 44057483; 44058128; 44063419; 44064391; 44067742; 44069087; 44069282; 44070574; 44070861; 44071200; 44071911; 44072485; 44075054; 44079289; 44083116; 44083407; 44084301; 44084719; 44084959; 44085351; 44085766; 44086125; 44086509; 44086768; 44087606	43996761; 44003948; 44010837; 44019308; 44019612; 44035449; 44044591; 44054671; 44057224; 44057619; 44058272; 44063724; 44064584; 44067768; 44069204; 44069860; 44070671; 44071114; 44071293; 44072129; 44072639; 44075169; 44079386; 44083239; 44083582; 44084420; 44084873; 44085244; 44085529; 44085892; 44086250; 44086663; 44086903; 44089343	7733	2	0.5942	1.37	0.3794	1.08	0.9913	0.9929	0.9657	0.9495	0.9426	0.9224	0.8223	0.819	0.7977
NM_130440	PTPRF	chr1	+	43996547; 44003869; 44010702; 44019163; 44019471; 44035261; 44044481; 44054402; 44056643; 44057483; 44058128; 44063419; 44064391; 44069087; 44069282; 44070574; 44070861; 44071200; 44071911; 44072485; 44075054; 44079289; 44083116; 44083407; 44084301; 44084719; 44084959; 44085351; 44085766; 44086125; 44086509; 44086768; 44087606	43996761; 44003948; 44010837; 44019308; 44019612; 44035449; 44044591; 44054671; 44057224; 44057619; 44058272; 44063724; 44064584; 44069204; 44069860; 44070671; 44071114; 44071293; 44072129; 44072639; 44075169; 44079386; 44083239; 44083582; 44084420; 44084873; 44085244; 44085529; 44085892; 44086250; 44086663; 44086903; 44089343	7706	2	0.5941	0.9084	0.3496	0.7325	0.9904	0.9871	0.9673	0.9532	0.9443	0.9223	0.8246	0.8089	0.7971
NM_014663	KDM4A	chr1	+	44115797; 44118808; 44121262; 44125969; 44128565; 44131367; 44132123; 44132625; 44133443; 44134771; 44137176; 44149355; 44154585; 44156516; 44157167; 44157927; 44159665; 44160380; 44163514; 44169288; 44169691; 44169901	44115923; 44118984; 44121437; 44126083; 44128758; 44131416; 44132226; 44132762; 44133690; 44134970; 44137546; 44149475; 44154766; 44156720; 44157243; 44157982; 44159773; 44160565; 44163684; 44169407; 44169783; 44171189	4509	1	0.5079	0.778	0.7448	0.791	0.9901	0.9883	0.9469	0.9434	0.943	0.8984	0.8132	0.8041	0.7696
NM_006279	ST3GAL3	chr1	+	44173218; 44201904; 44257773; 44280563; 44303891; 44360055; 44363907; 44364840; 44365213; 44386076; 44386454; 44395804	44173364; 44202051; 44257820; 44280605; 44303983; 44360149; 44363970; 44364935; 44365399; 44386222; 44386600; 44396831	2243	10	0.5724	1.208	1.323	1.241	0.9906	0.9914	0.8955	0.9353	0.9502	0.8474	0.8126	0.8313	0.7214
NM_174963	ST3GAL3	chr1	+	44173218; 44201904; 44257773; 44280563; 44290403; 44303891; 44360055; 44363907; 44364840; 44365213; 44386076; 44386454; 44395804	44173364; 44202096; 44257820; 44280605; 44290564; 44303983; 44360149; 44363970; 44364935; 44365399; 44386222; 44386600; 44396831	2450	10	0.5653	0.9826	1.36	1.228	0.9875	0.9868	0.9087	0.9367	0.9294	0.8642	0.8015	0.8151	0.7414
NM_174964	ST3GAL3	chr1	+	44173218; 44201904; 44257773; 44280563; 44303891; 44360055; 44363907; 44364840; 44365213; 44386076; 44386454; 44395804	44173364; 44202096; 44257820; 44280605; 44303983; 44360149; 44363970; 44364935; 44365399; 44386222; 44386600; 44396831	2288	10	0.5712	0.6204	1.686	0.6831	0.9951	0.9832	0.9143	0.9545	0.936	0.8671	0.8276	0.8133	0.7341
NM_174965	ST3GAL3	chr1	+	44173218; 44201904; 44257773; 44280563; 44303891; 44360055; 44395804	44173364; 44202096; 44257820; 44280605; 44303983; 44360149; 44396831	1647	10	0.5756	1.006	2.625	1.06	0.9861	0.992	0.8849	0.9373	0.9407	0.8161	0.8301	0.8185	0.6799
NM_174966	ST3GAL3	chr1	+	44173218; 44201904; 44257773; 44280563; 44303891; 44360055; 44363907; 44364840; 44365213; 44395804	44173364; 44202051; 44257820; 44280605; 44303983; 44360149; 44363970; 44364935; 44365399; 44396831	1949	10	0.5721	1.164	1.293	0.8813	0.9908	0.9936	0.8978	0.9542	0.9487	0.832	0.8332	0.8242	0.6909
NM_174967	ST3GAL3	chr1	+	44173218; 44201904; 44257773; 44280563; 44303891; 44360055; 44395804	44173364; 44202051; 44257820; 44280605; 44303983; 44360149; 44396831	1602	10	0.5774	0.6714	2.088	1.055	0.9914	0.9938	0.8825	0.9464	0.9386	0.8292	0.8004	0.8206	0.7036
NM_174968	ST3GAL3	chr1	+	44173218; 44201904; 44257773; 44280563; 44290403; 44303891; 44360055; 44363907; 44364840; 44365213; 44386076; 44386454; 44395804	44173364; 44202051; 44257820; 44280605; 44290564; 44303983; 44360149; 44363970; 44364935; 44365399; 44386222; 44386600; 44396831	2405	10	0.5663	1.321	1.184	1.009	0.9942	0.9878	0.921	0.9419	0.9392	0.8773	0.8278	0.8258	0.7669
NM_174969	ST3GAL3	chr1	+	44173218; 44201904; 44280563; 44303891; 44360055; 44363907; 44364840; 44365213; 44386076; 44386454; 44395804	44173364; 44202051; 44280605; 44303983; 44360149; 44363970; 44364935; 44365399; 44386222; 44386600; 44396831	2195	10	0.5745	1.178	1.557	0.8172	0.9866	0.9912	0.9099	0.9429	0.9433	0.8584	0.8312	0.8042	0.74
NM_174970	ST3GAL3	chr1	+	44173218; 44201904; 44280563; 44303891; 44360055; 44395804	44173364; 44202051; 44280605; 44303983; 44360149; 44396831	1554	10	0.5804	0.8317	2.89	1.044	0.9875	0.9928	0.8834	0.9411	0.9378	0.8407	0.8054	0.8145	0.6984
NM_174971	ST3GAL3	chr1	+	44173218; 44201904; 44280563; 44290403; 44303891; 44360055; 44363907; 44364840; 44365213; 44386076; 44386454; 44395804	44173364; 44202051; 44280605; 44290564; 44303983; 44360149; 44363970; 44364935; 44365399; 44386222; 44386600; 44396831	2357	10	0.5681	0.7266	1.649	1.203	0.9919	0.9917	0.9015	0.9367	0.9382	0.8461	0.8208	0.8141	0.715
NM_001136215	ARTN	chr1	+	44398992; 44401262; 44401741; 44401974	44399557; 44401388; 44401903; 44402912	1795	3	0.6886	1.186	2.077	1.33	0.9924	0.9938	0.8839	0.9317	0.943	0.8346	0.8015	0.8006	0.705
NM_057090	ARTN	chr1	+	44398992; 44399784; 44401262; 44401741; 44401974	44399557; 44399932; 44401388; 44401903; 44402912	1944	3	0.6821	0.8014	1.934	1.02	0.9911	0.9932	0.8778	0.9526	0.9484	0.8254	0.8133	0.8257	0.7031
NM_057091	ARTN	chr1	+	44398992; 44399784; 44401262; 44401765; 44401974	44399557; 44399932; 44401388; 44401903; 44402912	1920	3	0.6823	0.6515	1.979	1.123	0.9945	0.9897	0.9229	0.9483	0.9465	0.879	0.8155	0.8165	0.7516
NM_014652	IPO13	chr1	+	44412478; 44415089; 44421992; 44422232; 44422482; 44422867; 44423074; 44423649; 44423914; 44424133; 44424418; 44425921; 44426548; 44426838; 44429941; 44432247; 44432396; 44432602; 44432987; 44433258	44413356; 44415825; 44422132; 44422373; 44422648; 44422987; 44423221; 44423830; 44423940; 44424267; 44424561; 44426001; 44426685; 44426934; 44429993; 44432313; 44432454; 44432691; 44433168; 44433694	4027	1	0.5875	0.8769	0.8185	0.7349	0.9915	0.9902	0.9392	0.9471	0.9412	0.9048	0.8111	0.8193	0.7691
NM_001039589	DPH2	chr1	+	44435653; 44436268; 44436638; 44437830; 44438087	44435994; 44436380; 44436861; 44438006; 44439043	1813	2	0.5582	0.9586	2.173	0.9907	0.9867	0.9953	0.874	0.9336	0.9508	0.829	0.8114	0.8161	0.6658
NM_001384	DPH2	chr1	+	44435653; 44436268; 44436638; 44437059; 44437830; 44438087	44435994; 44436380; 44436861; 44437742; 44438006; 44439043	2497	2	0.5731	0.8661	1.871	0.8358	0.9968	0.9916	0.9004	0.9349	0.9452	0.8639	0.8207	0.8083	0.7246
NM_001039457	ATP6V0B	chr1	+	44440602; 44441762; 44441974; 44442262; 44442445; 44442698; 44443653	44440779; 44441845; 44442051; 44442331; 44442496; 44442888; 44443972	973	2	0.592	0.7757	3.995	1.091	1	0.9905	0.7935	0.9572	0.9442	0.7543	0.841	0.8124	0.6239
NM_004047	ATP6V0B	chr1	+	44440602; 44441472; 44441762; 44441974; 44442262; 44442445; 44442698; 44443653	44440779; 44441520; 44441845; 44442051; 44442331; 44442496; 44442888; 44443972	1022	2	0.5861	0.892	5.267	0.7996	0.9924	0.9893	0.8164	0.9519	0.9413	0.7768	0.843	0.8178	0.6582
NM_003780	B4GALT2	chr1	+	44444874; 44446781; 44447361; 44450537; 44450950; 44451189; 44455970	44445183; 44447145; 44447596; 44450727; 44451072; 44451293; 44456843	2204	3	0.6479	0.8451	1.625	0.9584	0.9777	0.9736	0.9049	0.9455	0.9388	0.8634	0.8178	0.808	0.7301
NM_030587	B4GALT2	chr1	+	44445608; 44446781; 44447361; 44450537; 44450950; 44451189; 44455970	44445718; 44447145; 44447596; 44450727; 44451072; 44451293; 44456843	2005	3	0.6135	0.8438	1.532	0.8923	0.9891	0.985	0.8723	0.9386	0.9474	0.8323	0.8158	0.8227	0.7006
NM_001005417	B4GALT2	chr1	+	44446177; 44446781; 44447361; 44450537; 44450950; 44451189; 44455970	44446286; 44447145; 44447596; 44450727; 44451072; 44451293; 44456843	2004	3	0.6093	1.183	1.555	0.8986	0.9893	0.9778	0.9038	0.9601	0.94	0.8449	0.8315	0.8133	0.709
NM_152499	CCDC24	chr1	+	44457280; 44457519; 44457884; 44458195; 44459559; 44460780; 44461273; 44461450; 44461610	44457418; 44457676; 44458059; 44458311; 44459636; 44460834; 44461342; 44461528; 44462198	1461	1	0.6324	0.9779	2	1.013	0.9887	0.9905	0.8846	0.9386	0.9487	0.8315	0.8207	0.827	0.7145
NM_173484	KLF17	chr1	+	44584522; 44595025; 44596184; 44598910	44584660; 44595868; 44596428; 44600809	3128	1	0.5083	1.272	0.8464	0.7558	0.9571	0.9878	0.876	0.9391	0.9433	0.8711	0.8051	0.8317	0.7568
NM_001034023	DMAP1	chr1	+	44679125; 44679381; 44680022; 44680375; 44683983; 44684260; 44684728; 44685078; 44685478; 44685689; 44686231	44679199; 44679530; 44680113; 44680570; 44684141; 44684427; 44684913; 44685149; 44685550; 44685981; 44686351	1585	3	0.5905	0.8096	2.503	0.8695	0.9838	0.9913	0.8693	0.955	0.9401	0.7889	0.8273	0.8098	0.6499
NM_001034024	DMAP1	chr1	+	44679125; 44679421; 44680022; 44680375; 44683983; 44684260; 44684728; 44685078; 44685478; 44685689; 44686231	44679199; 44679530; 44680113; 44680570; 44684141; 44684427; 44684913; 44685149; 44685550; 44685981; 44686351	1545	3	0.589	0.7424	1.908	0.9473	0.9899	0.9898	0.8833	0.9376	0.9381	0.8517	0.835	0.8121	0.7319
NM_019100	DMAP1	chr1	+	44679125; 44680022; 44680375; 44683983; 44684260; 44684728; 44685078; 44685478; 44685689; 44686231	44679530; 44680113; 44680570; 44684141; 44684427; 44684913; 44685149; 44685550; 44685981; 44686351	1766	3	0.5974	1.002	1.77	0.7177	0.9948	0.9919	0.8871	0.9544	0.9483	0.8525	0.8227	0.8124	0.7231
NM_018150	RNF220	chr1	+	44870960; 44877653; 45079837; 45088414; 45091969; 45098015; 45101217; 45101702; 45110370; 45110667; 45110893; 45111082; 45115333; 45115555; 45116376	44871202; 44878394; 45079969; 45088459; 45092070; 45098057; 45101260; 45101834; 45110466; 45110753; 45110948; 45111160; 45115441; 45115629; 45117396	3010	1	0.5578	0.8358	0.9079	0.7823	0.9872	0.9755	0.9176	0.9477	0.9434	0.8706	0.8174	0.8108	0.7559
NM_001145636	C1orf228	chr1	+	45140394; 45155348; 45162774; 45163735; 45166595; 45169761; 45189794; 45189992; 45190211; 45190434; 45190808; 45190963	45140545; 45155575; 45162842; 45163901; 45166791; 45169845; 45189916; 45190064; 45190340; 45190511; 45190889; 45191263	1685	1	0.5478	1.178	2.344	1.034	0.9907	0.9866	0.8781	0.9547	0.9392	0.8305	0.8221	0.7896	0.6887
NM_006845	KIF2C	chr1	+	45205490; 45206585; 45213056; 45213324; 45216114; 45218804; 45219405; 45220422; 45221601; 45221747; 45223228; 45223580; 45223721; 45224878; 45225952; 45226264; 45227588; 45228018; 45228217; 45232498; 45232769	45205674; 45206679; 45213157; 45213372; 45216236; 45218926; 45219505; 45220517; 45221655; 45221909; 45223318; 45223643; 45223812; 45225020; 45226156; 45226374; 45227655; 45228123; 45228330; 45232621; 45233438	2880	1	0.5014	0.9505	1.353	0.8216	0.9882	0.9887	0.9141	0.9503	0.9473	0.879	0.8111	0.8199	0.7434
NM_001012	RPS8	chr1	+	45241246; 45241706; 45242347; 45243286; 45243672; 45244248	45241272; 45241812; 45242446; 45243461; 45243801; 45244412	705	1	0.5106	0.9854	2.894	1.038	0.9967	0.9864	0.7729	0.9336	0.931	0.7098	0.7708	0.7986	0.5899
NR_000015	SNORD55	chr1	+	45241537	45241610	74	1	0.5676	0	0	2.589	NA	NA	0.253	NA	NA	0.06024	NA	NA	0
NR_000024	SNORD46	chr1	+	45242164	45242261	98	1	0.4898	0	0	2.144	NA	NA	0.2088	NA	NA	0.1758	NA	NA	0.01099
NR_001456	SNORD38A	chr1	+	45243514	45243584	71	1	0.4648	0	0	2.601	NA	NA	0.1875	NA	NA	0.0875	NA	NA	0
NR_001457	SNORD38B	chr1	+	45244062	45244130	69	1	0.4058	0	0	2.476	NA	NA	0.2568	NA	NA	0.04054	NA	NA	0
NM_004073	PLK3	chr1	+	45266036; 45266512; 45266708; 45267294; 45267517; 45268432; 45268627; 45268940; 45269272; 45269603; 45269835; 45270011; 45270322; 45270938; 45271159	45266345; 45266619; 45266824; 45267423; 45267604; 45268527; 45268825; 45269063; 45269363; 45269696; 45269918; 45270173; 45270451; 45271051; 45271667	2358	1	0.609	0.9778	1.585	1.051	0.987	0.9901	0.9087	0.954	0.9419	0.8714	0.8158	0.8122	0.739
NM_001136537	BTBD19	chr1	+	45274154; 45275885; 45276226; 45277711; 45278668; 45278810; 45279046; 45279310	45274578; 45276098; 45276279; 45277770; 45278736; 45278941; 45279171; 45279801	1572	1	0.6419	0.9338	2.493	0.9369	0.9827	0.9888	0.8793	0.9497	0.9399	0.837	0.8239	0.8104	0.7022
NM_000374	UROD	chr1	+	45477805; 45478579; 45478808; 45478964; 45479266; 45479581; 45480111; 45480408; 45480612; 45481009	45477957; 45478691; 45478887; 45479026; 45479463; 45479742; 45480248; 45480508; 45480678; 45481341	1408	2	0.5462	0.7721	3.149	1.041	0.9979	0.9906	0.8677	0.9533	0.9365	0.8	0.828	0.7975	0.6677
NR_036510	UROD	chr1	+	45477805; 45478529; 45478808; 45478964; 45479266; 45479581; 45480111; 45480408; 45480612; 45481009	45477957; 45478691; 45478887; 45479026; 45479463; 45479742; 45480248; 45480508; 45480678; 45481341	1458	2	0.5494	0.9055	2.694	0.9706	0.993	0.99	0.863	0.9336	0.9477	0.8075	0.8112	0.809	0.6786
NR_024270	LOC400752	chr1	+	45769582	45771291	1710	1	0.569	0.826	2.161	0.6062	0.9935	0.9931	0.8886	0.9444	0.95	0.8374	0.8056	0.8257	0.7127
NM_032756	HPDL	chr1	+	45792545	45794346	1802	1	0.611	0.9837	1.909	0.9647	0.9922	0.994	0.8938	0.9375	0.9477	0.8459	0.8242	0.8168	0.7238
NM_025077	TOE1	chr1	+	45805342; 45806745; 45806975; 45807145; 45807621; 45808056; 45808515; 45808754	45805976; 45806887; 45807015; 45807241; 45807779; 45808315; 45808674; 45809650	2392	1	0.5564	0.879	1.388	0.9256	0.9868	0.9917	0.9197	0.9221	0.943	0.8655	0.8013	0.8157	0.7372
NM_015506	MMACHC	chr1	+	45965856; 45973028; 45973884; 45974468	45966085; 45973222; 45974036; 45976739	2850	1	0.5067	1.054	1.097	1.016	0.9171	0.9764	0.8461	0.9409	0.9387	0.8772	0.8149	0.8198	0.764
NM_001202413	AKR1A1	chr1	+	46016455; 46016638; 46027461; 46032241; 46032541; 46033654; 46034157; 46034599; 46034815; 46035563	46016548; 46016827; 46027550; 46032360; 46032692; 46033849; 46034356; 46034671; 46034901; 46035723	1363	4	0.5671	0.9161	2.806	0.9536	0.9908	0.9928	0.8384	0.9501	0.9469	0.8046	0.8059	0.8141	0.6785
NM_001202414	AKR1A1	chr1	+	46016455; 46016638; 46018108; 46027461; 46032241; 46032541; 46033654; 46034157; 46034599; 46034815; 46035563	46016548; 46016827; 46018235; 46027550; 46032360; 46032692; 46033849; 46034356; 46034671; 46034901; 46035723	1491	4	0.5647	1.012	2.302	0.7989	0.9908	0.9933	0.8663	0.9434	0.9415	0.8198	0.792	0.8292	0.6996
NM_006066	AKR1A1	chr1	+	46016455; 46018108; 46027461; 46032241; 46032541; 46033654; 46034157; 46034599; 46034815; 46035563	46016827; 46018235; 46027550; 46032360; 46032692; 46033849; 46034356; 46034671; 46034901; 46035723	1580	4	0.5652	0.8838	2.203	0.8095	0.9934	0.9901	0.8791	0.9438	0.9423	0.8249	0.8281	0.8176	0.7184
NM_153326	AKR1A1	chr1	+	46016455; 46027461; 46032241; 46032541; 46033654; 46034157; 46034599; 46034815; 46035563	46016827; 46027550; 46032360; 46032692; 46033849; 46034356; 46034671; 46034901; 46035723	1452	4	0.5675	1.097	2.337	1.103	0.9899	0.9939	0.8386	0.9449	0.9442	0.7853	0.8333	0.817	0.6628
NM_001195193	NASP	chr1	+	46049660; 46056895; 46072154; 46072993; 46078841; 46079768; 46079965; 46080685; 46080977; 46082009; 46082298; 46083135; 46083733	46049877; 46056942; 46072263; 46074009; 46078920; 46079853; 46080038; 46080873; 46081143; 46082065; 46082375; 46083263; 46084578	3099	3	0.4689	0.7544	0.7113	0.8321	0.9872	0.9906	0.9346	0.9418	0.9382	0.8827	0.8075	0.8157	0.7314
NM_002482	NASP	chr1	+	46049660; 46056895; 46067927; 46070608; 46072154; 46072993; 46078841; 46079768; 46079965; 46080685; 46080977; 46082009; 46082298; 46083135; 46083733	46049877; 46056942; 46068037; 46070688; 46072263; 46074009; 46078920; 46079853; 46080038; 46080873; 46081143; 46082065; 46082375; 46083263; 46084578	3291	3	0.467	1.185	0.8851	0.8965	0.9882	0.9921	0.9311	0.9443	0.9445	0.8772	0.8182	0.8177	0.7355
NM_152298	NASP	chr1	+	46049660; 46056895; 46067927; 46070608; 46072154; 46078841; 46079768; 46079965; 46080685; 46080977; 46082009; 46082298; 46083135; 46083733	46049877; 46056942; 46068037; 46070688; 46072263; 46078920; 46079853; 46080038; 46080873; 46081143; 46082065; 46082375; 46083263; 46084578	2274	3	0.4609	0.7704	1.387	1.03	0.9947	0.9941	0.8926	0.9433	0.9546	0.8404	0.8274	0.8324	0.7153
NM_016486	TMEM69	chr1	+	46153847; 46156646; 46158876	46153947; 46156782; 46160108	1471	1	0.4188	0.8504	2.17	1.041	0.9945	0.9899	0.8597	0.9649	0.9443	0.7964	0.8579	0.8026	0.6591
NM_015112	MAST2	chr1	+	46269285; 46290105; 46295111; 46348036; 46425058; 46463396; 46468477; 46471913; 46473968; 46476402; 46485268; 46487622; 46488582; 46488905; 46489444; 46491349; 46493403; 46494440; 46495138; 46495503; 46495801; 46496279; 46496679; 46497063; 46497850; 46498268; 46499474; 46499745; 46500210	46269744; 46290252; 46295253; 46348067; 46425149; 46463471; 46468555; 46472067; 46474043; 46476611; 46485369; 46487754; 46488643; 46488990; 46489652; 46491487; 46493535; 46494605; 46495239; 46495625; 46495910; 46496433; 46496962; 46497257; 46498076; 46498390; 46499610; 46499938; 46501796	5738	1	0.5826	0.8817	0.4151	1.015	0.9904	0.9903	0.9548	0.943	0.9273	0.908	0.8157	0.811	0.7808
NM_005727	TSPAN1	chr1	+	46640749; 46646198; 46646772; 46649863; 46650266; 46650457; 46650632; 46650897; 46651158	46641081; 46646330; 46646836; 46650069; 46650340; 46650555; 46650787; 46650980; 46651634	1629	1	0.5224	0.7523	1.964	0.8546	0.9868	0.9899	0.8557	0.9171	0.943	0.8043	0.7891	0.811	0.6783
NM_001013615	C1orf190	chr1	+	46669006; 46685371	46669296; 46686928	1849	1	0.5408	1.006	1.525	1.018	0.9529	0.9795	0.8577	0.964	0.9558	0.8442	0.835	0.8061	0.6908
NM_001142548	RAD54L	chr1	+	46713367; 46714016; 46714184; 46715672; 46724358; 46725636; 46726214; 46726399; 46726933; 46733131; 46736331; 46738138; 46738344; 46739027; 46739296; 46739810; 46740210; 46743489; 46743744	46713418; 46714080; 46714270; 46715791; 46724418; 46725771; 46726283; 46726687; 46727057; 46733281; 46736457; 46738212; 46738474; 46739137; 46739419; 46739888; 46740389; 46743652; 46744145	2549	2	0.5214	0.8756	1.726	0.9156	0.9876	0.9853	0.8952	0.9307	0.9412	0.8546	0.819	0.8006	0.7191
NM_003579	RAD54L	chr1	+	46713367; 46714184; 46715672; 46724358; 46725636; 46726214; 46726399; 46726933; 46733131; 46736331; 46738138; 46738344; 46739027; 46739296; 46739810; 46740210; 46743489; 46743744	46714080; 46714270; 46715791; 46724418; 46725771; 46726283; 46726687; 46727057; 46733281; 46736457; 46738212; 46738474; 46739137; 46739419; 46739888; 46740389; 46743652; 46744145	3146	2	0.5327	0.9948	1.064	0.7749	0.9926	0.9855	0.928	0.9506	0.94	0.8845	0.823	0.82	0.7566
NM_006004	UQCRH	chr1	+	46769380; 46774773; 46775827; 46782224	46769492; 46774799; 46775988; 46782447	526	1	0.4601	0.9741	3.739	1.479	0.9865	0.9871	0.6825	0.9144	0.9155	0.6409	0.8018	0.8216	0.543
NM_199044	NSUN4	chr1	+	46806390; 46810473; 46812593; 46818540; 46826376; 46827242	46806591; 46810816; 46812747; 46818700; 46826500; 46830690	4436	1	0.4671	1.139	0.6686	0.9019	0.9456	0.9922	0.9002	0.9452	0.937	0.8932	0.8118	0.807	0.7588
NM_001441	FAAH	chr1	+	46859939; 46867763; 46870686; 46871044; 46871260; 46871710; 46871916; 46874131; 46874773; 46876070; 46876486; 46877284; 46877815; 46878747; 46879119	46860215; 46867876; 46870820; 46871177; 46871466; 46871750; 46872040; 46874256; 46874870; 46876169; 46876526; 46877323; 46877923; 46878892; 46879520	2095	1	0.6234	0.8604	1.978	0.9642	0.9859	0.9928	0.9269	0.9347	0.9499	0.8731	0.8079	0.8267	0.736
NM_147192	DMBX1	chr1	+	46972668; 46976133; 46976607; 46977715	46972836; 46976326; 46976955; 46979886	2884	2	0.5877	1.173	0.994	0.7909	0.9345	0.9847	0.8694	0.9345	0.938	0.8765	0.7954	0.814	0.7551
NM_172225	DMBX1	chr1	+	46972668; 46976148; 46976607; 46977715	46972836; 46976326; 46976955; 46979886	2869	2	0.5887	1.131	1.517	0.931	0.9253	0.9867	0.8686	0.9395	0.9496	0.8608	0.8193	0.8117	0.7442
NR_038403	LOC100507423	chr1	+	47004368; 47006602; 47009366; 47023897; 47025342; 47029184; 47033878; 47034154	47004466; 47006681; 47009440; 47024014; 47025483; 47029248; 47033969; 47035927	2445	1	0.4994	1.008	1.157	0.8337	0.9532	0.9307	0.8935	0.941	0.9478	0.8584	0.8174	0.8197	0.735
NM_001145474	ATPAF1-AS1	chr1	+	47137500; 47138545	47137643; 47139251	851	1	0.5546	0.9791	4.961	1.365	0.9917	0.9918	0.7773	0.9391	0.9453	0.7058	0.8172	0.8229	0.5944
NR_038827	LOC100130197	chr1	+	47139708; 47147853; 47152345; 47157546	47139891; 47147936; 47152435; 47157769	583	2	0.3825	0.7166	3.623	1.338	0.9945	0.9956	0.6805	0.9724	0.9497	0.6213	0.7845	0.8284	0.497
NR_038828	LOC100130197	chr1	+	47139708; 47152345; 47157546	47139891; 47152435; 47157769	499	2	0.3707	0.9806	3.534	1.11	0.9858	0.9869	0.6792	0.9387	0.945	0.6292	0.8443	0.8089	0.4917
NM_000779	CYP4B1	chr1	+	47264670; 47276480; 47276812; 47278168; 47279154; 47279584; 47279881; 47280746; 47282720; 47283637; 47283803; 47284303	47264933; 47276621; 47276856; 47278295; 47279278; 47279735; 47279987; 47280936; 47282853; 47283701; 47283885; 47285021	2155	2	0.5271	0.7186	1.284	1.031	0.9866	0.9883	0.8971	0.9314	0.9425	0.8378	0.7928	0.8173	0.7079
NM_001099772	CYP4B1	chr1	+	47264670; 47276480; 47276812; 47278168; 47279154; 47279581; 47279881; 47280746; 47282720; 47283637; 47283803; 47284303	47264933; 47276621; 47276856; 47278295; 47279278; 47279735; 47279987; 47280936; 47282853; 47283701; 47283885; 47285021	2158	2	0.5273	1.125	1.473	0.9799	0.9914	0.9855	0.8854	0.9392	0.9259	0.8362	0.8222	0.7967	0.7085
NM_178033	CYP4X1	chr1	+	47489240; 47495662; 47497108; 47498913; 47501478; 47501689; 47504332; 47505014; 47512139; 47514237; 47515094; 47515672	47489666; 47495803; 47497152; 47499040; 47501605; 47501843; 47504438; 47505204; 47512272; 47514301; 47515176; 47516423	2357	1	0.4735	0.9812	1.385	0.9138	0.993	0.9866	0.925	0.9331	0.9335	0.8821	0.7954	0.7999	0.7471
NM_178134	CYP4Z1	chr1	+	47533160; 47534294; 47546295; 47548006; 47550292; 47550496; 47560238; 47564766; 47571800; 47581201; 47582322; 47583438	47533339; 47534435; 47546339; 47548133; 47550416; 47550650; 47560341; 47564956; 47571933; 47581265; 47582404; 47583992	1907	1	0.44	0.9295	1.84	0.9769	0.9896	0.9895	0.8872	0.9349	0.9487	0.8352	0.8138	0.8158	0.71
NM_001010969	CYP4A22	chr1	+	47603107; 47606452; 47607243; 47607780; 47608941; 47609434; 47610029; 47610222; 47610509; 47611538; 47611749; 47614274	47603352; 47606593; 47607287; 47607907; 47609065; 47609588; 47610135; 47610412; 47610642; 47611602; 47611825; 47614526	1668	1	0.5618	0.8565	2.795	0.9799	0.9968	0.9906	0.8729	0.9499	0.9376	0.8079	0.8191	0.8124	0.6836
NM_001136140	CMPK1	chr1	+	47799469; 47838627; 47840581; 47840869; 47842376	47799788; 47838779; 47840657; 47840965; 47844511	2783	2	0.378	0.9678	0.9322	0.8378	0.9923	0.9867	0.9287	0.9443	0.9457	0.8723	0.8106	0.8078	0.7317
NM_016308	CMPK1	chr1	+	47799469; 47834141; 47838627; 47840581; 47840869; 47842376	47799788; 47834287; 47838779; 47840657; 47840965; 47844511	2930	2	0.3782	1.114	0.6988	1.109	0.9908	0.9955	0.9205	0.9512	0.9526	0.8601	0.8296	0.8207	0.7372
NM_012186	FOXE3	chr1	+	47881744	47883724	1981	1	0.6825	0.8622	1.712	0.761	0.9851	0.9877	0.9219	0.9324	0.9346	0.8637	0.7811	0.7978	0.7458
NM_004474	FOXD2	chr1	+	47901689	47906363	4675	1	0.6492	1.312	0.9593	0.9412	0.9876	0.9897	0.9528	0.936	0.948	0.9113	0.8096	0.8178	0.7964
NM_001011547	SLC5A9	chr1	+	48688357; 48690396; 48694522; 48694967; 48696272; 48697217; 48697618; 48698039; 48699327; 48701401; 48703351; 48704994; 48708129; 48713007	48688570; 48690467; 48694626; 48695131; 48696377; 48697297; 48697823; 48698174; 48699434; 48701551; 48703519; 48705209; 48708288; 48714316	3199	2	0.547	0.9942	1.174	0.7484	0.9927	0.9865	0.9161	0.9441	0.9361	0.8756	0.8157	0.8002	0.7531
NM_001135181	SLC5A9	chr1	+	48688357; 48690396; 48694522; 48694775; 48694967; 48696272; 48697217; 48697618; 48698039; 48699327; 48701401; 48703351; 48704994; 48708129; 48713007	48688570; 48690467; 48694626; 48694849; 48695131; 48696377; 48697297; 48697823; 48698174; 48699434; 48701551; 48703519; 48705209; 48708288; 48714316	3274	2	0.5476	1.117	0.9905	1.084	0.988	0.9879	0.9317	0.9343	0.9359	0.8771	0.8081	0.8078	0.7581
NM_001144777	ELAVL4	chr1	+	50513686; 50610629; 50642761; 50659437; 50661233; 50663101; 50666523	50513854; 50610869; 50642864; 50659590; 50661458; 50663139; 50667540	1951	5	0.4511	0.8103	1.978	1.02	0.9854	0.9892	0.8828	0.9431	0.9318	0.8399	0.7781	0.8044	0.7111
NM_001144776	ELAVL4	chr1	+	50569582; 50610629; 50642761; 50659437; 50661233; 50663101; 50666523	50569672; 50610869; 50642864; 50659590; 50661458; 50663139; 50667540	1873	5	0.4261	1.221	1.871	1.117	0.9839	0.9954	0.8742	0.9354	0.9447	0.8256	0.8184	0.832	0.7075
NM_001144775	ELAVL4	chr1	+	50571964; 50610629; 50642761; 50659437; 50661233; 50663101; 50666523	50572065; 50610869; 50642864; 50659590; 50661458; 50663139; 50667540	1884	5	0.422	0.8257	1.654	0.9693	0.9807	0.9844	0.8824	0.9451	0.9319	0.847	0.8175	0.7993	0.7244
NM_001144774	ELAVL4	chr1	+	50574594; 50610629; 50642761; 50659437; 50661233; 50663101; 50666523	50574870; 50610869; 50642864; 50659590; 50661458; 50663139; 50667540	2059	5	0.4157	0.8867	1.304	0.9553	0.9836	0.9897	0.9155	0.9317	0.9355	0.8674	0.8028	0.8031	0.7383
NM_021952	ELAVL4	chr1	+	50574594; 50610629; 50642761; 50659437; 50661233; 50663101; 50666481	50574870; 50610869; 50642864; 50659590; 50661458; 50663139; 50667540	2101	5	0.4198	0.7547	1.563	1.066	0.9825	0.9916	0.9072	0.933	0.9459	0.8619	0.7918	0.8152	0.7392
NM_001262	CDKN2C	chr1	+	51434367; 51436030; 51439565	51435571; 51436169; 51440306	2087	2	0.5553	0.8173	1.275	0.781	0.9932	0.9939	0.9037	0.9526	0.9514	0.8541	0.816	0.8135	0.7323
NM_078626	CDKN2C	chr1	+	51435642; 51439565	51436169; 51440309	1273	2	0.4588	0.8594	2.424	1.055	0.9937	0.9888	0.8643	0.9515	0.9372	0.8144	0.8101	0.7906	0.6907
NM_001136508	C1orf185	chr1	+	51567906; 51578136; 51584338; 51611396; 51613139	51567921; 51578241; 51584473; 51611432; 51613754	911	1	0.3524	0.907	2.876	1.021	0.9944	0.9885	0.8015	0.9469	0.9436	0.7295	0.8659	0.8256	0.6303
NM_014372	RNF11	chr1	+	51701945; 51735628; 51736823	51702551; 51735797; 51739119	3074	1	0.4174	0.7884	0.8522	0.9343	0.9933	0.9894	0.9196	0.9495	0.9471	0.869	0.8181	0.8035	0.746
NM_024586	OSBPL9	chr1	+	52082546; 52117663; 52135106; 52179675; 52211208; 52212382; 52214041; 52215817; 52221992; 52226362; 52227539; 52231494; 52237742; 52238277; 52242505; 52246836; 52248231; 52249587; 52249936; 52250114; 52251480; 52252198; 52253025; 52253387	52082893; 52117713; 52135184; 52179751; 52211303; 52212429; 52214070; 52215867; 52222030; 52226452; 52227643; 52231653; 52237854; 52238395; 52242590; 52247007; 52248315; 52249697; 52249999; 52250254; 52251558; 52252289; 52253160; 52254891	3878	8	0.4152	0.857	0.7	1.317	0.9868	0.9889	0.9331	0.9493	0.9481	0.8811	0.8056	0.8112	0.7622
NM_148906	OSBPL9	chr1	+	52082546; 52135106; 52179675; 52211208; 52212382; 52214041; 52215817; 52221992; 52226362; 52227539; 52231494; 52237742; 52238277; 52242505; 52246836; 52248231; 52249587; 52249936; 52250114; 52251480; 52252198; 52253025; 52253387	52082893; 52135184; 52179751; 52211303; 52212429; 52214070; 52215867; 52222030; 52226452; 52227643; 52231653; 52237854; 52238395; 52242590; 52247007; 52248315; 52249697; 52249999; 52250254; 52251558; 52252289; 52253160; 52254891	3827	8	0.4144	0.8329	0.6387	1.271	0.9891	0.9924	0.9383	0.9377	0.9471	0.8818	0.8146	0.8102	0.7636
NM_148908	OSBPL9	chr1	+	52082546; 52117663; 52135106; 52179675; 52211208; 52212382; 52214041; 52215817; 52226362; 52227539; 52231494; 52237742; 52238277; 52242505; 52246836; 52248231; 52249587; 52249936; 52250114; 52251480; 52252198; 52253025; 52253387	52082893; 52117713; 52135184; 52179751; 52211303; 52212429; 52214070; 52215867; 52226452; 52227643; 52231653; 52237854; 52238395; 52242590; 52247007; 52248315; 52249697; 52249999; 52250254; 52251558; 52252289; 52253160; 52254891	3839	8	0.4144	1.432	0.5904	0.9477	0.9895	0.9888	0.9334	0.9437	0.9328	0.8896	0.8069	0.8198	0.764
NM_148909	OSBPL9	chr1	+	52082546; 52117663; 52135106; 52179675; 52205815; 52211208; 52212382; 52214041; 52215817; 52226362; 52227539; 52231494; 52237742; 52238277; 52242505; 52246836; 52248231; 52249587; 52249936; 52250114; 52251480; 52252198; 52253025; 52253387	52082893; 52117713; 52135184; 52179751; 52205883; 52211303; 52212429; 52214070; 52215867; 52226452; 52227643; 52231653; 52237854; 52238395; 52242590; 52247007; 52248315; 52249697; 52249999; 52250254; 52251558; 52252289; 52253160; 52254891	3908	8	0.413	1.083	0.9993	1.004	0.9907	0.9929	0.9347	0.9378	0.948	0.8841	0.8161	0.8197	0.7606
NR_036662	OSBPL9	chr1	+	52082546; 52117663; 52179675; 52211208; 52212382; 52214041; 52215817; 52221992; 52226362; 52227539; 52231494; 52237742; 52238277; 52242505; 52246836; 52248231; 52249587; 52249936; 52250114; 52251480; 52252198; 52253025; 52253387	52082893; 52117713; 52179751; 52211303; 52212429; 52214070; 52215867; 52222030; 52226452; 52227643; 52231653; 52237854; 52238395; 52242590; 52247007; 52248315; 52249697; 52249999; 52250254; 52251558; 52252289; 52253160; 52254891	3799	8	0.4143	0.9326	0.7935	1.022	0.9915	0.9923	0.9441	0.9518	0.9311	0.8942	0.8215	0.8047	0.7711
NM_148904	OSBPL9	chr1	+	52195486; 52211208; 52212382; 52214041; 52215817; 52226362; 52227539; 52231494; 52237742; 52238277; 52242505; 52246836; 52248231; 52249587; 52249936; 52250114; 52251480; 52252198; 52253025; 52253387	52195796; 52211303; 52212429; 52214070; 52215867; 52226452; 52227643; 52231653; 52237854; 52238395; 52242590; 52247007; 52248315; 52249697; 52249999; 52250254; 52251558; 52252289; 52253160; 52254891	3595	8	0.4223	0.66	0.7307	1.081	0.9932	0.9965	0.9293	0.927	0.9508	0.8747	0.8045	0.8322	0.7518
NM_148905	OSBPL9	chr1	+	52195486; 52212382; 52214041; 52215817; 52226362; 52227539; 52231494; 52237742; 52238277; 52242505; 52246836; 52248231; 52249587; 52249936; 52250114; 52251480; 52252198; 52253025; 52253387	52195796; 52212429; 52214070; 52215867; 52226452; 52227643; 52231653; 52237854; 52238395; 52242590; 52247007; 52248315; 52249697; 52249999; 52250254; 52251558; 52252289; 52253160; 52254891	3499	8	0.4244	0.7045	1.141	0.8914	0.9934	0.9879	0.9289	0.9551	0.9497	0.869	0.8268	0.8207	0.738
NM_148907	OSBPL9	chr1	+	52195486; 52211208; 52212382; 52214041; 52215817; 52226362; 52227539; 52231494; 52237742; 52238277; 52242505; 52246836; 52248231; 52249587; 52249936; 52250114; 52251480; 52252198; 52253025; 52253387	52195673; 52211303; 52212429; 52214070; 52215867; 52226452; 52227643; 52231653; 52237854; 52238395; 52242590; 52247007; 52248315; 52249697; 52249999; 52250254; 52251558; 52252289; 52253160; 52254891	3472	8	0.4104	1.028	1.17	0.9189	0.9884	0.992	0.9436	0.936	0.946	0.8864	0.8112	0.808	0.7742
NM_001136497	BTF3L4	chr1	+	52521857; 52530497; 52549012; 52551784; 52552384	52522051; 52530610; 52549213; 52551843; 52554090	2278	3	0.3929	1.506	1.901	0.7347	0.9879	0.9899	0.8897	0.9361	0.9392	0.8593	0.8048	0.8022	0.7517
NM_152265	BTF3L4	chr1	+	52521857; 52525507; 52530497; 52549012; 52551784; 52552384	52522051; 52525573; 52530610; 52549213; 52551843; 52554090	2345	3	0.3949	1.264	1.446	1.187	0.9891	0.9898	0.9121	0.9439	0.9387	0.8682	0.8326	0.8128	0.7396
NR_024350	BTF3L4	chr1	+	52521857; 52525507; 52530497; 52551784; 52552384	52522051; 52525573; 52530610; 52551843; 52554090	2143	3	0.3929	0.8401	1.62	1.107	0.9897	0.9927	0.9018	0.9397	0.9355	0.8424	0.8154	0.8092	0.7072
NM_004799	ZFYVE9	chr1	+	52608046; 52682041; 52698843; 52703160; 52729445; 52732327; 52734135; 52740136; 52744164; 52747333; 52759125; 52761567; 52769493; 52798440; 52800360; 52803444; 52805798; 52810440; 52811732	52608075; 52682146; 52698948; 52705267; 52729544; 52732503; 52734304; 52740256; 52744286; 52747488; 52759349; 52761649; 52769597; 52798590; 52800440; 52803606; 52805903; 52810616; 52812358	4915	3	0.4368	0.8514	0.5344	0.8107	0.9923	0.9886	0.9548	0.9459	0.9341	0.8969	0.8075	0.7909	0.7735
NM_007323	ZFYVE9	chr1	+	52608046; 52682041; 52698843; 52703160; 52729445	52608075; 52682146; 52698948; 52705267; 52729719	2625	3	0.4076	0.8916	1.386	1.022	0.9852	0.9937	0.9208	0.9477	0.9378	0.8675	0.8126	0.8071	0.7582
NM_007324	ZFYVE9	chr1	+	52608046; 52682041; 52698843; 52703160; 52729445; 52734135; 52740136; 52744164; 52747333; 52759125; 52761567; 52769493; 52798440; 52800360; 52803444; 52805798; 52810440; 52811732	52608075; 52682146; 52698948; 52705267; 52729544; 52734304; 52740256; 52744286; 52747488; 52759349; 52761649; 52769597; 52798590; 52800440; 52803606; 52805903; 52810616; 52812358	4738	3	0.4331	1.141	0.6119	0.8244	0.9953	0.9857	0.9527	0.9445	0.9347	0.9054	0.8229	0.8248	0.7801
NM_032864	PRPF38A	chr1	+	52870219; 52871352; 52874241; 52876787; 52878186; 52879551; 52880293; 52880434; 52881010; 52882320	52870551; 52871511; 52874362; 52876872; 52878296; 52879663; 52880319; 52880531; 52881058; 52883992	2772	1	0.426	0.7702	1.346	1.003	0.9935	0.9889	0.9136	0.9384	0.9338	0.863	0.8184	0.8094	0.7525
NM_015696	GPX7	chr1	+	53068043; 53072356; 53073934	53068219; 53072617; 53074723	1229	1	0.5045	1.119	3.399	1.073	0.9933	0.9895	0.8231	0.9463	0.9409	0.7671	0.8138	0.8066	0.6462
NM_001042693	FAM159A	chr1	+	53099066; 53108535; 53122462	53099347; 53108674; 53122737	698	1	0.616	0.8035	4.481	0.6714	0.9877	0.9889	0.7685	0.9218	0.9461	0.7241	0.7613	0.803	0.5764
NM_024646	ZYG11B	chr1	+	53192131; 53222130; 53236692; 53245525; 53250549; 53255675; 53261964; 53262406; 53267491; 53267764; 53279208; 53279532; 53282204; 53287111	53192355; 53222295; 53237446; 53245665; 53250725; 53255739; 53262063; 53262456; 53267652; 53267811; 53279405; 53279584; 53282301; 53293013	8142	1	0.3989	1.277	0.2013	1.075	0.9254	0.9859	0.9075	0.9392	0.9352	0.9188	0.8115	0.8113	0.7899
NM_001004339	ZYG11A	chr1	+	53308183; 53320137; 53322670; 53326403; 53329653; 53332175; 53333211; 53333399; 53343354; 53343597; 53347143; 53351505; 53352628; 53358454	53308645; 53320302; 53323421; 53326543; 53329829; 53332239; 53333310; 53333449; 53343515; 53343641; 53347337; 53351566; 53352725; 53360247	4271	1	0.4758	1.212	0.6745	1.105	0.9184	0.9816	0.8733	0.9438	0.9279	0.887	0.8168	0.7909	0.7632
NM_001007098	SCP2	chr1	+	53392901; 53407468; 53413681; 53420412; 53427175; 53440441; 53442355; 53443889; 53446068; 53453701; 53458930	53393137; 53407525; 53413752; 53420476; 53427301; 53440504; 53442441; 53444039; 53446215; 53453808; 53459904	2092	8	0.4345	1.22	1.275	0.7085	0.9864	0.9888	0.9019	0.9322	0.9386	0.8411	0.8002	0.8097	0.7103
NM_001193599	SCP2	chr1	+	53392901; 53407468; 53416427; 53420412; 53427175; 53440441; 53442355; 53443889; 53446068; 53453701; 53480562; 53493641; 53504589; 53513530; 53516281	53393137; 53407525; 53416558; 53420476; 53427301; 53440504; 53442441; 53444039; 53446215; 53453808; 53480715; 53493743; 53504718; 53513609; 53517289	2653	8	0.4105	1.04	1.372	1.099	0.9874	0.988	0.9177	0.9448	0.9391	0.8725	0.8075	0.8028	0.7656
NM_001193600	SCP2	chr1	+	53392901; 53407468; 53413681; 53420412; 53427175; 53440441; 53442355; 53443889; 53446068; 53453701; 53480562; 53493641; 53504589; 53513530; 53516281	53393137; 53407525; 53413752; 53420476; 53427301; 53440504; 53442441; 53444039; 53446215; 53453808; 53480715; 53493743; 53504718; 53513609; 53517289	2593	8	0.4096	0.761	1.185	0.6936	0.9895	0.9917	0.9294	0.945	0.9474	0.8755	0.8222	0.8287	0.7458
NM_001193617	SCP2	chr1	+	53392901; 53413681; 53416427; 53420412; 53427175; 53440441; 53442355; 53443889; 53446068; 53453701; 53480562; 53493641; 53504589; 53513530; 53516281	53393137; 53413752; 53416558; 53420476; 53427301; 53440504; 53442441; 53444039; 53446215; 53453808; 53480715; 53493743; 53504718; 53513609; 53517289	2667	8	0.4106	0.8247	0.9615	1.127	0.9864	0.9892	0.924	0.9549	0.9496	0.8633	0.8069	0.8299	0.7442
NM_002979	SCP2	chr1	+	53392901; 53407468; 53413681; 53416427; 53420412; 53427175; 53440441; 53442355; 53443889; 53446068; 53453701; 53480562; 53493641; 53504589; 53513530; 53516281	53393137; 53407525; 53413752; 53416558; 53420476; 53427301; 53440504; 53442441; 53444039; 53446215; 53453808; 53480715; 53493743; 53504718; 53513609; 53517289	2725	8	0.4121	0.7259	1.054	1.1	0.9918	0.9928	0.9253	0.9498	0.9365	0.8844	0.8261	0.8023	0.7558
NM_001007099	SCP2	chr1	+	53480610; 53493641; 53504589; 53513530; 53516281	53480715; 53493743; 53504718; 53513609; 53517289	1428	8	0.3487	0.9229	2.101	1.335	0.9912	0.9923	0.8705	0.9405	0.94	0.8172	0.8074	0.8031	0.6937
NM_001007100	SCP2	chr1	+	53480610; 53493650; 53504589; 53513530; 53516281	53480715; 53493743; 53504718; 53513609; 53517289	1419	8	0.3495	1.267	2.043	0.9778	0.9936	0.9944	0.8619	0.9461	0.957	0.802	0.8331	0.8328	0.6938
NM_001007250	SCP2	chr1	+	53480610; 53493641; 53513530; 53516281	53480715; 53493743; 53513609; 53517289	1298	8	0.3344	1.136	2.731	1.039	0.9969	0.9909	0.8459	0.9531	0.9375	0.7945	0.8341	0.8053	0.6661
NM_001199080	PODN	chr1	+	53527724; 53529042; 53532484; 53535473; 53537207; 53540278; 53541534; 53542862; 53543357; 53544037; 53546400; 53547653; 53550185	53527980; 53529231; 53532539; 53535839; 53537300; 53540342; 53541643; 53543018; 53543472; 53544694; 53546548; 53547860; 53551174	3417	4	0.6105	0.926	0.7052	0.8641	0.992	0.9943	0.9312	0.946	0.9511	0.8804	0.8053	0.819	0.7467
NM_001199082	PODN	chr1	+	53527724; 53535473; 53543357; 53544037; 53546400; 53547653; 53550185	53527980; 53535839; 53543472; 53544694; 53546548; 53547860; 53551174	2745	4	0.6179	0.998	1.011	0.7065	0.9907	0.9892	0.9167	0.9469	0.9509	0.875	0.8163	0.8236	0.7571
NM_153703	PODN	chr1	+	53527724; 53535473; 53537207; 53540278; 53541534; 53542862; 53543357; 53544037; 53546400; 53547653; 53550185	53527980; 53535839; 53537300; 53540342; 53541643; 53543018; 53543472; 53544694; 53546548; 53547860; 53551174	3171	4	0.6115	0.8509	1.122	0.8329	0.9795	0.9896	0.9318	0.9401	0.9455	0.8759	0.8204	0.823	0.7719
NM_001199081	PODN	chr1	+	53527885; 53532484; 53535473; 53537207; 53540278; 53541534; 53542862; 53543357; 53544037; 53546400; 53547653; 53550185	53527980; 53532539; 53535839; 53537300; 53540342; 53541643; 53543018; 53543472; 53544694; 53546548; 53547860; 53551174	3066	4	0.6044	1.095	1.189	1.296	0.9869	0.9842	0.9198	0.9464	0.9367	0.8826	0.8103	0.8068	0.735
NM_000098	CPT2	chr1	+	53662101; 53666391; 53667995; 53675687; 53678936	53662767; 53666471; 53668101; 53676991; 53679869	3094	1	0.52	0.837	1.197	0.8305	0.9144	0.9906	0.876	0.9474	0.9464	0.8787	0.8173	0.8105	0.7628
NR_038953	LOC100507564	chr1	+	53704282; 53707519; 53708110	53705017; 53707617; 53708455	1181	1	0.5047	0.7817	3.121	0.8718	0.9875	0.9875	0.861	0.945	0.9324	0.7937	0.81	0.7971	0.6368
NM_033067	DMRTB1	chr1	+	53925072; 53927146; 53930310; 53932268	53925703; 53927318; 53930520; 53933158	1907	1	0.6062	1.053	1.877	1.159	0.9943	0.9852	0.8819	0.954	0.9349	0.8213	0.831	0.815	0.6865
NM_000792	DIO1	chr1	+	54359861; 54370339; 54371768; 54375604	54360220; 54370482; 54371967; 54376759	1860	4	0.4591	0.9083	1.806	0.9743	0.9836	0.9876	0.893	0.9317	0.9553	0.851	0.806	0.8241	0.7274
NM_001039715	DIO1	chr1	+	54359861; 54371768; 54375604	54360220; 54371967; 54376759	1716	4	0.4662	0.8621	2.336	0.8449	0.9984	0.9908	0.9124	0.9501	0.9367	0.8615	0.8112	0.8204	0.7261
NM_001039716	DIO1	chr1	+	54359861; 54370339; 54375604	54360220; 54370482; 54376759	1660	4	0.4464	0.8634	2.525	0.6815	0.9919	0.989	0.8959	0.9388	0.9438	0.851	0.8164	0.8293	0.7286
NM_213593	DIO1	chr1	+	54359861; 54370339; 54371768; 54375604	54360028; 54370482; 54371967; 54376759	1668	4	0.449	0.8883	1.719	1.031	0.9922	0.9863	0.8953	0.9486	0.9396	0.8376	0.8333	0.8213	0.7114
NM_052940	LRRC42	chr1	+	54412037; 54417659; 54423822; 54426029; 54427707; 54427969; 54431969; 54433338	54412222; 54418145; 54423953; 54426147; 54427795; 54428082; 54432053; 54433839	1714	1	0.4942	0.8389	2.058	1.223	0.9952	0.9948	0.8689	0.9535	0.9352	0.8227	0.8331	0.8213	0.6839
NM_153035	TCEANC2	chr1	+	54519274; 54520054; 54534429; 54554270; 54561958	54519431; 54520197; 54534570; 54554463; 54565416	4097	1	0.4472	0.9588	0.751	1.102	0.9401	0.9865	0.911	0.9512	0.9377	0.8859	0.8167	0.7997	0.7555
NR_039942	MIR4781	chr1	+	54519752	54519827	76	1	0.5395	0	0	2.369	NA	NA	0.2821	NA	NA	0.1795	NA	NA	0
NM_016491	MRPL37	chr1	+	54665840; 54670691; 54670968; 54675619; 54678174; 54681814; 54683845	54666262; 54670874; 54671083; 54675804; 54678331; 54682017; 54684056	1483	1	0.5577	0.9011	2.3	1.196	0.9914	0.9899	0.8659	0.9482	0.9411	0.8112	0.8152	0.7869	0.6901
NM_015547	ACOT11	chr1	+	55013807; 55050328; 55051508; 55058219; 55059614; 55060229; 55062932; 55064969; 55066942; 55068342; 55069544; 55070019; 55070749; 55072807; 55073615; 55096407; 55100361	55014015; 55050535; 55051577; 55058279; 55059712; 55060364; 55063088; 55065088; 55067086; 55068397; 55069610; 55070102; 55070882; 55072938; 55073741; 55096559; 55100417	2015	2	0.605	0.8442	2.1	0.6634	0.9878	0.9907	0.8877	0.9457	0.9422	0.8359	0.8005	0.8096	0.7081
NM_147161	ACOT11	chr1	+	55013807; 55050328; 55051508; 55058219; 55059614; 55060229; 55062932; 55064969; 55066942; 55068342; 55069544; 55070019; 55070749; 55072807; 55073615; 55074630	55014015; 55050535; 55051577; 55058279; 55059712; 55060364; 55063088; 55065088; 55067086; 55068397; 55069610; 55070102; 55070882; 55072938; 55073741; 55076005	3181	2	0.6008	0.9222	0.9331	0.929	0.9921	0.9914	0.9344	0.9371	0.9502	0.8906	0.812	0.8064	0.7492
NM_001039464	HEATR8	chr1	+	55107427; 55117622; 55118526; 55130840; 55134527; 55136170; 55136473; 55138764; 55139374; 55139689; 55144415; 55144936; 55145564; 55148329; 55151931; 55158097; 55161049; 55165994; 55166816; 55167763; 55168296; 55172108; 55174687; 55175619	55107641; 55117656; 55119830; 55130913; 55134610; 55136249; 55136602; 55138859; 55139478; 55139824; 55144527; 55145112; 55145718; 55148467; 55152121; 55158234; 55161163; 55166134; 55166995; 55167918; 55168418; 55172210; 55174749; 55175939	4375	2	0.5721	0.9812	0.5186	1.044	0.9887	0.9908	0.949	0.9387	0.9502	0.8949	0.8043	0.8077	0.7585
NR_026782	HEATR8	chr1	+	55107427; 55117622; 55118526; 55130840; 55134527; 55136170; 55136473; 55138764; 55139374; 55139673; 55144415; 55144936; 55145564; 55148329; 55151931; 55158097; 55161049; 55165994; 55166816; 55167763; 55168296; 55172108; 55174687; 55175619	55107635; 55117656; 55119830; 55130913; 55134610; 55136249; 55136602; 55138859; 55139478; 55139824; 55144527; 55145112; 55145718; 55148467; 55152121; 55158234; 55161163; 55166134; 55166995; 55167918; 55168418; 55172210; 55174749; 55175939	4385	2	0.5713	0.8006	0.6464	1.043	0.9915	0.991	0.9475	0.9487	0.9511	0.9041	0.8172	0.807	0.7725
NR_037639	HEATR8-TTC4	chr1	+	55107427; 55117517; 55118526; 55124788; 55130840; 55134527; 55136170; 55136473; 55138764; 55139374; 55139673; 55144415; 55144936; 55145564; 55148329; 55151931; 55158097; 55161049; 55165994; 55166816; 55167763; 55168296; 55172108; 55181196; 55182273; 55183165; 55186836; 55188348; 55194019; 55197159; 55199302; 55203255; 55207084	55107641; 55117656; 55119830; 55124862; 55130913; 55134610; 55136249; 55136602; 55138859; 55139478; 55139824; 55144527; 55145112; 55145718; 55148467; 55152121; 55158234; 55161163; 55166134; 55166995; 55167918; 55168418; 55172210; 55181283; 55182390; 55183326; 55186913; 55188472; 55194105; 55197373; 55199383; 55203337; 55208328	6470	3	0.5396	1.255	0.3667	0.9002	0.9787	0.9874	0.952	0.9372	0.9416	0.9108	0.8144	0.8152	0.7765
NR_037640	HEATR8-TTC4	chr1	+	55107427; 55117622; 55118526; 55130840; 55134527; 55136170; 55136473; 55138764; 55139374; 55139689; 55144415; 55144936; 55145564; 55148329; 55151931; 55158097; 55161049; 55165994; 55166816; 55167763; 55168296; 55172108; 55174687; 55181196; 55182273; 55183165; 55186836; 55188348; 55194019; 55197159; 55199302; 55203255; 55207084	55107641; 55117656; 55119830; 55130913; 55134610; 55136249; 55136602; 55138859; 55139478; 55139824; 55144527; 55145112; 55145718; 55148467; 55152121; 55158234; 55161163; 55166134; 55166995; 55167918; 55168418; 55172210; 55174749; 55181283; 55182390; 55183326; 55186913; 55188472; 55194105; 55197373; 55199383; 55203337; 55208328	6337	3	0.54	0.8231	0.3763	1.041	0.9929	0.9903	0.9615	0.9442	0.9351	0.9101	0.8128	0.8054	0.7873
NR_037641	HEATR8-TTC4	chr1	+	55107427; 55117622; 55118526; 55130840; 55134527; 55136170; 55136473; 55138764; 55139374; 55139673; 55144415; 55144936; 55145564; 55148329; 55151931; 55158097; 55161049; 55165994; 55166816; 55167763; 55172108; 55174687; 55181196; 55182273; 55183165; 55186836; 55188348; 55194019; 55197159; 55197328; 55199302; 55203255; 55207084	55107641; 55117656; 55119830; 55130913; 55134610; 55136249; 55136602; 55138859; 55139478; 55139824; 55144527; 55145112; 55145718; 55148467; 55152121; 55158234; 55161163; 55166134; 55166995; 55167909; 55172210; 55174749; 55181283; 55182390; 55183326; 55186913; 55188472; 55194105; 55197222; 55197373; 55199383; 55203337; 55208328	6116	3	0.5396	1.217	0.2891	1.125	0.991	0.9896	0.9594	0.947	0.9452	0.9067	0.812	0.8238	0.7721
NM_004623	TTC4	chr1	+	55181495; 55182273; 55183165; 55186836; 55188348; 55194019; 55197159; 55199302; 55203255; 55207084	55181692; 55182390; 55183326; 55186913; 55188472; 55194105; 55197373; 55199383; 55203337; 55208328	2393	1	0.4952	0.8603	1.099	1.099	0.9877	0.9903	0.9236	0.9518	0.9412	0.8824	0.8251	0.7928	0.7375
NM_001110533	C1orf177	chr1	+	55271736; 55272669; 55273199; 55273562; 55277467; 55277719; 55279487; 55280587; 55282662; 55307474	55271893; 55272756; 55273363; 55273684; 55277604; 55277862; 55279648; 55280712; 55282795; 55307937	1702	2	0.5529	0.8245	1.941	1.157	0.9885	0.9909	0.8757	0.9408	0.9469	0.8359	0.8289	0.7994	0.6811
NM_152607	C1orf177	chr1	+	55271736; 55272669; 55273199; 55273562; 55277467; 55277719; 55279487; 55280587; 55282662; 55307289; 55307474	55271893; 55272756; 55273363; 55273684; 55277604; 55277862; 55279648; 55280712; 55282795; 55307375; 55307937	1789	2	0.5478	0.7341	2.666	0.964	0.9824	0.9884	0.8996	0.9525	0.9448	0.8514	0.8207	0.8166	0.7055
NM_182532	TMEM61	chr1	+	55446465; 55451770; 55457509	55446753; 55452119; 55457966	1097	1	0.6345	0.8773	4.055	0.9007	0.9808	0.9896	0.8248	0.9568	0.9367	0.7757	0.8153	0.8137	0.6425
NM_057176	BSND	chr1	+	55464617; 55470695; 55472670; 55473887	55465036; 55470789; 55472945; 55474465	1370	1	0.5891	1.048	2.61	1.109	0.9936	0.9884	0.8647	0.9598	0.9361	0.8237	0.8312	0.8225	0.7067
NM_174936	PCSK9	chr1	+	55505149; 55509516; 55512196; 55517951; 55518323; 55521666; 55523004; 55523709; 55524172; 55525159; 55527048; 55529042	55505717; 55509707; 55512319; 55518084; 55518464; 55521862; 55523187; 55523882; 55524320; 55525336; 55527229; 55530526	3710	1	0.6267	0.8554	1.033	1.011	0.9891	0.9735	0.9428	0.9498	0.9464	0.9108	0.8407	0.8211	0.7772
NR_038320	LOC100507634	chr1	+	55681081	55683128	2048	1	0.4761	0.9624	1.75	1.206	0.9895	0.9916	0.9037	0.9415	0.935	0.8318	0.8103	0.8023	0.7178
NR_039618	MIR4422	chr1	+	55691314	55691396	83	1	0.506	0	0	2.197	NA	NA	0.1646	NA	NA	0.05063	NA	NA	0
NM_006252	PRKAA2	chr1	+	57110990; 57140054; 57157067; 57158031; 57159438; 57161608; 57169644; 57171765; 57173148	57111154; 57140195; 57157160; 57158175; 57159525; 57161832; 57170148; 57171891; 57181008	9352	1	0.3521	1.018	0.272	0.8961	0.9789	0.9873	0.9501	0.9433	0.9319	0.9256	0.8228	0.7985	0.797
NM_000562	C8A	chr1	+	57320443; 57333282; 57340622; 57341735; 57347118; 57349154; 57351600; 57372340; 57373629; 57378076; 57383238	57320651; 57333375; 57340766; 57341882; 57347307; 57349354; 57351840; 57372465; 57373786; 57378298; 57383894	2392	1	0.4649	1.061	1.376	1.393	0.9936	0.9909	0.903	0.9355	0.9432	0.8586	0.8045	0.8184	0.7179
NR_034014	LOC100131060	chr1	+	59250823; 59359217; 59361929; 59364719	59250977; 59359389; 59362057; 59365384	1123	2	0.5476	0.9022	2.298	0.5797	0.9886	0.9911	0.8227	0.9453	0.9526	0.7872	0.7927	0.8283	0.656
NR_034015	LOC100131060	chr1	+	59250823; 59359217; 59364719	59250977; 59359389; 59365384	994	2	0.5513	0.9125	3.397	0.9592	0.9924	0.9911	0.8208	0.9466	0.9398	0.7772	0.8219	0.8141	0.6441
NM_001113411	FGGY	chr1	+	59762625; 59787208; 59805630; 59811919; 59844421; 59922633; 59977983; 60019796; 60073475; 60091660; 60103900; 60106952; 60125891; 60132955; 60139711; 60223603; 60228175	59762822; 59787422; 59805741; 59812070; 59844509; 59922748; 59978111; 60019899; 60073582; 60091721; 60104047; 60107023; 60125965; 60133075; 60139805; 60223664; 60228402	2086	2	0.5072	1.054	1.66	1.175	0.9937	0.9933	0.9181	0.958	0.942	0.8672	0.8395	0.81	0.7458
NM_018291	FGGY	chr1	+	59762625; 59787208; 59805630; 59811919; 59844421; 59922633; 59977983; 60019796; 60073475; 60091660; 60103900; 60125891; 60132955; 60139711; 60223603; 60228175	59762822; 59787422; 59805741; 59812070; 59844509; 59922748; 59978111; 60019899; 60073582; 60091721; 60104047; 60125965; 60133075; 60139805; 60223664; 60228402	2014	2	0.507	1.321	1.595	0.917	0.9931	0.9864	0.9012	0.9358	0.9425	0.8475	0.8092	0.8125	0.7088
NM_015888	HOOK1	chr1	+	60280533; 60287530; 60294452; 60297835; 60299077; 60301017; 60302545; 60305980; 60309104; 60312717; 60313987; 60314745; 60324100; 60324657; 60325860; 60328456; 60330304; 60330835; 60331544; 60333922; 60336714; 60338467	60280852; 60287615; 60294524; 60297885; 60299209; 60301084; 60302607; 60306063; 60309270; 60312857; 60314188; 60314855; 60324187; 60324717; 60326000; 60328549; 60330338; 60330917; 60331644; 60334023; 60336782; 60342050	5857	1	0.3644	1.107	0.4016	0.8313	0.9829	0.9892	0.9545	0.9427	0.9509	0.9137	0.8184	0.8302	0.7805
NM_001145511	NFIA	chr1	+	61542946; 61553821; 61743192; 61798184; 61818122; 61824819; 61848909; 61869776; 61872234; 61892137; 61920975	61543300; 61554352; 61743257; 61798258; 61818239; 61824946; 61849037; 61869954; 61872399; 61892228; 61928460	9326	4	0.3986	0.9949	0.2532	0.9481	0.9856	0.9922	0.9587	0.943	0.9365	0.912	0.8174	0.8172	0.7885
NM_001145512	NFIA	chr1	+	61547534; 61548433; 61553821; 61743192; 61798184; 61818122; 61824819; 61848909; 61869776; 61872234; 61892137; 61920975	61547719; 61548490; 61554352; 61743257; 61798258; 61818239; 61824946; 61849037; 61869954; 61872399; 61892228; 61928460	9215	4	0.4017	1.166	0.254	1.289	0.9843	0.9911	0.9668	0.9418	0.9467	0.9234	0.8122	0.8185	0.788
NM_001134673	NFIA	chr1	+	61547980; 61553821; 61743192; 61798184; 61818122; 61824819; 61848909; 61869776; 61872234; 61892137; 61920975	61548490; 61554352; 61743257; 61798258; 61818239; 61824946; 61849037; 61869954; 61872399; 61892228; 61928460	9482	4	0.4116	0.8724	0.1977	1.389	0.9877	0.9704	0.9671	0.9425	0.9507	0.9266	0.8114	0.8116	0.7959
NM_005595	NFIA	chr1	+	61547980; 61553821; 61743192; 61798184; 61818122; 61824819; 61848909; 61869776; 61872234; 61920975	61548490; 61554352; 61743257; 61798258; 61818239; 61824946; 61849037; 61869954; 61872399; 61928460	9390	4	0.4103	0.9237	0.2475	1.244	0.9816	0.9573	0.9658	0.9428	0.9364	0.9194	0.8137	0.8173	0.793
NM_176877	INADL	chr1	+	62208149; 62228530; 62228685; 62231951; 62234955; 62237103; 62240878; 62253426; 62257020; 62261139; 62262959; 62267295; 62271120; 62274146; 62288617; 62293094; 62299326; 62321702; 62327223; 62329910; 62340915; 62349909; 62365255; 62366954; 62374044; 62380259; 62393402; 62455840; 62483528; 62503649; 62516638; 62545122; 62550187; 62574109; 62579725; 62582204; 62582804; 62586853; 62588693; 62593644;…	62208227; 62228586; 62228851; 62232145; 62235094; 62237298; 62241006; 62253644; 62257119; 62261230; 62263100; 62267441; 62271196; 62274202; 62288751; 62293255; 62299457; 62321911; 62327339; 62330305; 62341038; 62350080; 62365326; 62367131; 62374154; 62380336; 62393501; 62456036; 62483619; 62503721; 62516730; 62545239; 62550320; 62574192; 62579918; 62582351; 62582890; 62586967; 62588730; 62593766;…	8504	1	0.4367	1.269	0.3366	0.8796	0.9455	0.9919	0.9222	0.9483	0.9282	0.9222	0.8178	0.8153	0.7889
NM_001164835	L1TD1	chr1	+	62660474; 62662107; 62669119; 62672191; 62675455	62660593; 62662200; 62669229; 62673308; 62678001	3990	2	0.4108	1.06	0.6872	1.033	0.9219	0.9436	0.8751	0.9361	0.9419	0.8858	0.8084	0.8173	0.7587
NM_019079	L1TD1	chr1	+	62660474; 62662107; 62672191; 62675455	62660593; 62662200; 62673308; 62678001	3879	2	0.4065	0.9098	0.7456	1.107	0.93	0.992	0.8823	0.9411	0.9465	0.8989	0.8339	0.8316	0.7823
NM_001017415	USP1	chr1	+	62901975; 62905470; 62907159; 62907866; 62908830; 62910409; 62913012; 62914136; 62915917	62902233; 62905708; 62907279; 62907970; 62908990; 62911100; 62913182; 62914337; 62917475	3509	3	0.3665	1.058	0.913	1.016	0.9894	0.9878	0.9443	0.9434	0.9395	0.8854	0.8122	0.8192	0.7741
NM_001017416	USP1	chr1	+	62901975; 62905470; 62907159; 62907866; 62908830; 62910409; 62913012; 62914136; 62915917	62902138; 62905708; 62907279; 62907970; 62908990; 62911100; 62913182; 62914337; 62917475	3414	3	0.3635	1.088	0.8235	1.06	0.9901	0.9918	0.9298	0.9422	0.9433	0.8769	0.8042	0.8161	0.7436
NM_003368	USP1	chr1	+	62902383; 62905470; 62907159; 62907866; 62908830; 62910409; 62913012; 62914136; 62915917	62903071; 62905708; 62907279; 62907970; 62908990; 62911100; 62913182; 62914337; 62917475	3939	3	0.4059	0.8385	0.9229	1.164	0.9895	0.9924	0.9371	0.9469	0.9435	0.8862	0.8274	0.8159	0.7563
NM_014495	ANGPTL3	chr1	+	63063187; 63064367; 63066753; 63067440; 63067956; 63069640; 63070304	63063732; 63064477; 63066867; 63067553; 63068051; 63069906; 63071180	2126	1	0.3264	1.158	1.524	0.9816	0.9888	0.9915	0.9115	0.9503	0.933	0.8606	0.8257	0.7828	0.7412
NM_032852	ATG4C	chr1	+	63249777; 63269390; 63270843; 63282246; 63284676; 63286810; 63294711; 63299709; 63300447; 63307099; 63329663	63249944; 63269533; 63270926; 63282479; 63285006; 63286880; 63294847; 63299787; 63300523; 63307218; 63330941	2724	2	0.3524	0.9676	1.481	0.9187	0.9939	0.9874	0.9161	0.9483	0.9273	0.8727	0.8187	0.8021	0.7518
NM_178221	ATG4C	chr1	+	63249777; 63269390; 63270843; 63282246; 63284676; 63286810; 63294711; 63299709; 63300447; 63307099; 63329663	63249896; 63269533; 63270926; 63282479; 63285006; 63286880; 63294847; 63299787; 63300523; 63307218; 63330941	2676	2	0.3501	0.9073	1.182	0.8549	0.9905	0.9898	0.9223	0.9316	0.9416	0.8638	0.8089	0.8131	0.7518
NM_012183	FOXD3	chr1	+	63788730	63790797	2068	1	0.6397	0.8839	1.87	0.9656	0.9975	0.991	0.9098	0.9495	0.9421	0.8694	0.822	0.8209	0.7457
NM_013339	ALG6	chr1	+	63833261; 63836442; 63862184; 63867925; 63870124; 63871988; 63872733; 63876817; 63877597; 63879732; 63881544; 63885041; 63894404; 63894599; 63902494	63833358; 63836730; 63862268; 63868014; 63870212; 63872070; 63872797; 63877002; 63877732; 63879817; 63881628; 63885111; 63894472; 63894797; 63904233	3371	1	0.3572	0.8148	1.063	1.029	0.9941	0.9923	0.9388	0.9378	0.9465	0.8929	0.8151	0.8106	0.7671
NM_032437	EFCAB7	chr1	+	63989013; 63991243; 63997491; 63998341; 63999125; 63999766; 64011587; 64017396; 64021029; 64022785; 64027380; 64033981; 64036692; 64038113	63989305; 63991430; 63997702; 63998427; 63999320; 63999887; 64011728; 64017505; 64021186; 64022918; 64027528; 64034190; 64036799; 64038364	2361	1	0.377	0.8133	1.154	0.8859	0.9916	0.9924	0.8985	0.9363	0.9475	0.8444	0.8161	0.8449	0.7086
NR_002771	DLEU2L	chr1	+	64014651	64016307	1657	1	0.3162	1.024	2.201	0.9948	0.9905	0.988	0.8992	0.9374	0.9437	0.8291	0.8218	0.8177	0.7297
NM_002633	PGM1	chr1	+	64058947; 64095096; 64095613; 64097328; 64100500; 64101905; 64104356; 64114188; 64117340; 64120003; 64125257	64059405; 64095258; 64095759; 64097453; 64100690; 64102059; 64104471; 64114323; 64117523; 64120137; 64125916	2472	3	0.5218	0.9944	1.152	1.15	0.9887	0.9887	0.9001	0.9408	0.9457	0.8538	0.815	0.8404	0.7303
NM_001172819	PGM1	chr1	+	64059480; 64095096; 64095613; 64097328; 64100500; 64101905; 64104356; 64114188; 64117340; 64120003; 64125257	64059815; 64095258; 64095759; 64097453; 64100690; 64102059; 64104471; 64114323; 64117523; 64120137; 64125916	2349	3	0.5155	0.8597	1.619	1.25	0.9851	0.9873	0.897	0.9451	0.9357	0.8451	0.8171	0.8034	0.7146
NM_001172818	PGM1	chr1	+	64088887; 64095096; 64095613; 64097328; 64100500; 64101905; 64104356; 64114188; 64117340; 64120003; 64125257	64089431; 64095258; 64095759; 64097453; 64100690; 64102059; 64104471; 64114323; 64117523; 64120137; 64125916	2558	3	0.4754	0.979	1.178	0.9187	0.9954	0.9893	0.9165	0.9465	0.9395	0.8605	0.823	0.8147	0.7456
NM_001083592	ROR1	chr1	+	64239690; 64474977; 64515363; 64516358; 64603052; 64605792; 64608088	64240179; 64475048; 64515650; 64516388; 64603179; 64606109; 64609052	2292	2	0.5279	1.202	1.79	1.032	0.9925	0.9916	0.9063	0.9472	0.946	0.8459	0.8166	0.8149	0.7385
NM_005012	ROR1	chr1	+	64239690; 64474977; 64515363; 64516358; 64603052; 64605792; 64608088; 64624664; 64643111	64240179; 64475048; 64515650; 64516388; 64603179; 64606109; 64608333; 64624875; 64644707	3382	2	0.5183	0.8995	0.791	0.9871	0.9833	0.9879	0.9378	0.9423	0.9405	0.8728	0.8126	0.8067	0.7663
NM_152489	UBE2U	chr1	+	64669490; 64671322; 64672447; 64676425; 64680498; 64686542; 64698244; 64707335; 64709813	64669799; 64671403; 64672539; 64676522; 64680615; 64686590; 64698332; 64707416; 64710027	1136	1	0.3873	0.8614	3.97	0.9673	0.9858	0.9928	0.8298	0.9222	0.9478	0.7857	0.8302	0.8255	0.6534
NM_020925	CACHD1	chr1	+	64936476; 65016277; 65047839; 65068489; 65095038; 65098282; 65099727; 65107503; 65113484; 65117844; 65119441; 65120369; 65124388; 65129378; 65130181; 65131740; 65137247; 65138841; 65139031; 65141084; 65141580; 65142578; 65143842; 65145278; 65146941; 65147688; 65157006	64936625; 65016339; 65047987; 65068595; 65095164; 65098426; 65099943; 65107652; 65113717; 65117993; 65119564; 65120486; 65124556; 65129520; 65130362; 65131850; 65137369; 65138940; 65139147; 65141244; 65141666; 65142694; 65143993; 65145439; 65147018; 65147789; 65158741	5274	1	0.4598	0.87	0.5991	1.069	0.9904	0.9949	0.9447	0.9336	0.9386	0.9034	0.8174	0.8152	0.7711
NR_039957	MIR4794	chr1	+	65045530	65045604	75	1	0.4	0	0	2.74	NA	NA	0.191	NA	NA	0	NA	NA	0
NM_018211	RAVER2	chr1	+	65210778; 65234339; 65243306; 65247063; 65255071; 65268659; 65270456; 65270674; 65272889; 65278421; 65280387; 65296522	65211104; 65234405; 65243775; 65247254; 65255197; 65268744; 65270521; 65270788; 65273157; 65278532; 65280523; 65298914	4361	1	0.4238	0.887	0.7219	1.069	0.9928	0.9927	0.9455	0.9511	0.9479	0.8812	0.8228	0.8204	0.7421
NM_203464	AK4	chr1	+	65613232; 65613961; 65656393; 65684437; 65690435; 65691746	65613348; 65614235; 65656512; 65684609; 65690553; 65697828	6887	3	0.4208	1.387	0.3258	1.235	0.9889	0.9887	0.956	0.9393	0.928	0.9047	0.82	0.8086	0.7739
NM_001005353	AK4	chr1	+	65613513; 65613961; 65656393; 65684437; 65690435; 65691746	65613740; 65614235; 65656512; 65684609; 65690553; 65697828	6998	3	0.4253	1.008	0.2916	1.241	0.9915	0.9932	0.9604	0.9457	0.9321	0.907	0.8109	0.8133	0.7792
NM_013410	AK4	chr1	+	65613850; 65656393; 65684437; 65690435; 65691746	65614235; 65656512; 65684609; 65690553; 65697828	6881	3	0.4187	1.11	0.3827	1.005	0.9885	0.9965	0.9583	0.9429	0.9378	0.9029	0.8132	0.8098	0.7697
NM_014787	DNAJC6	chr1	+	65730430; 65830318; 65831568; 65831731; 65845085; 65849876; 65851395; 65852495; 65854019; 65854939; 65855230; 65858114; 65860581; 65864496; 65867444; 65871553; 65874324; 65876933; 65878607	65730615; 65830468; 65831617; 65831879; 65845207; 65850009; 65851589; 65852612; 65854098; 65855132; 65855310; 65858548; 65860715; 65864564; 65867563; 65871816; 65874466; 65877109; 65881552	5750	1	0.4224	0.9625	0.4809	1.086	0.9875	0.9875	0.9482	0.9475	0.9508	0.9116	0.8132	0.8147	0.7903
NM_001198683	LEPROT	chr1	+	65886131; 65890986; 65893465	65886423; 65891061; 65893692	597	3	0.5829	0.951	4.365	1.311	0.9634	0.9619	0.6814	0.9512	0.9495	0.6401	0.8211	0.8175	0.528
NM_017526	LEPROT	chr1	+	65886131; 65890986; 65895545; 65897486	65886423; 65891061; 65895731; 65901690	4761	3	0.4121	0.859	0.6273	0.8423	0.9515	0.9907	0.9079	0.9458	0.9474	0.8952	0.8262	0.8029	0.7594
NM_001003679	LEPR	chr1	+	65886335; 65890986; 66031229; 66036156; 66038009; 66058340; 66062131; 66064343; 66067075; 66067526; 66070721; 66074436; 66075630; 66075897; 66081691; 66083647; 66085611; 66087036; 66088589; 66098835	65886423; 65891061; 66031288; 66036485; 66038132; 66058548; 66062276; 66064487; 66067365; 66067643; 66070920; 66074584; 66075789; 66075979; 66081907; 66083829; 66085706; 66087141; 66088664; 66101111	5135	6	0.3537	1.128	0.6311	1.065	0.992	0.9893	0.9464	0.9474	0.9409	0.8953	0.8023	0.8006	0.7745
NM_001003680	LEPR	chr1	+	65886335; 65890986; 66031229; 66036156; 66038009; 66058340; 66062131; 66064343; 66067075; 66067526; 66070721; 66074436; 66075630; 66075897; 66081691; 66083647; 66085611; 66087036; 66088589; 66095885	65886423; 65891061; 66031288; 66036485; 66038132; 66058548; 66062276; 66064487; 66067365; 66067643; 66070920; 66074584; 66075789; 66075979; 66081907; 66083829; 66085706; 66087141; 66088664; 66096095	3069	6	0.3992	1.076	1.136	1.012	0.9902	0.9914	0.9242	0.9392	0.9371	0.8736	0.8071	0.8213	0.7524
NM_002303	LEPR	chr1	+	65886335; 65890986; 66031229; 66036156; 66038009; 66058340; 66062131; 66064343; 66067075; 66067526; 66070721; 66074436; 66075630; 66075897; 66081691; 66083647; 66085611; 66087036; 66088589; 66101874	65886423; 65891061; 66031288; 66036485; 66038132; 66058548; 66062276; 66064487; 66067365; 66067643; 66070920; 66074584; 66075789; 66075979; 66081907; 66083829; 66085706; 66087141; 66088664; 66103176	4161	6	0.3884	0.7538	0.7505	1.155	0.989	0.9904	0.9495	0.9478	0.9446	0.9044	0.833	0.8167	0.7756
NM_001198681	LEPROT	chr1	+	65886399; 65887011; 65890986; 65895545; 65897486	65886423; 65887142; 65891061; 65895731; 65901690	4625	3	0.3933	0.8489	0.523	0.7582	0.9494	0.9866	0.9032	0.9324	0.9437	0.8934	0.7995	0.8273	0.7755
NM_001198687	LEPR	chr1	+	65991372; 66031229; 66036156; 66038009; 66058340; 66062131; 66064343; 66067075; 66067526; 66070721; 66074436; 66075630; 66075897; 66081691; 66083647; 66085611; 66087036; 66088589; 66095885	65991501; 66031288; 66036485; 66038132; 66058548; 66062276; 66064487; 66067365; 66067643; 66070920; 66074584; 66075789; 66075979; 66081907; 66083829; 66085706; 66087141; 66088664; 66096095	3034	6	0.4024	0.9448	0.6429	0.7837	0.9903	0.9941	0.9204	0.9469	0.9373	0.8602	0.8043	0.8107	0.7388
NM_001198688	LEPR	chr1	+	65991372; 66031229; 66036156; 66038009; 66058340; 66062131; 66064343; 66067075; 66067526; 66070721; 66074436; 66075630; 66075897; 66081691; 66083647; 66085611; 66087036; 66088589; 66091806	65991501; 66031288; 66036485; 66038132; 66058548; 66062276; 66064487; 66067365; 66067643; 66070920; 66074584; 66075789; 66075979; 66081907; 66083829; 66085706; 66087141; 66088664; 66091917	2935	6	0.4014	0.6401	1.164	0.9171	0.9926	0.9939	0.9271	0.9312	0.9392	0.8679	0.7985	0.8149	0.7461
NM_001198689	LEPR	chr1	+	65991372; 66031229; 66036156; 66038009; 66058340; 66062131; 66064343; 66067075; 66067526; 66070721; 66074436; 66075630; 66075897; 66081691; 66083647; 66085611; 66087036; 66088589; 66098835	65991501; 66031288; 66036485; 66038132; 66058548; 66062276; 66064487; 66067365; 66067643; 66070920; 66074584; 66075789; 66075979; 66081907; 66083829; 66085706; 66087141; 66088664; 66101111	5100	6	0.3553	0.8594	0.3675	1.141	0.9889	0.9889	0.9528	0.9368	0.9298	0.904	0.8088	0.7993	0.7731
NM_001037341	PDE4B	chr1	+	66258193; 66378928; 66384280; 66713143; 66723330; 66723476; 66731721; 66798191; 66821210; 66827298; 66828851; 66829090; 66831350; 66833379; 66833626; 66834470; 66837996	66258313; 66379039; 66384518; 66713337; 66723366; 66723546; 66731770; 66798303; 66821303; 66827476; 66828949; 66829254; 66831449; 66833533; 66833748; 66834652; 66840262	4303	4	0.4395	1.27	0.5804	0.9555	0.9928	0.9908	0.9483	0.9434	0.9501	0.9074	0.8108	0.8281	0.7715
NM_002600	PDE4B	chr1	+	66258856; 66378928; 66384280; 66713143; 66723330; 66723476; 66731721; 66798191; 66821210; 66827298; 66828851; 66829090; 66831350; 66833379; 66833626; 66834470; 66837996	66258931; 66379039; 66384518; 66713337; 66723366; 66723546; 66731770; 66798303; 66821303; 66827476; 66828949; 66829254; 66831449; 66833533; 66833748; 66834652; 66840262	4258	4	0.4418	0.8223	0.6277	0.9065	0.9895	0.9914	0.9528	0.9387	0.9473	0.8959	0.8075	0.7997	0.7781
NM_001037340	PDE4B	chr1	+	66458390; 66713143; 66723330; 66723476; 66731721; 66798191; 66821210; 66827298; 66828851; 66829090; 66831350; 66833379; 66833626; 66834470; 66837996	66458825; 66713337; 66723366; 66723546; 66731770; 66798303; 66821303; 66827476; 66828949; 66829254; 66831449; 66833533; 66833748; 66834652; 66840262	4267	4	0.435	1.085	0.6989	0.9376	0.9925	0.9915	0.9388	0.9472	0.9481	0.8956	0.8126	0.8351	0.7588
NM_001037339	PDE4B	chr1	+	66797793; 66821210; 66827298; 66828851; 66829090; 66831350; 66833379; 66833626; 66834470; 66837996	66798303; 66821303; 66827476; 66828949; 66829254; 66831449; 66833533; 66833748; 66834652; 66840262	3876	4	0.4376	1.258	0.907	0.9976	0.9882	0.9862	0.9415	0.9456	0.9317	0.8896	0.8017	0.7886	0.7457
NM_032291	SGIP1	chr1	+	66999825; 67091530; 67098753; 67101627; 67105460; 67108493; 67109227; 67126196; 67133213; 67136678; 67137627; 67138964; 67142687; 67145361; 67147552; 67154831; 67155873; 67161117; 67184977; 67194947; 67199431; 67205018; 67206341; 67206955; 67208756	67000051; 67091593; 67098777; 67101698; 67105516; 67108547; 67109402; 67126207; 67133224; 67136702; 67137678; 67139049; 67142779; 67145435; 67148052; 67154958; 67155999; 67161176; 67185088; 67195102; 67199563; 67205220; 67206405; 67207119; 67210768	4694	1	0.4052	1.497	0.5945	0.9679	0.9911	0.9876	0.9507	0.9442	0.9363	0.907	0.8144	0.8114	0.7851
NR_036060	MIR3117	chr1	+	67094123	67094200	78	1	0.4615	0	0	2.427	NA	NA	0.3293	NA	NA	0.1341	NA	NA	0
NM_152665	TCTEX1D1	chr1	+	67218140; 67220339; 67236070; 67241962; 67242934	67218267; 67220460; 67236161; 67242086; 67244730	2264	1	0.3626	0.6871	1.726	0.9952	0.9896	0.9894	0.9109	0.9451	0.9457	0.8412	0.8145	0.8145	0.7346
NM_001077700	MIER1	chr1	+	67390578; 67391825; 67405711; 67411833; 67423742; 67424534; 67425362; 67428771; 67436491; 67437338; 67438580; 67442278; 67447462; 67450255	67390778; 67391925; 67405735; 67411978; 67423903; 67424666; 67425426; 67428843; 67436642; 67437419; 67438674; 67442405; 67447601; 67454302	5551	10	0.3464	0.8549	0.5015	1.118	0.9869	0.9925	0.9494	0.9431	0.9353	0.9036	0.8205	0.8242	0.7853
NM_001077702	MIER1	chr1	+	67390578; 67391825; 67394573; 67405711; 67411833; 67423742; 67424534; 67425362; 67428771; 67436491; 67437338; 67438580; 67442278; 67447462; 67450255; 67452086	67390778; 67391925; 67394646; 67405735; 67411978; 67423903; 67424666; 67425426; 67428843; 67436642; 67437419; 67438674; 67442405; 67447601; 67450275; 67454302	3815	10	0.368	1.054	1.018	0.8853	0.9937	0.9905	0.9474	0.942	0.9394	0.9043	0.8048	0.8188	0.7799
NM_001077703	MIER1	chr1	+	67390578; 67391825; 67405711; 67411833; 67423742; 67424534; 67425362; 67428771; 67436491; 67437338; 67438580; 67442278; 67447462; 67450255; 67452086	67390778; 67391925; 67405735; 67411978; 67423903; 67424666; 67425426; 67428843; 67436642; 67437419; 67438674; 67442405; 67447601; 67450275; 67454302	3741	10	0.3684	0.8798	0.8046	0.8078	0.9895	0.9885	0.9419	0.9439	0.9456	0.8923	0.8079	0.8244	0.7746
NM_001146110	MIER1	chr1	+	67390578; 67391825; 67394570; 67405711; 67411833; 67423742; 67424534; 67425362; 67428771; 67436491; 67437338; 67438580; 67442278; 67447462; 67450255	67390778; 67391925; 67394646; 67405735; 67411978; 67423903; 67424666; 67425426; 67428843; 67436642; 67437419; 67438674; 67442405; 67447601; 67454302	5628	10	0.3465	1.045	0.5225	1.014	0.9886	0.9937	0.9608	0.9395	0.9615	0.9191	0.8174	0.8195	0.7905
NM_001146111	MIER1	chr1	+	67390578; 67391825; 67394573; 67405711; 67411833; 67423742; 67424534; 67425362; 67428771; 67436491; 67437338; 67438580; 67442278; 67447462; 67450255; 67452086	67390778; 67391925; 67394646; 67405735; 67411978; 67423903; 67424666; 67425426; 67428843; 67436642; 67437419; 67438674; 67442405; 67447601; 67450335; 67454302	3875	10	0.3675	1.242	0.6391	1.122	0.9923	0.9888	0.9411	0.9425	0.945	0.8911	0.8135	0.8145	0.7631
NM_001146112	MIER1	chr1	+	67390578; 67391825; 67394612; 67405711; 67411833; 67423742; 67424534; 67425362; 67428771; 67436491; 67437338; 67438580; 67442278; 67447462; 67450255	67390778; 67391925; 67394646; 67405735; 67411978; 67423903; 67424666; 67425426; 67428843; 67436642; 67437419; 67438674; 67442405; 67447601; 67454302	5586	10	0.3469	1.063	0.4537	1.006	0.986	0.9891	0.9564	0.9339	0.9426	0.9083	0.8127	0.8151	0.783
NM_001146113	MIER1	chr1	+	67390578; 67391825; 67405711; 67423742; 67424534; 67425362; 67428771; 67436491; 67437338; 67438580; 67442278; 67447462; 67450255; 67452086	67390778; 67391925; 67405735; 67423903; 67424666; 67425426; 67428843; 67436642; 67437419; 67438674; 67442405; 67447601; 67450275; 67454302	3595	10	0.3672	1.133	0.6003	1.253	0.9881	0.9893	0.9431	0.9411	0.9401	0.8857	0.8176	0.8064	0.7642
NM_020948	MIER1	chr1	+	67390578; 67391825; 67394573; 67405711; 67411833; 67423742; 67424534; 67425362; 67428771; 67436491; 67437338; 67438580; 67442278; 67447462; 67450255	67390778; 67391925; 67394646; 67405735; 67411978; 67423903; 67424666; 67425426; 67428843; 67436642; 67437419; 67438674; 67442405; 67447601; 67454302	5625	10	0.3465	0.8559	0.7349	0.8208	0.9875	0.9933	0.941	0.9382	0.9447	0.8895	0.8044	0.8057	0.7685
NM_001077701	MIER1	chr1	+	67395926; 67405711; 67411833; 67423742; 67424534; 67425362; 67428771; 67436491; 67437338; 67438580; 67442278; 67447462; 67450255	67396083; 67405735; 67411978; 67423903; 67424666; 67425426; 67428843; 67436642; 67437419; 67438674; 67442405; 67447601; 67454302	5407	10	0.3397	0.9988	0.4277	1.218	0.9872	0.991	0.9544	0.9402	0.9461	0.9123	0.8128	0.8184	0.7921
NM_001077704	MIER1	chr1	+	67395926; 67405711; 67411833; 67423742; 67424534; 67425362; 67428771; 67436491; 67437338; 67438580; 67442278; 67447462; 67450255; 67452086	67396083; 67405735; 67411978; 67423903; 67424666; 67425426; 67428843; 67436642; 67437419; 67438674; 67442405; 67447601; 67450275; 67454302	3597	10	0.3592	0.9253	0.6796	1.135	0.9945	0.9906	0.9327	0.9487	0.9405	0.8874	0.8218	0.7989	0.7585
NM_144701	IL23R	chr1	+	67632169; 67633775; 67635025; 67648519; 67666420; 67672593; 67685257; 67702396; 67705862; 67721520; 67724161	67632224; 67633873; 67635321; 67648642; 67666580; 67672738; 67685413; 67702485; 67705964; 67721610; 67725650	2814	1	0.3977	1.166	0.9203	0.7958	0.9494	0.9857	0.8711	0.9466	0.9465	0.8742	0.8172	0.8102	0.7443
NM_001559	IL12RB2	chr1	+	67773047; 67786016; 67787285; 67792418; 67793883; 67795270; 67796343; 67804307; 67816553; 67833508; 67838119; 67838308; 67845669; 67852262; 67855712; 67861230	67773650; 67786127; 67787572; 67792532; 67794067; 67795412; 67796493; 67804386; 67816772; 67833708; 67838217; 67838466; 67845806; 67852352; 67855811; 67862583	4040	1	0.5027	1.055	0.7182	1.043	0.9713	0.992	0.9261	0.9464	0.9324	0.8905	0.8446	0.7884	0.747
NM_001199741	GADD45A	chr1	+	68150860; 68152033; 68153344	68151221; 68152270; 68154021	1278	3	0.5031	0.8163	2.619	1.028	0.9845	0.9883	0.8436	0.9226	0.94	0.7979	0.7788	0.811	0.6749
NM_001199742	GADD45A	chr1	+	68150860; 68151708; 68153344	68151221; 68151809; 68154021	1142	3	0.4764	0.9661	2.957	0.748	0.9874	0.9897	0.8486	0.9393	0.9412	0.8054	0.8138	0.8072	0.6838
NM_001924	GADD45A	chr1	+	68150860; 68151708; 68152033; 68153344	68151221; 68151809; 68152270; 68154021	1380	3	0.5101	0.7744	4.441	0.639	0.9892	0.991	0.8691	0.9438	0.9529	0.8272	0.8121	0.826	0.7042
NR_040077	LOC100289178	chr1	+	68297971; 68500330; 68537483; 68564326; 68565412; 68566381; 68583134; 68586808; 68603980; 68667652	68298119; 68500446; 68537556; 68564519; 68565475; 68566457; 68583415; 68586924; 68604133; 68668670	2247	1	0.4513	0.7745	2.17	1.032	0.9854	0.9905	0.9143	0.9469	0.9413	0.8645	0.8236	0.8106	0.7251
NM_020794	LRRC7	chr1	+	70225858; 70257726; 70291431; 70300463; 70303910; 70397190; 70446062; 70451925; 70460244; 70477480; 70478657; 70482148; 70484402; 70486688; 70488809; 70493854; 70501804; 70502127; 70503796; 70509637; 70518709; 70541760; 70555410; 70573435; 70587463	70226076; 70257843; 70291509; 70300552; 70303966; 70397253; 70446136; 70452069; 70460316; 70477609; 70478772; 70482217; 70484501; 70486812; 70489057; 70494054; 70501915; 70502307; 70505476; 70509777; 70518828; 70541981; 70555502; 70573509; 70589171	6245	1	0.4054	1.443	0.5082	1.057	0.991	0.9927	0.9493	0.9406	0.9418	0.8979	0.812	0.8051	0.7849
NR_023916	PIN1P1	chr1	+	70385005	70386000	996	1	0.6094	0.9431	3.504	1.089	0.9951	0.9881	0.8191	0.9484	0.9491	0.7298	0.7936	0.8254	0.6149
NM_001190987	SRSF11	chr1	+	70671365; 70687298; 70694105; 70697951; 70700379; 70701184; 70703108; 70705122; 70710367; 70712501; 70715635; 70716048; 70716294	70671463; 70687522; 70694238; 70698060; 70700471; 70701233; 70703235; 70705203; 70710498; 70712590; 70715730; 70716186; 70717701	2786	2	0.4153	0.9842	1.008	0.7217	0.9916	0.9934	0.9139	0.9369	0.9351	0.8657	0.8072	0.8036	0.7497
NM_004768	SRSF11	chr1	+	70671365; 70687295; 70694105; 70697951; 70700379; 70701184; 70703108; 70705122; 70710367; 70712501; 70715635; 70716048; 70716291	70671463; 70687522; 70694238; 70698060; 70700471; 70701233; 70703235; 70705203; 70710498; 70712590; 70715730; 70716186; 70717701	2792	2	0.4158	0.9622	1.549	1.115	0.9931	0.9867	0.9155	0.9442	0.9493	0.8807	0.8015	0.8164	0.7539
NM_001031693	HHLA3	chr1	+	70820493; 70832127; 70833300	70820794; 70832220; 70833705	802	4	0.5212	0.7367	3.347	0.7513	0.9805	0.9854	0.7969	0.918	0.9407	0.728	0.8398	0.822	0.6245
NM_001036645	HHLA3	chr1	+	70820493; 70832127; 70833300	70820891; 70832220; 70833705	899	4	0.5172	0.9756	3.451	0.9681	0.9842	0.9881	0.809	0.9368	0.9487	0.7666	0.7684	0.7902	0.6525
NM_001036646	HHLA3	chr1	+	70820493; 70832127; 70833300	70820790; 70832220; 70833705	798	4	0.5226	0.7636	3.815	1.467	0.9962	0.9894	0.7613	0.928	0.9386	0.7041	0.7917	0.8127	0.5957
NR_027404	HHLA3	chr1	+	70820493; 70832127; 70832616; 70833300	70820790; 70832220; 70832667; 70833705	850	4	0.5153	0.9639	3.177	1.032	0.9831	0.9889	0.8079	0.9408	0.9436	0.7711	0.8282	0.8094	0.6211
NM_001190463	CTH	chr1	+	70876901; 70881639; 70887249; 70889968; 70895477; 70896000; 70897766; 70899511; 70900808; 70904371; 70904784	70877266; 70881720; 70887358; 70890099; 70895534; 70896077; 70897918; 70899632; 70900860; 70904509; 70905534	2044	3	0.433	0.8232	1.574	0.9013	0.9451	0.9885	0.8571	0.9314	0.934	0.8396	0.7888	0.8056	0.7168
NM_001902	CTH	chr1	+	70876901; 70881639; 70883620; 70887249; 70889968; 70895477; 70896000; 70897766; 70899511; 70900808; 70904371; 70904784	70877266; 70881720; 70883715; 70887358; 70890099; 70895534; 70896077; 70897918; 70899632; 70900860; 70904509; 70905534	2140	3	0.4313	0.9437	1.771	0.9558	0.9417	0.9872	0.8781	0.9394	0.9367	0.8578	0.8297	0.8076	0.7246
NM_153742	CTH	chr1	+	70876901; 70881639; 70883620; 70887249; 70895477; 70896000; 70897766; 70899511; 70900808; 70904371; 70904784	70877266; 70881720; 70883715; 70887358; 70895534; 70896077; 70897918; 70899632; 70900860; 70904509; 70905534	2008	3	0.4313	0.9402	1.685	0.7622	0.9377	0.9891	0.8507	0.9523	0.9447	0.8371	0.8264	0.8001	0.6863
NR_038420	LOC100132618	chr1	+	71512189; 71514497; 71532449	71513272; 71514671; 71532865	1676	1	0.5442	0.9626	2.063	0.8113	0.9914	0.9907	0.8744	0.9385	0.9479	0.7997	0.8097	0.8144	0.6757
NM_001112808	FPGT-TNNI3K	chr1	+	74663896; 74665348; 74667002; 74701786; 74715143; 74716356; 74737282; 74797134; 74801695; 74808526; 74808759; 74818950; 74819664; 74832940; 74833592; 74834706; 74834891; 74835075; 74835972; 74901764; 74902158; 74905174; 74929125; 74954873; 74957781; 75005918; 75009590	74664044; 74665515; 74667094; 74701894; 74715228; 74716453; 74737392; 74797232; 74801833; 74808670; 74808863; 74819044; 74819813; 74833026; 74833648; 74834798; 74834948; 74835269; 74836076; 74901816; 74902210; 74905306; 74929234; 74954932; 74957950; 75005997; 75010116	3328	2	0.4303	0.8683	1.091	1.016	0.988	0.993	0.9303	0.9361	0.9377	0.8791	0.7947	0.8118	0.7555
NM_001199327	FPGT-TNNI3K	chr1	+	74663896; 74665348; 74667002; 74701786; 74715143; 74716356; 74737282; 74797134; 74801695; 74808526; 74808759; 74818950; 74819664; 74832940; 74833592; 74834706; 74834891; 74835075; 74835972; 74901764; 74902158; 74905174; 74929125; 74930319	74664044; 74665515; 74667094; 74701894; 74715228; 74716453; 74737392; 74797232; 74801833; 74808670; 74808863; 74819044; 74819813; 74833026; 74833648; 74834798; 74834948; 74835269; 74836076; 74901816; 74902210; 74905306; 74929234; 74930609	2782	2	0.4328	0.9624	1.24	0.8622	0.9897	0.9886	0.9086	0.944	0.9451	0.8537	0.8086	0.8119	0.7228
NM_001199328	FPGT	chr1	+	74663896; 74665348; 74667002; 74670075; 74670903	74664044; 74665515; 74667094; 74670140; 74674148	3722	3	0.3423	1.05	0.9953	0.9496	0.9929	0.9869	0.9425	0.9457	0.9364	0.8811	0.8235	0.815	0.7655
NM_001199329	FPGT	chr1	+	74663896; 74665348; 74667002; 74670892	74664044; 74665515; 74667094; 74674148	3667	3	0.3406	1.003	0.8013	1.359	0.9893	0.989	0.9411	0.9429	0.9403	0.9059	0.8143	0.8013	0.7776
NM_003838	FPGT	chr1	+	74663896; 74665348; 74667002; 74670075	74664044; 74665515; 74667094; 74674148	4484	3	0.3461	0.9054	0.6362	1.013	0.9937	0.9862	0.9522	0.938	0.9409	0.9039	0.8118	0.8147	0.7855
NM_015978	TNNI3K	chr1	+	74701071; 74701786; 74715143; 74716356; 74737282; 74797134; 74801695; 74808526; 74808759; 74818950; 74819664; 74832940; 74833592; 74834706; 74834891; 74835075; 74835972; 74901764; 74902158; 74905174; 74929125; 74954873; 74957781; 75005918; 75009590	74701175; 74701894; 74715228; 74716453; 74737392; 74797232; 74801833; 74808670; 74808863; 74819044; 74819813; 74833026; 74833648; 74834798; 74834948; 74835269; 74836076; 74901816; 74902210; 74905306; 74929234; 74954932; 74957950; 75005997; 75010116	3023	1	0.4191	1.151	0.7895	0.9538	0.9901	0.9903	0.9239	0.933	0.942	0.8679	0.7971	0.8211	0.7462
NM_001162916	TYW3	chr1	+	75198836; 75202226; 75214435; 75217976; 75229578	75199102; 75202306; 75214506; 75218109; 75232360	3337	3	0.38	1.028	1.235	0.8329	0.9892	0.991	0.9311	0.9415	0.9446	0.8829	0.8083	0.8191	0.7575
NM_138467	TYW3	chr1	+	75198840; 75202226; 75204374; 75214435; 75217976; 75229578	75199102; 75202306; 75204472; 75214506; 75218109; 75232360	3432	3	0.3808	0.9173	0.8245	0.9303	0.9875	0.9927	0.9407	0.9435	0.9405	0.893	0.8138	0.8132	0.7498
NR_027962	TYW3	chr1	+	75198862; 75202226; 75204374; 75214435; 75217976; 75229578	75199215; 75202306; 75204472; 75214506; 75218109; 75232360	3523	3	0.3863	1.304	0.9834	0.903	0.9895	0.99	0.9347	0.9442	0.9447	0.889	0.8197	0.8261	0.7591
NM_001001933	LHX8	chr1	+	75594119; 75595911; 75602288; 75602785; 75606670; 75608803; 75609530; 75614272; 75622578; 75626504	75594293; 75596417; 75602374; 75602946; 75606791; 75609023; 75609633; 75614367; 75622761; 75627218	2373	1	0.4694	1.12	1.183	1.229	0.9922	0.9926	0.886	0.9444	0.9498	0.8583	0.8073	0.8281	0.7316
NM_000016	ACADM	chr1	+	76190043; 76194086; 76198329; 76198538; 76199213; 76200476; 76205665; 76211491; 76215104; 76216136; 76226807; 76228377	76190502; 76194173; 76198426; 76198607; 76199313; 76200556; 76205795; 76211599; 76215244; 76216231; 76227055; 76229355	2603	2	0.4084	1.381	1.121	0.8319	0.9891	0.9873	0.9296	0.9358	0.9391	0.8785	0.8055	0.807	0.7516
NM_001127328	ACADM	chr1	+	76190043; 76194074; 76198329; 76198538; 76199213; 76200476; 76205665; 76211491; 76215104; 76216136; 76226807; 76228377	76190502; 76194173; 76198426; 76198607; 76199313; 76200556; 76205795; 76211599; 76215244; 76216231; 76227055; 76229355	2615	2	0.408	0.9488	1.073	0.9005	0.9888	0.9951	0.9225	0.9442	0.9548	0.8745	0.7972	0.8257	0.7382
NM_004582	RABGGTB	chr1	+	76251886; 76253182; 76254844; 76255637; 76256970; 76257146; 76257866; 76259769; 76260195	76251959; 76253289; 76255041; 76255742; 76257022; 76257256; 76257991; 76259918; 76260764	1496	1	0.3824	1.115	2.552	1.373	0.9959	0.9879	0.8596	0.9571	0.9395	0.7933	0.8271	0.7999	0.6742
NR_003042	SNORD45C	chr1	+	76252757	76252834	78	1	0.3462	0	0	2.279	NA	NA	0.1948	NA	NA	0	NA	NA	0
NR_002749	SNORD45A	chr1	+	76253574	76253657	84	1	0.3571	0	0	2.364	NA	NA	0.2326	NA	NA	0	NA	NA	0
NR_002748	SNORD45B	chr1	+	76255162	76255232	71	1	0.3521	0	0	3.512	NA	NA	0.213	NA	NA	0.02778	NA	NA	0
NM_002440	MSH4	chr1	+	76262630; 76269416; 76272666; 76276382; 76280706; 76282058; 76288094; 76313894; 76333199; 76342621; 76343834; 76344677; 76345735; 76346931; 76349306; 76354936; 76356381; 76363592; 76365303; 76378381	76262914; 76269598; 76272826; 76276492; 76280821; 76282231; 76288266; 76313961; 76333273; 76342685; 76344003; 76344813; 76345838; 76347055; 76349506; 76355054; 76356509; 76363766; 76365391; 76378923	3203	1	0.365	0.9793	0.9894	0.9572	0.989	0.9905	0.9262	0.9455	0.9468	0.8577	0.8116	0.8143	0.741
NM_001160011	ST6GALNAC3	chr1	+	76540389; 76779490; 76877693; 77042531	76540569; 76779684; 76878102; 77042892	1148	2	0.4469	0.9871	3.332	0.8647	0.9857	0.9867	0.8419	0.945	0.9505	0.8047	0.8167	0.8123	0.6581
NM_152996	ST6GALNAC3	chr1	+	76540389; 76779490; 76877693; 77093137; 77094305	76540569; 76779684; 76878102; 77093244; 77096669	3259	2	0.3955	1.033	0.8088	0.9563	0.989	0.9939	0.9133	0.9417	0.9475	0.8481	0.8149	0.803	0.7356
NM_030965	ST6GALNAC5	chr1	+	77333186; 77334182; 77509889; 77515943; 77528660	77333375; 77334427; 77510298; 77516050; 77529737	2032	1	0.4951	0.9427	1.839	1.121	0.9819	0.9716	0.8845	0.9301	0.9376	0.8308	0.8108	0.8067	0.7031
NM_174858	AK5	chr1	+	77747662; 77752626; 77759478; 77763244; 77763519; 77806062; 77876666; 77883324; 77949002; 77951993; 77984249; 77987512; 78001532; 78024287	77748058; 77752812; 77759645; 77763413; 77763632; 77806253; 77876756; 77883400; 77949044; 77952037; 77984412; 77987628; 78001723; 78025654	3325	2	0.4647	0.9822	0.7858	1.034	0.9894	0.9938	0.9288	0.9456	0.9364	0.8791	0.8198	0.8207	0.7461
NM_012093	AK5	chr1	+	77748287; 77752628; 77759478; 77763244; 77763519; 77806062; 77876666; 77883324; 77949002; 77951993; 77984249; 77987512; 78001532; 78024287	77749296; 77752812; 77759645; 77763413; 77763632; 77806253; 77876756; 77883400; 77949044; 77952037; 77984412; 77987628; 78001723; 78025654	3936	2	0.455	1.046	0.624	0.7883	0.9927	0.9868	0.9278	0.9361	0.938	0.8817	0.7975	0.7979	0.7515
NM_198549	FAM73A	chr1	+	78245309; 78248923; 78267016; 78268955; 78272660; 78279419; 78280793; 78308992; 78324623; 78324999; 78325725; 78326909; 78329579; 78332023; 78338689; 78340531	78245421; 78249036; 78267193; 78269091; 78272786; 78279552; 78280916; 78309092; 78324741; 78325071; 78325811; 78327007; 78329713; 78332076; 78338805; 78344081	5263	1	0.3825	1.237	0.3232	1.011	0.9181	0.9837	0.8725	0.9404	0.9294	0.9076	0.8164	0.8033	0.7761
NM_001172309	NEXN	chr1	+	78354200; 78381740; 78383645; 78383810; 78390873; 78392099; 78392401; 78395001; 78398967; 78401508; 78407708; 78408146	78354444; 78381818; 78383723; 78383958; 78390914; 78392296; 78392577; 78395189; 78399164; 78401729; 78407893; 78409578	3197	2	0.381	1.123	0.9725	0.9532	0.9891	0.9859	0.9477	0.9569	0.9458	0.8902	0.8284	0.8092	0.7659
NM_144573	NEXN	chr1	+	78354200; 78381740; 78383251; 78383645; 78383810; 78390873; 78392099; 78392401; 78395001; 78398967; 78401508; 78407708; 78408146	78354444; 78381818; 78383442; 78383723; 78383958; 78390914; 78392296; 78392577; 78395189; 78399164; 78401729; 78407893; 78409578	3389	2	0.3815	0.9766	0.6273	1.133	0.9902	0.9902	0.9314	0.9344	0.9273	0.8863	0.8054	0.8132	0.7745
NM_007034	DNAJB4	chr1	+	78470636; 78478735; 78481698	78471005; 78479303; 78482995	2237	1	0.3384	0.8811	1.395	0.8566	0.9848	0.9911	0.894	0.9262	0.9408	0.8506	0.7974	0.8077	0.7277
NM_017655	GIPC2	chr1	+	78511589; 78546359; 78560636; 78585077; 78591565; 78601276	78512018; 78546544; 78560816; 78585183; 78591646; 78603112	2823	1	0.3974	0.8421	0.9354	0.9233	0.9874	0.9921	0.9203	0.9398	0.9414	0.8707	0.8136	0.8086	0.7396
NR_027310	MGC27382	chr1	+	78695283; 78715868; 78717178; 78808210; 78834222; 78834968	78695413; 78716057; 78717561; 78808324; 78834412; 78835147	1191	1	0.4257	0.7558	2.516	1.109	0.9897	0.9869	0.8636	0.9436	0.9376	0.8112	0.7872	0.8066	0.7133
NM_000959	PTGFR	chr1	+	78956728; 78958357; 79002091	78956921; 78959226; 79006386	5360	2	0.369	1.238	0.5499	0.7555	0.9913	0.989	0.9561	0.9433	0.9381	0.9014	0.8104	0.8042	0.7628
NM_001039585	PTGFR	chr1	+	78956728; 78958357; 78963559; 79002091	78956921; 78959226; 78963629; 79006386	5431	2	0.3679	0.8334	0.5954	0.7141	0.9913	0.9929	0.9506	0.9398	0.9422	0.8982	0.8027	0.8244	0.7667
NM_006820	IFI44L	chr1	+	79086088; 79093591; 79094636; 79095405; 79101022; 79102717; 79106706; 79107120; 79107460	79086256; 79094078; 79094684; 79095600; 79101174; 79102888; 79106806; 79107294; 79111830	5874	1	0.3778	0.9862	0.4786	0.9908	0.9837	0.9926	0.9524	0.9462	0.9466	0.9135	0.8171	0.835	0.7842
NM_006417	IFI44	chr1	+	79115477; 79115871; 79119928; 79120699; 79121047; 79124997; 79126239; 79128389; 79129450	79115590; 79116337; 79119964; 79120894; 79121196; 79125168; 79126339; 79128563; 79129763	1726	1	0.3911	0.7114	2.059	1.344	0.9981	0.9903	0.8667	0.968	0.9455	0.8318	0.8402	0.813	0.7214
NM_012302	LPHN2	chr1	+	82266082; 82302570; 82372702; 82402412; 82408653; 82415873; 82416702; 82417641; 82421561; 82431742; 82432088; 82433710; 82434862; 82435998; 82437536; 82445553; 82447492; 82450267; 82450943; 82456075	82266197; 82302742; 82372915; 82402521; 82409453; 82416166; 82416805; 82417826; 82421744; 82431867; 82432293; 82433883; 82435071; 82436218; 82437602; 82445644; 82447660; 82450395; 82451039; 82458107	5706	1	0.4097	1.157	0.3896	0.9184	0.9906	0.9875	0.9573	0.9472	0.946	0.9062	0.8203	0.8037	0.7802
NM_002731	PRKACB	chr1	+	84543745; 84644860; 84647883; 84649720; 84650783; 84662299; 84663412; 84668366; 84679836; 84700863	84544054; 84644921; 84648011; 84649818; 84650865; 84662425; 84663507; 84668488; 84680000; 84704181	4513	9	0.3787	0.9579	0.6076	1.103	0.9909	0.9874	0.9453	0.9466	0.9343	0.885	0.8217	0.8148	0.7621
NM_207578	PRKACB	chr1	+	84543745; 84644860; 84647883; 84649720; 84650783; 84662299; 84663412; 84668366; 84670165	84544054; 84644921; 84648011; 84649818; 84650865; 84662425; 84663507; 84668488; 84670979	1844	9	0.3932	0.92	1.376	1.068	0.9905	0.9827	0.8863	0.9442	0.9399	0.8394	0.815	0.828	0.7151
NM_182948	PRKACB	chr1	+	84609952; 84644860; 84647883; 84649720; 84650783; 84662299; 84663412; 84668366; 84679836; 84700863	84610231; 84644921; 84648011; 84649818; 84650865; 84662425; 84663507; 84668488; 84680000; 84704181	4483	9	0.356	0.9061	0.8202	1.188	0.9892	0.9881	0.9415	0.9466	0.9385	0.8968	0.829	0.8136	0.7732
NM_001242857	PRKACB	chr1	+	84630065; 84639012; 84640716; 84641482; 84644860; 84647883; 84649720; 84650783; 84662299; 84663412; 84668366; 84679836; 84700863	84630105; 84639035; 84640739; 84641490; 84644921; 84648011; 84649818; 84650865; 84662425; 84663507; 84668488; 84680000; 84704181	4301	9	0.355	0.9847	0.6735	1.014	0.9902	0.9896	0.9407	0.9466	0.9514	0.9021	0.824	0.8263	0.765
NM_001242858	PRKACB	chr1	+	84630065; 84644860; 84647883; 84649720; 84650783; 84662299; 84663412; 84668366; 84679836; 84700863	84630105; 84644921; 84648011; 84649818; 84650865; 84662425; 84663507; 84668488; 84680000; 84704181	4244	9	0.3541	1.093	0.6347	0.9606	0.9915	0.994	0.953	0.9527	0.9443	0.8969	0.8004	0.8089	0.7639
NM_001242859	PRKACB	chr1	+	84630065; 84639012; 84640716; 84644860; 84647883; 84649720; 84650783; 84662299; 84663412; 84668366; 84679836; 84700863	84630105; 84639035; 84640739; 84644921; 84648011; 84649818; 84650865; 84662425; 84663507; 84668488; 84680000; 84704181	4292	9	0.3551	1.016	0.6841	0.8262	0.9931	0.9882	0.9447	0.9481	0.9371	0.8906	0.8185	0.809	0.7552
NM_001242860	PRKACB	chr1	+	84630649; 84639012; 84640716; 84641482; 84644860; 84647883; 84649720; 84650783; 84662299; 84663412; 84668366; 84679836; 84700863	84630696; 84639035; 84640739; 84641490; 84644921; 84648011; 84649818; 84650865; 84662425; 84663507; 84668488; 84680000; 84704181	4308	9	0.3538	1.015	0.6633	0.9801	0.9931	0.9952	0.9513	0.9483	0.9451	0.8989	0.8227	0.8255	0.7775
NM_001242861	PRKACB	chr1	+	84630649; 84639012; 84640716; 84644860; 84647883; 84650783; 84662299; 84663412; 84668366; 84679836; 84700863	84630696; 84639035; 84640739; 84644921; 84648011; 84650865; 84662425; 84663507; 84668488; 84680000; 84704181	4200	9	0.354	0.8089	0.7414	0.8894	0.9912	0.9941	0.9419	0.947	0.9451	0.8906	0.8274	0.8251	0.7756
NM_001242862	PRKACB	chr1	+	84647343; 84647883; 84649720; 84650783; 84662299; 84663412; 84668366; 84679836; 84700863	84647411; 84648011; 84649818; 84650865; 84662425; 84663507; 84668488; 84680000; 84704181	4210	9	0.3525	0.9912	0.6678	1.047	0.9867	0.9934	0.9366	0.9381	0.9565	0.8848	0.7942	0.8202	0.7575
NM_001010971	SAMD13	chr1	+	84764049; 84768886; 84791320; 84815314	84764250; 84768970; 84791431; 84816481	1567	3	0.4244	1.028	1.66	0.8736	0.99	0.992	0.8836	0.9427	0.9459	0.8432	0.7994	0.8146	0.7268
NM_001134663	SAMD13	chr1	+	84767289; 84768886; 84791320; 84815314	84767484; 84768970; 84791431; 84816481	1561	3	0.378	1.007	1.967	0.7025	0.9897	0.991	0.88	0.9325	0.9346	0.8295	0.8003	0.8135	0.7095
NM_001134664	SAMD13	chr1	+	84768334; 84768886; 84791320; 84815314	84768373; 84768970; 84791431; 84816481	1405	3	0.3786	1.133	2.351	1.209	0.987	0.9958	0.8438	0.9507	0.9462	0.7908	0.8	0.8218	0.663
NM_021233	DNASE2B	chr1	+	84864215; 84867584; 84874120; 84876521; 84878032; 84880211	84864372; 84867761; 84874201; 84876682; 84878229; 84880691	1259	2	0.4281	0.9716	3.878	1.034	0.9943	0.9887	0.8475	0.9434	0.9357	0.7979	0.8019	0.8005	0.6773
NM_058248	DNASE2B	chr1	+	84874034; 84876521; 84878032; 84880211	84874201; 84876682; 84878229; 84880691	1009	2	0.4291	0.7228	3.264	1.313	0.981	0.9874	0.824	0.9335	0.9439	0.7909	0.7816	0.8143	0.6394
NM_025065	RPF1	chr1	+	84944920; 84946639; 84948598; 84955316; 84956002; 84961056; 84961565; 84961927; 84963112	84945192; 84946695; 84948678; 84955411; 84956155; 84961138; 84961746; 84962053; 84964033	1975	1	0.3975	0.9127	2.316	0.934	0.9898	0.9889	0.8949	0.9462	0.941	0.8511	0.8348	0.8163	0.7334
NM_145172	WDR63	chr1	+	85527993; 85537611; 85538737; 85546917; 85547983; 85550229; 85551514; 85555799; 85559141; 85560114; 85561614; 85563252; 85564213; 85570207; 85573716; 85575731; 85583412; 85587434; 85589804; 85592194; 85594391; 85595673; 85598538	85528169; 85537688; 85538775; 85547098; 85548087; 85550378; 85551713; 85555915; 85559331; 85560238; 85561703; 85563338; 85564341; 85570280; 85573860; 85575818; 85583542; 85587497; 85589934; 85592398; 85594482; 85595795; 85598821	3007	1	0.4054	0.8412	1.135	0.8092	0.9909	0.9858	0.9307	0.9489	0.9378	0.8909	0.8285	0.8066	0.76
NR_039619	MIR4423	chr1	+	85599477	85599556	80	1	0.4125	0	0	2.713	NA	NA	0.2128	NA	NA	0.08511	NA	NA	0
NM_001554	CYR61	chr1	+	86046444; 86047048; 86047611; 86048099; 86048423	86046730; 86047261; 86047967; 86048307; 86049648	2293	1	0.5028	0.7297	1.498	1.155	0.989	0.994	0.891	0.96	0.9476	0.8405	0.8262	0.8185	0.7132
NM_006536	CLCA2	chr1	+	86889769; 86891022; 86894101; 86896545; 86898052; 86900201; 86904559; 86905831; 86907120; 86909470; 86913191; 86916246; 86919052; 86920768	86890116; 86891159; 86894251; 86896653; 86898211; 86900428; 86904789; 86906008; 86907226; 86909694; 86913461; 86916416; 86919285; 86922240	4024	1	0.3996	0.8816	0.8656	0.9174	0.987	0.9927	0.9256	0.9434	0.949	0.8881	0.825	0.8363	0.7561
NM_001285	CLCA1	chr1	+	86934526; 86939100; 86939412; 86942131; 86947888; 86951026; 86952209; 86954679; 86956948; 86959067; 86959870; 86961188; 86964255; 86965337	86934816; 86939240; 86939559; 86942236; 86948065; 86951244; 86952436; 86954853; 86957054; 86959282; 86960131; 86961358; 86964494; 86965974	3120	1	0.4359	0.9824	1.013	0.9908	0.9902	0.9898	0.9231	0.9443	0.9445	0.8768	0.817	0.8028	0.7453
NM_012128	CLCA4	chr1	+	87012759; 87025615; 87025894; 87029344; 87030957; 87031485; 87033107; 87036760; 87038297; 87040223; 87041015; 87043585; 87045037; 87045625	87012961; 87025755; 87026041; 87029452; 87031134; 87031703; 87033334; 87036937; 87038403; 87040438; 87041282; 87043755; 87045270; 87046432	3208	2	0.3847	0.7806	0.9397	1.144	0.9908	0.9931	0.9327	0.9429	0.9456	0.8755	0.7954	0.7933	0.7648
NR_024602	CLCA4	chr1	+	87012759; 87025615; 87025894; 87030957; 87031485; 87033107; 87036760; 87038297; 87040223; 87041015; 87043585; 87045037; 87045625	87012961; 87025755; 87026041; 87031134; 87031703; 87033334; 87036937; 87038403; 87040438; 87041282; 87043755; 87045270; 87046432	3099	2	0.3821	0.9913	0.8044	0.847	0.9962	0.9926	0.9305	0.9474	0.9472	0.8742	0.8144	0.8111	0.7573
NR_024604	CLCA3P	chr1	+	87099959; 87101283; 87101639; 87102483; 87104541; 87108227; 87109548; 87111660; 87112846; 87113000; 87113463; 87113988; 87114817; 87115841; 87120090	87100135; 87101423; 87101786; 87102591; 87104718; 87108451; 87109772; 87111837; 87112905; 87113100; 87113686; 87114258; 87114981; 87116080; 87121059	3412	1	0.3661	1.081	1.055	1.026	0.9931	0.9885	0.9288	0.9387	0.9333	0.8807	0.8141	0.8082	0.7535
NM_001206651	SH3GLB1	chr1	+	87170253; 87181407; 87185190; 87188223; 87189996; 87194086; 87200285; 87200762; 87207891; 87208811	87170654; 87181548; 87185318; 87188356; 87190088; 87194172; 87200374; 87200862; 87208119; 87213867	6464	4	0.3946	0.8398	0.3917	0.9622	0.9707	0.9927	0.9324	0.9528	0.9435	0.9065	0.8227	0.8095	0.7769
NM_001206652	SH3GLB1	chr1	+	87170253; 87181407; 87185190; 87188223; 87189996; 87194086; 87195771; 87200285; 87200762; 87207891; 87208811	87170654; 87181548; 87185318; 87188356; 87190088; 87194124; 87195794; 87200374; 87200862; 87208119; 87213867	6440	4	0.395	1.036	0.4548	0.9324	0.9664	0.9913	0.9419	0.9467	0.9456	0.9181	0.8138	0.8077	0.7897
NM_001206653	SH3GLB1	chr1	+	87170253; 87185190; 87188223; 87189996; 87200285; 87200762; 87207891; 87208811	87170654; 87185318; 87188356; 87190088; 87200374; 87200862; 87208119; 87213867	6235	4	0.3949	1.075	0.3791	0.8312	0.9625	0.9912	0.9296	0.947	0.9404	0.9029	0.8202	0.8125	0.7675
NM_016009	SH3GLB1	chr1	+	87170253; 87181407; 87185190; 87188223; 87189996; 87200285; 87200762; 87207891; 87208811	87170654; 87181548; 87185318; 87188356; 87190088; 87200374; 87200862; 87208119; 87213867	6377	4	0.3947	1.156	0.3725	0.8062	0.9693	0.9971	0.9308	0.9433	0.9388	0.8922	0.8138	0.8183	0.7719
NM_001134492	HS2ST1	chr1	+	87380335; 87538617; 87549877; 87558214; 87563521	87380843; 87538855; 87549962; 87558352; 87564125	1578	2	0.4747	0.98	2.207	0.967	0.991	0.9927	0.8684	0.9418	0.9463	0.8124	0.794	0.8111	0.6672
NM_012262	HS2ST1	chr1	+	87380335; 87538617; 87549877; 87558214; 87563521; 87569115; 87570153	87380843; 87538855; 87549962; 87558352; 87563618; 87569272; 87575681	6758	2	0.3761	1.377	0.3043	1.078	0.9908	0.9899	0.961	0.9464	0.9327	0.9141	0.809	0.8272	0.7965
NR_026988	LOC339524	chr1	+	87595448; 87599297; 87599648	87595677; 87599401; 87602352	3040	5	0.4395	0.8389	0.8937	0.7678	0.9928	0.9873	0.9387	0.9466	0.9465	0.8922	0.8072	0.8165	0.7666
NR_026989	LOC339524	chr1	+	87595448; 87599297; 87633819	87595677; 87599401; 87634886	1403	5	0.4227	0.7962	3.024	1.326	0.9917	0.9913	0.861	0.9256	0.9396	0.8164	0.7603	0.8232	0.7022
NR_026985	LOC339524	chr1	+	87597609; 87598347; 87599297; 87599648	87597942; 87598546; 87599401; 87602352	3344	5	0.4614	0.842	0.9022	0.9272	0.9943	0.9885	0.9308	0.9426	0.9549	0.8727	0.8164	0.821	0.7558
NR_026986	LOC339524	chr1	+	87597609; 87599297; 87599648	87597942; 87599401; 87602352	3144	5	0.4532	0.8736	0.798	0.9568	0.9924	0.9862	0.9409	0.9395	0.9457	0.8787	0.8185	0.816	0.746
NR_026987	LOC339524	chr1	+	87597609; 87599297; 87599648	87597935; 87599401; 87602352	3137	5	0.4527	0.8402	0.9367	0.8956	0.9939	0.9866	0.931	0.9387	0.9482	0.8858	0.8179	0.8052	0.7469
NM_006769	LMO4	chr1	+	87794151; 87797696; 87805219; 87805730; 87810471	87794927; 87797934; 87805315; 87805885; 87814607	5406	1	0.4391	1.141	0.5401	0.9143	0.9903	0.9905	0.9514	0.9398	0.9383	0.9043	0.8047	0.8142	0.7725
NM_006256	PKN2	chr1	+	89149922; 89206671; 89225905; 89236035; 89237104; 89237346; 89250322; 89251787; 89270074; 89270529; 89271180; 89271574; 89272996; 89273212; 89273367; 89279240; 89287624; 89289993; 89294164; 89298427; 89298760; 89298928	89150311; 89206971; 89226059; 89236152; 89237249; 89237562; 89250507; 89251896; 89270217; 89270604; 89271354; 89271700; 89273126; 89273287; 89273458; 89279416; 89287686; 89290069; 89294306; 89298534; 89298840; 89301938	6104	1	0.3724	0.8912	0.4666	0.8472	0.9911	0.9927	0.9549	0.9504	0.9433	0.8991	0.8116	0.8144	0.7621
NM_198460	GBP6	chr1	+	89829436; 89834088; 89835105; 89843662; 89843976; 89845945; 89847253; 89848223; 89849211; 89849652; 89850789	89829686; 89834300; 89835232; 89843771; 89844172; 89846190; 89847533; 89848435; 89849313; 89849845; 89853719	4867	1	0.4278	0.8688	0.4339	0.9178	0.9476	0.9891	0.9008	0.94	0.9311	0.8956	0.8057	0.7934	0.7742
NR_003133	GBP1P1	chr1	+	89873238; 89875859; 89885750; 89886640; 89889817	89873317; 89876067; 89885877; 89886779; 89890493	1234	1	0.4522	0.9913	3.359	1.021	0.9943	0.9944	0.8535	0.9566	0.9493	0.7967	0.8547	0.8246	0.6575
NM_001134476	LRRC8B	chr1	+	89990397; 89992521; 90015474; 90033806; 90033998; 90045150; 90048184; 90058330	89990581; 89992545; 90015530; 90033866; 90034052; 90045247; 90050348; 90063420	7737	2	0.3884	0.9591	0.3869	0.9459	0.9673	0.9923	0.9432	0.9375	0.9499	0.9136	0.8059	0.8311	0.7858
NM_015350	LRRC8B	chr1	+	90024272; 90033806; 90033998; 90045150; 90048184; 90058330	90024595; 90033866; 90034052; 90045247; 90050348; 90063420	7794	2	0.3795	1.002	0.385	1.079	0.9755	0.9885	0.9448	0.9474	0.9377	0.9198	0.826	0.8031	0.7831
NM_032270	LRRC8C	chr1	+	90098644; 90152029; 90178268	90098881; 90152170; 90185094	7207	1	0.38	1.075	0.368	1.281	0.9893	0.9904	0.9605	0.9392	0.9312	0.9102	0.81	0.785	0.7794
NM_001134479	LRRC8D	chr1	+	90286573; 90309197; 90398626	90286850; 90309341; 90401989	3787	2	0.4325	0.835	0.732	1.053	0.9934	0.9917	0.9224	0.9489	0.9409	0.8686	0.8088	0.8118	0.7551
NM_018103	LRRC8D	chr1	+	90287480; 90309197; 90398626	90287744; 90309341; 90401989	3774	2	0.4157	1.026	1.396	0.7812	0.9922	0.9899	0.935	0.9404	0.9492	0.87	0.8211	0.8216	0.7463
NM_182975	ZNF326	chr1	+	90460678; 90463669; 90470562; 90470692	90460832; 90463713; 90470597; 90472000	1545	2	0.3586	1.022	1.975	1.043	0.9912	0.9879	0.8682	0.943	0.9531	0.8123	0.8173	0.8336	0.6877
NM_182976	ZNF326	chr1	+	90460678; 90463669; 90470562; 90470692; 90472904; 90475647; 90478685; 90482876; 90484244; 90486351; 90487809; 90492913	90460832; 90463713; 90470597; 90470803; 90473309; 90475845; 90478796; 90483023; 90484343; 90486481; 90487904; 90494094	2722	2	0.3993	0.775	1.19	0.9423	0.9891	0.9907	0.9262	0.9398	0.9416	0.8695	0.8206	0.8076	0.7381
NM_001134419	CDC7	chr1	+	91966404; 91967245; 91973411; 91973819; 91977154; 91977338; 91978615; 91979505; 91980376; 91981351; 91985687; 91989598	91966505; 91967388; 91973494; 91973954; 91977247; 91977480; 91978864; 91979600; 91980554; 91981433; 91985836; 91991321	3185	3	0.3805	0.608	0.9349	1.002	0.9905	0.9868	0.9277	0.9464	0.9419	0.8807	0.8069	0.8031	0.7477
NM_003503	CDC7	chr1	+	91966404; 91967211; 91973411; 91973819; 91977154; 91977338; 91978615; 91979505; 91980376; 91981351; 91985687; 91989598	91966505; 91967388; 91973494; 91973954; 91977247; 91977480; 91978864; 91979600; 91980554; 91981433; 91985836; 91991321	3219	3	0.3824	0.9644	1.093	1.045	0.9896	0.9915	0.9231	0.9383	0.9364	0.8778	0.8089	0.8038	0.7474
NM_001134420	CDC7	chr1	+	91966665; 91967211; 91973411; 91973819; 91977154; 91977338; 91978615; 91979505; 91980376; 91981351; 91985687; 91989598	91966860; 91967388; 91973494; 91973954; 91977247; 91977480; 91978864; 91979600; 91980554; 91981433; 91985836; 91991321	3313	3	0.3909	1.578	0.7413	0.6069	0.9956	0.9906	0.9323	0.9541	0.9323	0.8852	0.8216	0.8186	0.7635
NR_003130	HSP90B3P	chr1	+	92100568; 92107922; 92108331	92100645; 92108200; 92109335	1362	1	0.4222	1.156	2.354	0.7627	0.9927	0.995	0.86	0.9399	0.9518	0.82	0.8211	0.8186	0.6978
NM_001242805	BRDT	chr1	+	92414928; 92415447; 92428275; 92430184; 92433703; 92441823; 92442600; 92443725; 92445126; 92446200; 92446446; 92446825; 92447175; 92456741; 92457821; 92459640; 92467606; 92469971; 92470676; 92479763	92415239; 92415515; 92428503; 92430321; 92433817; 92441995; 92442950; 92443853; 92445314; 92446372; 92446735; 92446938; 92447312; 92456802; 92457871; 92459811; 92467706; 92470176; 92470856; 92479985	3416	7	0.3914	1.051	0.8548	1.246	0.9916	0.9921	0.93	0.9518	0.9486	0.8888	0.8316	0.8095	0.7636
NM_001242806	BRDT	chr1	+	92414928; 92428275; 92430184; 92433703; 92441823; 92442600; 92443725; 92445126; 92446200; 92446446; 92446825; 92447175; 92456741; 92457821; 92459640; 92467606; 92469971; 92470676; 92479763	92415239; 92428503; 92430321; 92433829; 92441995; 92442950; 92443853; 92445314; 92446372; 92446735; 92446938; 92447312; 92456802; 92457871; 92459811; 92467706; 92470176; 92470856; 92479985	3359	7	0.3906	0.9688	1.038	0.9698	0.9915	0.9894	0.9391	0.944	0.9444	0.8873	0.8099	0.8219	0.7725
NM_001242807	BRDT	chr1	+	92414928; 92428275; 92433703; 92441823; 92442600; 92443725; 92445126; 92446200; 92446446; 92446825; 92447175; 92456741; 92457821; 92459640; 92467606; 92469971; 92470676; 92479763	92415045; 92428503; 92433817; 92441995; 92442950; 92443853; 92445314; 92446372; 92446735; 92446938; 92447312; 92456802; 92457871; 92459811; 92467706; 92470176; 92470856; 92479985	3015	7	0.3814	0.7716	0.6576	0.876	0.9901	0.9907	0.9283	0.9554	0.9511	0.8759	0.8313	0.837	0.7509
NM_001242808	BRDT	chr1	+	92414928; 92428275; 92433703; 92441823; 92442600; 92443725; 92445126; 92446200; 92446446; 92446825; 92447175; 92456741; 92457821; 92459640; 92467606; 92469971; 92470676; 92479763	92415239; 92428503; 92433817; 92441995; 92442950; 92443853; 92445314; 92446372; 92446735; 92446938; 92447312; 92456802; 92457871; 92459811; 92467706; 92470176; 92470856; 92479985	3209	7	0.3951	0.9551	1.041	0.9518	0.9902	0.9896	0.9358	0.9352	0.9413	0.8896	0.8065	0.8258	0.7634
NM_001242810	BRDT	chr1	+	92414928; 92415447; 92430184; 92433703; 92441823; 92442600; 92443725; 92445126; 92446200; 92446446; 92446825; 92447175; 92456741; 92457821; 92459640; 92467606; 92469971; 92470676; 92479763	92415239; 92416031; 92430321; 92433817; 92441995; 92442950; 92443853; 92445314; 92446372; 92446735; 92446938; 92447312; 92456802; 92457871; 92459811; 92467706; 92470176; 92470856; 92479985	3703	7	0.4099	0.91	0.7181	0.985	0.9445	0.9149	0.9013	0.9342	0.9497	0.8975	0.7966	0.8281	0.7696
NM_207189	BRDT	chr1	+	92414928; 92428275; 92430184; 92433703; 92441823; 92442600; 92443725; 92445126; 92446200; 92446446; 92446825; 92447175; 92456741; 92457821; 92459640; 92467606; 92469971; 92470676; 92479763	92415239; 92428503; 92430321; 92433817; 92441995; 92442950; 92443853; 92445314; 92446372; 92446735; 92446938; 92447312; 92456802; 92457871; 92459811; 92467706; 92470176; 92470856; 92479985	3347	7	0.3899	0.9489	0.9027	1.062	0.992	0.9885	0.9298	0.9448	0.9419	0.8824	0.8256	0.7983	0.7628
NM_001726	BRDT	chr1	+	92417709; 92428275; 92430184; 92433703; 92441823; 92442600; 92443725; 92445126; 92446200; 92446446; 92446825; 92447175; 92456741; 92457821; 92459640; 92467606; 92469971; 92470676; 92479763	92417815; 92428503; 92430321; 92433817; 92441995; 92442950; 92443853; 92445314; 92446372; 92446735; 92446938; 92447312; 92456802; 92457871; 92459811; 92467706; 92470176; 92470856; 92479985	3142	7	0.3689	0.8323	1.033	0.6885	0.9947	0.9886	0.9349	0.9453	0.9324	0.8741	0.8041	0.8151	0.7513
NM_173567	EPHX4	chr1	+	92495533; 92498062; 92508380; 92511089; 92515874; 92518067; 92528612	92495867; 92498147; 92508537; 92511217; 92515977; 92518215; 92529093	1443	1	0.4394	1.068	2.588	0.8367	0.9895	0.9932	0.8757	0.9536	0.9468	0.8337	0.8039	0.8368	0.6902
NM_183242	BTBD8	chr1	+	92545862; 92554255; 92568030; 92573441; 92595244; 92604907; 92606672; 92612737; 92613241	92546277; 92554452; 92568226; 92573558; 92595333; 92604987; 92606768; 92612825; 92613401	1447	1	0.4354	0.8789	2.465	1.181	0.9982	0.9909	0.8784	0.9238	0.9443	0.8338	0.8185	0.8142	0.7014
NM_015237	KIAA1107	chr1	+	92632609; 92633405; 92634423; 92636956; 92642386; 92643368; 92643869; 92645822; 92649421	92632697; 92633542; 92634552; 92637017; 92643103; 92643455; 92644008; 92648152; 92650280	4556	1	0.3766	0.9184	0.4762	0.8989	0.9906	0.9872	0.9549	0.9459	0.9404	0.9183	0.8191	0.8202	0.788
NM_001012425	C1orf146	chr1	+	92683573; 92696939; 92707769; 92709774; 92710336; 92711097	92683605; 92697043; 92707862; 92709942; 92710414; 92711367	751	1	0.3342	0.7376	4.085	1.147	0.9917	0.9895	0.7373	0.9625	0.9451	0.6863	0.8292	0.8247	0.5684
NM_024813	RPAP2	chr1	+	92764522; 92765751; 92767033; 92769534; 92769841; 92772745; 92786156; 92789002; 92798948; 92801904; 92811403; 92846281; 92852568	92764703; 92765796; 92767147; 92769632; 92769906; 92772833; 92786191; 92789932; 92799030; 92801984; 92811471; 92846430; 92853732	3112	1	0.4001	1.009	0.8938	0.9852	0.9897	0.9934	0.948	0.9353	0.951	0.887	0.814	0.8191	0.7794
NM_000969	RPL5	chr1	+	93297594; 93298946; 93299102; 93300336; 93301747; 93303013; 93306108; 93307323	93297674; 93299015; 93299217; 93300470; 93301949; 93303190; 93306196; 93307481	1031	1	0.452	1.079	3.9	0.9472	0.9855	0.9908	0.8322	0.9378	0.934	0.7589	0.8091	0.8106	0.6478
NR_000006	SNORD21	chr1	+	93302846	93302940	95	1	0.4526	0	0	2.211	NA	NA	0.2527	NA	NA	0.05495	NA	NA	0
NR_002444	SNORA66	chr1	+	93306276	93306408	133	1	0.4737	0	0.08677	1.701	NA	1	0.2755	NA	1	0.2551	NA	1	0.1939
NM_001164391	MTF2	chr1	+	93544792; 93575787; 93575884; 93576102; 93580245; 93580545; 93581027; 93583902; 93584890; 93586106; 93592789; 93594835; 93599260; 93599485; 93599648; 93602227	93545088; 93575803; 93575985; 93576183; 93580340; 93580645; 93581175; 93583997; 93584958; 93586229; 93592856; 93595005; 93599365; 93599537; 93599752; 93604638	4048	4	0.377	0.8416	0.9597	0.8977	0.9905	0.9911	0.9435	0.9363	0.9335	0.885	0.8096	0.8033	0.7459
NM_001164392	MTF2	chr1	+	93544792; 93575787; 93576102; 93580245; 93580545; 93581027; 93583902; 93584890; 93586106; 93592789; 93599260; 93599485; 93599648; 93602227	93545088; 93575985; 93576183; 93580340; 93580645; 93581175; 93583997; 93584958; 93586229; 93592856; 93599365; 93599537; 93599752; 93604638	3957	4	0.3786	1.139	0.8248	1.092	0.9918	0.9873	0.9428	0.9375	0.9371	0.8905	0.8125	0.8006	0.7655
NM_001164393	MTF2	chr1	+	93544792; 93580245; 93580545; 93581027; 93583902; 93584890; 93586106; 93592789; 93594835; 93599260; 93599485; 93599648; 93602227	93545088; 93580340; 93580645; 93581175; 93583997; 93584958; 93586229; 93592856; 93595005; 93599365; 93599537; 93599752; 93604638	3847	4	0.3754	0.8225	0.7956	0.935	0.9891	0.9894	0.9467	0.9438	0.9389	0.8832	0.8366	0.8115	0.758
NM_007358	MTF2	chr1	+	93544792; 93575787; 93576102; 93580245; 93580545; 93581027; 93583902; 93584890; 93586106; 93592789; 93594835; 93599260; 93599485; 93599648; 93602227	93545088; 93575985; 93576183; 93580340; 93580645; 93581175; 93583997; 93584958; 93586229; 93592856; 93595005; 93599365; 93599537; 93599752; 93604638	4128	4	0.3789	1.087	1	1.01	0.9892	0.9933	0.9457	0.9424	0.9329	0.8981	0.8066	0.8016	0.7597
NM_206886	CCDC18	chr1	+	93646281; 93648917; 93649535; 93651902; 93657557; 93659173; 93667449; 93671067; 93672664; 93676359; 93677658; 93680300; 93682193; 93683295; 93687166; 93687416; 93691890; 93697983; 93701805; 93704867; 93705240; 93711662; 93712395; 93720028; 93721892; 93724305; 93730258; 93744020	93646439; 93649052; 93649703; 93652060; 93657663; 93659301; 93667545; 93671188; 93672955; 93676483; 93677818; 93680523; 93682303; 93683426; 93687300; 93687493; 93692006; 93698150; 93701947; 93705030; 93705453; 93711761; 93712511; 93720171; 93722095; 93724442; 93730458; 93744287	4314	1	0.3623	0.9143	0.5629	0.921	0.9924	0.9867	0.9407	0.9473	0.9401	0.8966	0.8227	0.8061	0.7594
NM_001938	DR1	chr1	+	93811478; 93819465; 93826050	93812422; 93819628; 93828148	3208	1	0.4027	1.414	1.405	0.983	0.9888	0.9908	0.9334	0.94	0.9406	0.8902	0.8113	0.8126	0.7657
NM_001024948	FNBP1L	chr1	+	93913688; 93965025; 93987639; 93988901; 93989818; 93995209; 93996312; 93998479; 94000262; 94009664; 94012399; 94012904; 94014835; 94016504	93913862; 93965140; 93987692; 93989048; 93989880; 93995313; 93996440; 93998625; 94000465; 94009773; 94012531; 94012998; 94014983; 94020218	5343	3	0.387	1.039	0.4787	0.9333	0.9871	0.9901	0.9514	0.938	0.9359	0.8949	0.8216	0.8168	0.7616
NM_001164473	FNBP1L	chr1	+	93913688; 93965025; 93987639; 93988901; 93989818; 93995209; 93996312; 93998479; 94000262; 94001889; 94006599; 94009664; 94012399; 94012904; 94014835; 94016504; 94017966	93913862; 93965140; 93987692; 93989048; 93989880; 93995313; 93996440; 93998625; 94000465; 94002047; 94006613; 94009773; 94012531; 94012998; 94014983; 94016662; 94020218	4214	3	0.4013	1.281	0.425	0.8924	0.9902	0.9936	0.9448	0.9406	0.9497	0.903	0.8132	0.8222	0.7667
NM_017737	FNBP1L	chr1	+	93913688; 93965025; 93987639; 93988901; 93989818; 93995209; 93996312; 93998479; 94000262; 94009664; 94012399; 94012904; 94014835; 94016504; 94017966	93913862; 93965140; 93987692; 93989048; 93989880; 93995313; 93996440; 93998625; 94000465; 94009773; 94012531; 94012998; 94014983; 94016662; 94020218	4040	3	0.399	0.9072	0.8467	0.9543	0.9912	0.9912	0.9443	0.9377	0.944	0.8928	0.8054	0.803	0.7617
NR_034091	LOC100129046	chr1	+	94057525; 94059930; 94064474; 94064718	94058065; 94060006; 94064547; 94065587	1562	1	0.5173	0.9708	2.379	0.9296	0.9848	0.995	0.8744	0.9437	0.9398	0.8267	0.8174	0.8155	0.69
NR_030621	MIR760	chr1	+	94312388	94312467	80	1	0.6375	0	0	2.309	NA	NA	0.275	NA	NA	0	NA	NA	0
NM_001122674	ABCD3	chr1	+	94883933; 94924163; 94930331; 94933475; 94939322; 94940699; 94941170; 94943815; 94944080	94884144; 94924199; 94930429; 94933563; 94939391; 94940796; 94941293; 94943871; 94944260	967	2	0.4664	0.79	3.039	0.7807	0.9819	0.9764	0.8165	0.9637	0.9364	0.7951	0.8308	0.8209	0.6361
NM_002858	ABCD3	chr1	+	94883933; 94924163; 94930331; 94933475; 94939322; 94940699; 94941170; 94943815; 94946020; 94948726; 94953098; 94953250; 94953448; 94955281; 94955459; 94956740; 94964158; 94964339; 94964501; 94965051; 94972094; 94980702; 94982608	94884144; 94924199; 94930429; 94933563; 94939391; 94940796; 94941293; 94943871; 94946162; 94948795; 94953167; 94953347; 94953539; 94955372; 94955531; 94956803; 94964235; 94964404; 94964590; 94965170; 94972198; 94980758; 94984219	3616	2	0.3852	1.125	0.8528	0.9557	0.9898	0.9895	0.9365	0.9507	0.9454	0.8931	0.8185	0.8241	0.7575
NM_001114106	SLC44A3	chr1	+	95285901; 95286505; 95290049; 95293063; 95294049; 95303267; 95305504; 95307556; 95310834; 95322891; 95330299; 95332887; 95356686; 95357837; 95360374	95286034; 95286612; 95290191; 95293199; 95294142; 95303427; 95305593; 95307680; 95311020; 95323056; 95330455; 95332973; 95356823; 95358073; 95360802	2393	2	0.453	0.9635	1.104	0.9146	0.99	0.9869	0.9146	0.9439	0.9502	0.8534	0.8238	0.8367	0.7321
NM_152369	SLC44A3	chr1	+	95286100; 95290049; 95293063; 95294049; 95303267; 95305504; 95307556; 95310834; 95322891; 95330299; 95332887; 95356686; 95357837; 95360374	95286279; 95290191; 95293199; 95294142; 95303427; 95305593; 95307680; 95311020; 95323056; 95330455; 95332973; 95356823; 95358073; 95360802	2331	2	0.4526	0.808	1.086	0.7983	0.989	0.9881	0.8933	0.9473	0.9435	0.8486	0.8297	0.8168	0.7233
NR_033998	LOC729970	chr1	+	95393584; 95397428; 95426873; 95428481	95393958; 95397541; 95426989; 95428826	952	1	0.4569	0.7685	2.817	0.776	0.9842	0.9914	0.8094	0.9685	0.9466	0.7219	0.8233	0.821	0.6125
NM_001199679	TMEM56	chr1	+	95558073; 95609447; 95614258; 95615764; 95616881; 95639372; 95657106	95558437; 95609612; 95614347; 95615822; 95616975; 95639445; 95663161	6905	2	0.3406	1.171	0.3814	1.057	0.9566	0.9632	0.9374	0.9449	0.9448	0.9162	0.8164	0.8168	0.7808
NM_152487	TMEM56	chr1	+	95582894; 95609447; 95614258; 95615764; 95616881; 95639372; 95657106	95583173; 95609612; 95614347; 95615822; 95616975; 95639445; 95663161	6820	2	0.3503	0.9503	0.3706	1.058	0.9644	0.9881	0.9258	0.9427	0.9379	0.9121	0.8102	0.8018	0.7774
NM_001199691	TMEM56-RWDD3	chr1	+	95583479; 95609447; 95614258; 95615764; 95616881; 95639372; 95696458; 95709767	95583647; 95609612; 95614347; 95615822; 95616975; 95639445; 95696550; 95710509	1489	1	0.4197	0.8494	1.99	0.907	0.9964	0.9883	0.8615	0.9434	0.9408	0.8085	0.7993	0.8045	0.6906
NM_001128142	RWDD3	chr1	+	95699711; 95709767; 95712312	95699871; 95710271; 95712781	1136	4	0.4111	0.9976	2.952	0.9186	0.9837	0.9869	0.8296	0.9409	0.9498	0.7743	0.8208	0.8204	0.6438
NM_001199682	RWDD3	chr1	+	95699711; 95709767; 95712098; 95712312	95699871; 95710207; 95712213; 95712781	1188	4	0.4099	0.8762	3.048	1.411	0.9956	0.9885	0.8251	0.9246	0.9312	0.7824	0.7938	0.8196	0.6543
NM_015485	RWDD3	chr1	+	95699711; 95709767; 95712098; 95712312	95699871; 95710254; 95712213; 95712781	1235	4	0.4073	1.039	3.308	1.131	0.9946	0.9893	0.8281	0.9388	0.9384	0.7934	0.7788	0.8124	0.6727
NR_037643	RWDD3	chr1	+	95699711; 95705333; 95709767; 95712098; 95712312	95699871; 95705465; 95710207; 95712213; 95712781	1321	4	0.4156	0.8631	3.68	1.18	0.9939	0.991	0.8815	0.9291	0.9392	0.8311	0.7935	0.8162	0.6948
NR_033966	FLJ31662	chr1	+	95940293; 95940870; 95942300; 95942895	95940731; 95940930; 95942536; 95944912	2755	1	0.4505	0.8001	1.071	0.6234	0.9927	0.9851	0.9274	0.9476	0.939	0.8804	0.8314	0.8036	0.7634
NM_021190	PTBP2	chr1	+	97187175; 97189120; 97216981; 97235259; 97236264; 97243141; 97243392; 97250615; 97270356; 97271975; 97272422; 97278268; 97278585; 97278832	97187428; 97189150; 97217056; 97235431; 97236407; 97243305; 97243502; 97250810; 97270495; 97272008; 97272514; 97278484; 97278662; 97280605	3486	1	0.3921	1.129	0.8449	1.023	0.9906	0.9914	0.9372	0.9537	0.9475	0.886	0.8188	0.8284	0.7487
NM_015976	SNX7	chr1	+	99127236; 99150441; 99156631; 99157091; 99161074; 99164262; 99167373; 99203793; 99225610	99127467; 99150623; 99156741; 99157255; 99161272; 99164461; 99167459; 99203945; 99226056	1777	3	0.4232	1.038	1.867	1.082	0.99	0.993	0.8848	0.9424	0.9429	0.8439	0.816	0.8086	0.7119
NM_152238	SNX7	chr1	+	99127236; 99150441; 99156631; 99161074; 99164262; 99167373; 99203793; 99225610	99127467; 99150623; 99156741; 99161272; 99164461; 99167459; 99203945; 99226056	1612	3	0.4293	0.8175	2.484	1.637	0.9895	0.9885	0.8793	0.9545	0.9487	0.8294	0.8231	0.8196	0.72
NR_033716	SNX7	chr1	+	99127236; 99128253; 99150441; 99156631; 99157091; 99161074; 99164262; 99167373; 99225610	99127467; 99128372; 99150623; 99156741; 99157255; 99161272; 99164461; 99167459; 99226056	1744	3	0.4283	0.9436	2.127	0.9875	0.993	0.9932	0.8928	0.9453	0.9521	0.8418	0.8373	0.8158	0.7158
NR_033940	LOC100129620	chr1	+	99469832; 99609592; 99612330	99470201; 99609686; 99614408	2544	1	0.4336	1.013	1.237	1.103	0.9893	0.9912	0.9095	0.9445	0.9354	0.8535	0.8308	0.8144	0.7202
NM_001166252	LPPR4	chr1	+	99729848; 99753521; 99762294; 99764591; 99766465; 99771241	99730227; 99753706; 99762423; 99764786; 99766522; 99775138	4848	2	0.4241	0.9555	0.4737	0.8462	0.9905	0.9879	0.9522	0.9452	0.9518	0.8998	0.8236	0.8382	0.7732
NM_014839	LPPR4	chr1	+	99729848; 99753521; 99762294; 99764591; 99766465; 99767280; 99771241	99730227; 99753706; 99762423; 99764786; 99766522; 99767453; 99775138	5022	2	0.4233	0.7955	0.7188	1.08	0.9913	0.9923	0.9502	0.9457	0.9373	0.8996	0.8117	0.8133	0.7813
NM_017734	PALMD	chr1	+	100111431; 100127875; 100133198; 100152232; 100152486; 100152632; 100154331; 100159575	100111918; 100127955; 100133322; 100152346; 100152519; 100152745; 100155428; 100160097	2578	1	0.4193	1.194	1.361	0.7433	0.9903	0.9908	0.9024	0.943	0.9428	0.8542	0.8126	0.8283	0.7566
NR_037516	MIR548AA1	chr1	+	100154611; 100154847; 100178486	100154621; 100154851; 100178513	44	1	0.3409	0	0	3.778	NA	NA	0.2917	NA	NA	0	NA	NA	0
NM_000642	AGL	chr1	+	100315640; 100316531; 100327059; 100327813; 100329942; 100335956; 100336314; 100340243; 100340710; 100340914; 100342014; 100343197; 100345479; 100346188; 100346632; 100346848; 100347097; 100349676; 100349895; 100350125; 100353534; 100356776; 100357162; 100357988; 100361842; 100366192; 100368239; 100376268; 100377961; 100379083; 100380945; 100381966; 100382154; 100387090	100315971; 100316680; 100327269; 100327979; 100330145; 100336137; 100336425; 100340366; 100340812; 100341011; 100342153; 100343384; 100345602; 100346351; 100346733; 100347003; 100347247; 100349800; 100350007; 100350259; 100353664; 100356912; 100357295; 100358163; 100361944; 100366417; 100368350; 100376403; 100378073; 100379294; 100381042; 100382053; 100382287; 100389579	7371	6	0.3781	1.181	0.4312	1.278	0.9931	0.9862	0.9627	0.9472	0.9463	0.913	0.8104	0.8076	0.7848
NM_000028	AGL	chr1	+	100316045; 100316531; 100327059; 100327813; 100329942; 100335956; 100336314; 100340243; 100340710; 100340914; 100342014; 100343197; 100345479; 100346188; 100346632; 100346848; 100347097; 100349676; 100349895; 100350125; 100353534; 100356776; 100357162; 100357988; 100361842; 100366192; 100368239; 100376268; 100377961; 100379083; 100380945; 100381966; 100382154; 100387090	100316454; 100316680; 100327269; 100327979; 100330145; 100336137; 100336425; 100340366; 100340812; 100341011; 100342153; 100343384; 100345602; 100346351; 100346733; 100347003; 100347247; 100349800; 100350007; 100350259; 100353664; 100356912; 100357295; 100358163; 100361944; 100366417; 100368350; 100376403; 100378073; 100379294; 100381042; 100382053; 100382287; 100389579	7449	6	0.3661	0.9556	0.3703	0.9524	0.988	0.9916	0.9649	0.9433	0.9406	0.9082	0.8025	0.8201	0.7781
NM_000643	AGL	chr1	+	100316045; 100316531; 100327059; 100327813; 100329942; 100335956; 100336314; 100340243; 100340710; 100340914; 100342014; 100343197; 100345479; 100346188; 100346632; 100346848; 100347097; 100349676; 100349895; 100350125; 100353534; 100356776; 100357162; 100357988; 100361842; 100366192; 100368239; 100376268; 100377961; 100379083; 100380945; 100381966; 100382154; 100387090	100316174; 100316680; 100327269; 100327979; 100330145; 100336137; 100336425; 100340366; 100340812; 100341011; 100342153; 100343384; 100345602; 100346351; 100346733; 100347003; 100347247; 100349800; 100350007; 100350259; 100353664; 100356912; 100357295; 100358163; 100361944; 100366417; 100368350; 100376403; 100378073; 100379294; 100381042; 100382053; 100382287; 100389579	7169	6	0.365	1.456	0.4218	1.011	0.9914	0.9916	0.9653	0.9445	0.9382	0.9187	0.8191	0.8244	0.798
NM_000644	AGL	chr1	+	100316045; 100316591; 100327059; 100327813; 100329942; 100335956; 100336314; 100340243; 100340710; 100340914; 100342014; 100343197; 100345479; 100346188; 100346632; 100346848; 100347097; 100349676; 100349895; 100350125; 100353534; 100356776; 100357162; 100357988; 100361842; 100366192; 100368239; 100376268; 100377961; 100379083; 100380945; 100381966; 100382154; 100387090	100316174; 100316680; 100327269; 100327979; 100330145; 100336137; 100336425; 100340366; 100340812; 100341011; 100342153; 100343384; 100345602; 100346351; 100346733; 100347003; 100347247; 100349800; 100350007; 100350259; 100353664; 100356912; 100357295; 100358163; 100361944; 100366417; 100368350; 100376403; 100378073; 100379294; 100381042; 100382053; 100382287; 100389579	7109	6	0.3652	1.048	0.5023	0.9791	0.9913	0.9871	0.9602	0.9449	0.9379	0.9128	0.8036	0.8112	0.7871
NM_000646	AGL	chr1	+	100316531; 100318117; 100327059; 100327813; 100329942; 100335956; 100336314; 100340243; 100340710; 100340914; 100342014; 100343197; 100345479; 100346188; 100346632; 100346848; 100347097; 100349676; 100349895; 100350125; 100353534; 100356776; 100357162; 100357988; 100361842; 100366192; 100368239; 100376268; 100377961; 100379083; 100380945; 100381966; 100382154; 100387090	100316680; 100318259; 100327269; 100327979; 100330145; 100336137; 100336425; 100340366; 100340812; 100341011; 100342153; 100343384; 100345602; 100346351; 100346733; 100347003; 100347247; 100349800; 100350007; 100350259; 100353664; 100356912; 100357295; 100358163; 100361944; 100366417; 100368350; 100376403; 100378073; 100379294; 100381042; 100382053; 100382287; 100389579	7182	6	0.3642	1.06	0.4885	0.8534	0.9906	0.9954	0.9635	0.9463	0.9467	0.9168	0.8218	0.8276	0.7819
NM_000645	AGL	chr1	+	100326766; 100327813; 100329942; 100335956; 100336314; 100340243; 100340710; 100340914; 100342014; 100343197; 100345479; 100346188; 100346632; 100346848; 100347097; 100349676; 100349895; 100350125; 100353534; 100356776; 100357162; 100357988; 100361842; 100366192; 100368239; 100376268; 100377961; 100379083; 100380945; 100381966; 100382154; 100387090	100327269; 100327979; 100330145; 100336137; 100336425; 100340366; 100340812; 100341011; 100342153; 100343384; 100345602; 100346351; 100346733; 100347003; 100347247; 100349800; 100350007; 100350259; 100353664; 100356912; 100357295; 100358163; 100361944; 100366417; 100368350; 100376403; 100378073; 100379294; 100381042; 100382053; 100382287; 100389579	7182	6	0.3602	0.8346	0.3776	0.7081	0.9884	0.9923	0.9637	0.948	0.9396	0.9237	0.8186	0.8111	0.7844
NM_012243	SLC35A3	chr1	+	100435540; 100459093; 100464817; 100472590; 100476921; 100480858; 100483238; 100487942	100435718; 100459297; 100464971; 100472712; 100477089; 100480976; 100483371; 100489006	2149	1	0.3588	1.132	1.542	0.7283	0.981	0.9861	0.9027	0.9326	0.9415	0.8274	0.8017	0.812	0.7021
NM_033055	HIAT1	chr1	+	100503789; 100515465; 100524222; 100525434; 100527391; 100533533; 100534029; 100535170; 100542721; 100544007; 100546052; 100547559	100503872; 100515560; 100524284; 100525561; 100527505; 100533751; 100534142; 100535241; 100542833; 100544104; 100546215; 100548929	2637	1	0.3868	1.118	1.141	0.7757	0.993	0.9923	0.912	0.9397	0.9424	0.8567	0.8356	0.825	0.7359
NM_019083	CCDC76	chr1	+	100598706; 100602438; 100602575; 100605205; 100605738; 100605964; 100606408; 100608693; 100609625; 100613450; 100614181	100598871; 100602484; 100602641; 100605267; 100605807; 100606070; 100606575; 100608765; 100609699; 100613882; 100616054	3143	1	0.3449	0.7688	0.9349	1.265	0.9933	0.9859	0.9292	0.9484	0.945	0.8722	0.8233	0.7965	0.7445
NM_001130841	RTCD1	chr1	+	100731714; 100732080; 100733056; 100733708; 100736113; 100738950; 100740380; 100741155; 100742814; 100750784; 100752655; 100756959	100731976; 100732180; 100733094; 100733851; 100736236; 100739008; 100740521; 100741279; 100742872; 100750878; 100752759; 100758325	2623	2	0.4369	0.865	1.311	1.163	0.8779	0.9879	0.8017	0.943	0.9336	0.8615	0.7955	0.8094	0.7441
NM_003729	RTCD1	chr1	+	100731714; 100732080; 100733708; 100736113; 100738950; 100740380; 100741155; 100742814; 100750784; 100752655; 100756959	100731976; 100732180; 100733851; 100736236; 100739008; 100740521; 100741279; 100742872; 100750878; 100752759; 100758325	2584	2	0.4358	1.121	1.276	0.9631	0.8765	0.9727	0.7968	0.9394	0.9335	0.8646	0.8191	0.8006	0.7495
NR_030279	MIR553	chr1	+	100746797	100746864	68	1	0.3235	0	0	2.139	NA	NA	0.2381	NA	NA	0.03175	NA	NA	0
NM_003672	CDC14A	chr1	+	100818023; 100819318; 100843102; 100856288; 100889778; 100905488; 100908490; 100920961; 100928207; 100933512; 100949848; 100960374; 100961558; 100963641; 100964485; 100983807	100818559; 100819408; 100843177; 100856380; 100889857; 100905554; 100908552; 100921048; 100928437; 100933650; 100950007; 100960486; 100961605; 100963763; 100964818; 100985833	4270	3	0.4084	1.472	0.6919	1.058	0.9908	0.993	0.9494	0.9427	0.9469	0.8911	0.8175	0.8102	0.7597
NM_033312	CDC14A	chr1	+	100818023; 100819318; 100843102; 100856288; 100889778; 100905488; 100908490; 100920961; 100928207; 100933512; 100949848; 100960374; 100961558; 100963641; 100964485	100818559; 100819408; 100843177; 100856380; 100889857; 100905554; 100908552; 100921048; 100928437; 100933650; 100950007; 100960486; 100961605; 100963763; 100965021	2446	3	0.4984	1.055	1.52	0.8211	0.9893	0.9913	0.9322	0.9454	0.9516	0.8908	0.8113	0.8281	0.7701
NM_033313	CDC14A	chr1	+	100818023; 100819318; 100843102; 100856288; 100889778; 100905488; 100908490; 100920961; 100928207; 100933512; 100949848	100818559; 100819408; 100843177; 100856380; 100889857; 100905554; 100908552; 100921048; 100928437; 100933650; 100950926	2544	3	0.4406	0.8601	1.833	1.199	0.9873	0.9921	0.9182	0.9451	0.949	0.8456	0.8038	0.8149	0.7176
NM_022049	GPR88	chr1	+	101003728; 101004450	101004058; 101007583	3465	1	0.5215	1.075	0.9166	1.091	0.9932	0.9876	0.9304	0.9374	0.9288	0.8784	0.7906	0.7987	0.7428
NM_001078	VCAM1	chr1	+	101185196; 101186032; 101188576; 101190180; 101194663; 101196754; 101197974; 101200058; 101203679	101185480; 101186307; 101188896; 101190446; 101194938; 101197074; 101198240; 101200324; 101204601	3203	3	0.4174	0.7732	1.194	1.007	0.9916	0.9916	0.9284	0.9385	0.9372	0.8805	0.8024	0.8141	0.7487
NM_001199834	VCAM1	chr1	+	101185196; 101186032; 101188576; 101190180; 101194663; 101196754; 101197974; 101200058; 101203679	101185480; 101186121; 101188896; 101190446; 101194938; 101197074; 101198240; 101200324; 101204601	3017	3	0.4153	0.8499	0.8898	0.7706	0.9946	0.9923	0.9285	0.9388	0.9467	0.8878	0.8047	0.8126	0.7507
NM_080682	VCAM1	chr1	+	101185196; 101186032; 101188576; 101190180; 101196754; 101197974; 101200058; 101203679	101185480; 101186307; 101188896; 101190446; 101197074; 101198240; 101200324; 101204601	2927	3	0.409	1.107	0.7949	0.8431	0.9893	0.9931	0.9242	0.9501	0.9325	0.8672	0.8148	0.7966	0.7381
NM_001144884	SLC30A7	chr1	+	101361632; 101362126; 101372408; 101376619; 101377668; 101379219; 101383633; 101387262; 101427384; 101431325; 101440366; 101440775	101361898; 101362227; 101372521; 101376706; 101377794; 101379362; 101383683; 101387397; 101427474; 101431474; 101440458; 101447311	7900	2	0.3623	1.032	0.2755	1.147	0.9536	0.983	0.9231	0.9451	0.9374	0.9187	0.8149	0.807	0.7939
NM_133496	SLC30A7	chr1	+	101361634; 101362126; 101372408; 101376619; 101377668; 101379219; 101383633; 101387262; 101427384; 101431325; 101440366	101361898; 101362227; 101372521; 101376706; 101377794; 101379362; 101383683; 101387397; 101427474; 101431474; 101447311	8214	2	0.3634	1.494	0.2841	1.02	0.9449	0.9921	0.927	0.9383	0.9456	0.9196	0.8108	0.8032	0.7981
NM_001400	S1PR1	chr1	+	101702305; 101704378	101702655; 101707076	3050	1	0.4928	0.8846	0.8385	0.8674	0.9872	0.9919	0.9206	0.9401	0.9386	0.8831	0.7998	0.806	0.7609
NR_033424	DNAJA1P5	chr1	+	102337567; 102358613	102337661; 102360299	1782	1	0.3535	0.9701	1.434	1.061	0.9866	0.991	0.8669	0.9413	0.944	0.8254	0.8117	0.8166	0.7106
NM_017619	RNPC3	chr1	+	104068578; 104070317; 104076361; 104077396; 104077952; 104078748; 104079964; 104083972; 104085918; 104087563; 104088870; 104089599; 104093563; 104094343; 104097656	104068884; 104070364; 104076479; 104077479; 104078063; 104078816; 104080106; 104084097; 104086069; 104087724; 104088964; 104089657; 104093695; 104094414; 104097859	1885	1	0.4	0.8608	2.62	0.9614	0.9929	0.9902	0.9096	0.9459	0.9397	0.8611	0.835	0.8313	0.7389
NM_020978	AMY2B	chr1	+	104097322; 104108057; 104114179; 104114732; 104115685; 104116330; 104116882; 104117845; 104118063; 104120112; 104120342; 104121933	104097731; 104108216; 104114392; 104114878; 104115882; 104116560; 104117015; 104117967; 104118162; 104120230; 104120467; 104122149	2179	1	0.3887	1.095	1.687	0.819	0.9923	0.9893	0.9017	0.9449	0.9416	0.8357	0.8143	0.8154	0.74
NR_024438	LOC648740	chr1	+	104112026	104114008	1983	1	0.4932	1.045	2.134	0.8277	0.9666	0.9356	0.8945	0.9332	0.9547	0.8326	0.814	0.8211	0.7286
NM_000699	AMY2A	chr1	+	104159999; 104160576; 104161533; 104162176; 104163173; 104164199; 104164416; 104166488; 104166718; 104168179	104160230; 104160722; 104161730; 104162406; 104163306; 104164321; 104164515; 104166606; 104166843; 104168400	1632	1	0.4087	0.8415	2.86	1.045	0.9849	0.9906	0.8917	0.9395	0.9441	0.8471	0.7966	0.814	0.7185
NM_001008221	AMY1A	chr1	+	104198141; 104198907; 104199466; 104200416; 104201062; 104202032; 104202982; 104203199; 104205279; 104205508; 104206953	104198308; 104199120; 104199612; 104200613; 104201292; 104202165; 104203104; 104203298; 104205397; 104205633; 104207173	1781	6	0.4127	1.025	2.648	0.9592	0.9949	0.9873	0.8932	0.9545	0.9457	0.8324	0.8293	0.8145	0.7054
NM_004038	AMY1A	chr1	+	104198302; 104198907; 104199466; 104200416; 104201062; 104202032; 104202982; 104203199; 104205279; 104205508; 104206953	104198550; 104199120; 104199612; 104200613; 104201292; 104202165; 104203104; 104203298; 104205397; 104205633; 104207173	1862	6	0.4232	0.8863	2.049	1.182	0.9902	0.9921	0.8909	0.9385	0.9504	0.8395	0.8014	0.8234	0.7303
NM_001008219	AMY1C	chr1	+	104198303; 104198907; 104199466; 104200416; 104201062; 104202032; 104202982; 104203199; 104205279; 104205508; 104206953	104198550; 104199120; 104199612; 104200613; 104201292; 104202165; 104203104; 104203298; 104205397; 104205633; 104207172	1860	3	0.4237	0.8798	1.829	1.07	0.9929	0.9871	0.8886	0.9295	0.9403	0.8399	0.8152	0.8304	0.6995
NM_001008218	AMY1B	chr1	+	104198325; 104198907; 104199466; 104200416; 104201062; 104202032; 104202982; 104203199; 104205279; 104205508; 104206953	104198550; 104199120; 104199612; 104200613; 104201292; 104202165; 104203104; 104203298; 104205397; 104205633; 104207172	1838	3	0.4217	0.874	2.36	0.8528	0.9899	0.9878	0.8895	0.9425	0.9393	0.8527	0.806	0.8121	0.7437
NM_001008221_2	AMY1A	chr1	+	104292279; 104293046; 104293605; 104294555; 104295201; 104296171; 104297121; 104297337; 104299417; 104299646; 104301091	104292446; 104293259; 104293751; 104294752; 104295431; 104296304; 104297243; 104297436; 104299535; 104299771; 104301311	1781	6	0.4127	1.004	1.901	0.7803	0.9923	0.987	0.8837	0.9419	0.9339	0.8455	0.8116	0.8119	0.7226
NM_004038_2	AMY1A	chr1	+	104292440; 104293046; 104293605; 104294555; 104295201; 104296171; 104297121; 104297337; 104299417; 104299646; 104301091	104292688; 104293259; 104293751; 104294752; 104295431; 104296304; 104297243; 104297436; 104299535; 104299771; 104301311	1862	6	0.4232	1.149	1.732	1.048	0.9903	0.9893	0.8959	0.945	0.9549	0.8343	0.808	0.8289	0.7231
NM_001008219_2	AMY1C	chr1	+	104292441; 104293046; 104293605; 104294555; 104295201; 104296171; 104297121; 104297337; 104299417; 104299646; 104301091	104292688; 104293259; 104293751; 104294752; 104295431; 104296304; 104297243; 104297436; 104299535; 104299771; 104301310	1860	3	0.4237	0.644	1.464	0.7149	0.9827	0.9898	0.8872	0.9326	0.9424	0.8438	0.8092	0.7932	0.6997
NM_001008218_2	AMY1B	chr1	+	104292463; 104293046; 104293605; 104294555; 104295201; 104296171; 104297121; 104297337; 104299417; 104299646; 104301091	104292688; 104293259; 104293751; 104294752; 104295431; 104296304; 104297243; 104297436; 104299535; 104299771; 104301310	1838	3	0.4217	0.9468	1.66	1.036	0.9934	0.9909	0.8994	0.9324	0.9433	0.8497	0.8329	0.8033	0.7358
NR_033990	LOC100129138	chr1	+	104615645; 104619367	104616526; 104619693	1209	1	0.5674	0.8801	3.268	0.9738	0.9046	0.9398	0.802	0.9393	0.9439	0.8078	0.8134	0.8113	0.6647
NM_018137	PRMT6	chr1	+	107599267	107601916	2650	1	0.506	0.992	1.174	1.363	0.9842	0.9889	0.9208	0.9429	0.9407	0.8703	0.7928	0.7923	0.7438
NM_001113226	NTNG1	chr1	+	107682629; 107690691; 107866904; 107937776; 107950304; 107973372; 107979287; 108023233	107682821; 107691461; 107867544; 107937948; 107950330; 107973539; 107979421; 108024475	3351	3	0.4667	1.035	1.121	1.327	0.9894	0.9932	0.9268	0.9421	0.9429	0.8775	0.823	0.8256	0.7368
NM_001113228	NTNG1	chr1	+	107682629; 107690691; 107866904; 107937776; 107950304; 107961202; 107963706; 108023233	107682821; 107691461; 107867544; 107937948; 107950330; 107961267; 107963765; 108024475	3174	3	0.4638	1.065	1.063	1.234	0.9939	0.9877	0.9328	0.9447	0.9391	0.8833	0.8137	0.814	0.7624
NM_014917	NTNG1	chr1	+	107682745; 107690691; 107866904; 107937776; 107950304; 108023233	107682821; 107691461; 107867544; 107937948; 107950330; 108024475	2932	3	0.4584	0.9572	0.9455	0.7039	0.9942	0.9892	0.9206	0.9482	0.9326	0.8557	0.8158	0.7885	0.7338
NM_001143987	NBPF6	chr1	+	108992904; 108993189; 108994812; 108995803; 108997061; 108998008; 108999629; 108999870; 109000558; 109001680; 109002555; 109003755; 109004538; 109007810; 109010073; 109013219	108993086; 108993401; 108994911; 108996017; 108997139; 108998219; 108999680; 108999956; 109000697; 109001731; 109002724; 109003806; 109004710; 109008046; 109010287; 109013260	2222	2	0.5212	1.133	1.475	0.667	0.9863	0.9901	0.9065	0.9404	0.943	0.8551	0.8268	0.8028	0.7118
NM_001143988	NBPF6	chr1	+	108992904; 108993189; 108994812; 108995803; 108997061; 108998008; 108999629; 109000558; 109001680; 109002555; 109003755; 109004538; 109007810; 109010073; 109013219	108993086; 108993401; 108994911; 108996017; 108997139; 108998219; 108999680; 109000697; 109001731; 109002724; 109003806; 109004710; 109008046; 109010287; 109013260	2135	2	0.5213	1.109	1.792	1.046	0.9873	0.991	0.9049	0.9464	0.9481	0.8314	0.8207	0.8166	0.7094
NM_001010883	FAM102B	chr1	+	109102971; 109143188; 109148845; 109154800; 109159004; 109167267; 109170789; 109171017; 109171299; 109172210; 109177730	109103187; 109143308; 109148874; 109154916; 109159050; 109167370; 109170884; 109171206; 109171426; 109172279; 109181949	5340	1	0.3772	0.8761	0.6298	1.175	0.9867	0.9911	0.9558	0.9383	0.9465	0.9142	0.8032	0.8044	0.7862
NM_018061	PRPF38B	chr1	+	109234932; 109238324; 109238665; 109238899; 109241226; 109241784	109235489; 109238392; 109238816; 109238959; 109241449; 109244422	3703	2	0.4188	1.021	0.9256	1.126	0.989	0.9845	0.9297	0.9377	0.9414	0.8798	0.804	0.8121	0.7591
NR_037185	PRPF38B	chr1	+	109234935; 109236212; 109238324; 109238665; 109238899; 109241226; 109241784	109235489; 109236264; 109238392; 109238816; 109238959; 109241449; 109244422	3753	2	0.4218	0.912	0.8487	0.9215	0.9872	0.9928	0.9386	0.9494	0.9464	0.8919	0.8281	0.8196	0.769
NM_001144937	FNDC7	chr1	+	109255556; 109256133; 109260399; 109261411; 109264957; 109268372; 109270430; 109271254; 109273296; 109275894; 109280117; 109284395; 109284547	109255618; 109256151; 109260653; 109261671; 109265214; 109268626; 109270687; 109271508; 109273550; 109276154; 109280146; 109284463; 109285367	3060	1	0.4778	0.6766	0.8637	0.6843	0.9967	0.9904	0.914	0.9509	0.9371	0.8743	0.8406	0.8105	0.7387
NM_007269	STXBP3	chr1	+	109289285; 109294879; 109295685; 109299312; 109301132; 109302607; 109315287; 109318955; 109321908; 109325044; 109325271; 109336204; 109337449; 109338856; 109339242; 109340767; 109342842; 109350023; 109351405	109289408; 109294928; 109295766; 109299388; 109301210; 109302707; 109315441; 109319045; 109322032; 109325139; 109325328; 109336269; 109337529; 109338994; 109339348; 109340859; 109342927; 109350171; 109352148	2503	1	0.3576	1.183	1.273	0.8596	0.9875	0.9906	0.9088	0.9345	0.9399	0.8433	0.8215	0.8246	0.7232
NR_034168	SRG7	chr1	+	109399839; 109400780; 109401007	109400123; 109400889; 109401146	535	1	0.415	0.8844	4.552	1.221	0.9902	0.9915	0.7102	0.922	0.9422	0.6678	0.8341	0.8209	0.5406
NM_013296	GPSM2	chr1	+	109419603; 109427897; 109439486; 109440114; 109440581; 109441264; 109441501; 109444412; 109445748; 109446747; 109456960; 109461235; 109465039; 109466622; 109472323	109419850; 109428200; 109439707; 109440249; 109440723; 109441387; 109441616; 109444567; 109445856; 109446876; 109457030; 109461411; 109465198; 109466836; 109473044	3033	1	0.4237	1.077	0.9513	0.9788	0.9915	0.9936	0.9253	0.9413	0.9416	0.8795	0.8127	0.804	0.7745
NM_020141	TMEM167B	chr1	+	109633403; 109635512; 109637039	109633504; 109635643; 109639554	2750	1	0.3913	0.9056	1.137	0.9427	0.9907	0.9919	0.919	0.9296	0.941	0.8646	0.81	0.8007	0.7391
NR_003023	SCARNA2	chr1	+	109642815	109643234	420	1	0.6548	1.011	3.754	1.16	0.9891	0.9854	0.6114	0.9565	0.9297	0.5687	0.8098	0.795	0.4597
NM_020775	KIAA1324	chr1	+	109656585; 109704516; 109707121; 109714488; 109715110; 109716096; 109716310; 109727667; 109730799; 109731688; 109732214; 109733988; 109734348; 109735233; 109737043; 109740096; 109740601; 109741195; 109742476; 109742681; 109743357; 109745566	109656958; 109704636; 109707313; 109714635; 109715190; 109716201; 109716459; 109727755; 109730976; 109731816; 109732304; 109734093; 109734485; 109735496; 109737216; 109740276; 109740697; 109741296; 109742602; 109742859; 109743522; 109749403	7032	1	0.4947	0.9138	0.3666	0.9777	0.9267	0.9884	0.8875	0.9393	0.9382	0.9147	0.8082	0.7986	0.7817
NM_006513	SARS	chr1	+	109756515; 109766600; 109770974; 109772036; 109773500; 109774253; 109777832; 109778599; 109779013; 109779866; 109780353	109756750; 109766670; 109771054; 109772194; 109773643; 109774408; 109778053; 109778728; 109779170; 109779995; 109780804	1939	3	0.5307	0.9237	1.581	1.093	0.9871	0.991	0.8911	0.9343	0.9405	0.8388	0.7951	0.8163	0.7146
NR_034072	SARS	chr1	+	109756515; 109757169	109756750; 109760113	3181	3	0.4238	1.094	0.968	1.22	0.9304	0.9888	0.8745	0.941	0.946	0.8834	0.8064	0.8298	0.7531
NR_034073	SARS	chr1	+	109778156; 109780353	109779995; 109780804	2292	3	0.4895	0.871	1.749	0.9982	0.9954	0.9896	0.9001	0.9434	0.9413	0.8486	0.8116	0.8215	0.7104
NM_001408	CELSR2	chr1	+	109792641; 109801054; 109803664; 109804135; 109804430; 109804909; 109805428; 109805764; 109806233; 109806700; 109807076; 109807490; 109807813; 109808357; 109808727; 109810170; 109810473; 109811203; 109811502; 109811732; 109812046; 109812316; 109812555; 109813048; 109813549; 109813839; 109814008; 109814222; 109814900; 109815262; 109815455; 109815788; 109816058; 109816644	109796011; 109801701; 109803886; 109804250; 109804518; 109805066; 109805591; 109805889; 109806399; 109806987; 109807250; 109807631; 109807933; 109808540; 109808828; 109810264; 109810682; 109811386; 109811630; 109811912; 109812213; 109812442; 109812755; 109813222; 109813661; 109813918; 109814134; 109814344; 109815027; 109815350; 109815649; 109815958; 109816292; 109818378	10540	1	0.6029	1.204	0.2043	0.796	0.99	0.9882	0.973	0.9491	0.9432	0.926	0.8247	0.8081	0.8049
NM_001040709	SYPL2	chr1	+	110009100; 110009681; 110018203; 110019398; 110020440; 110022000	110009519; 110009755; 110018327; 110019599; 110020631; 110024764	3779	1	0.5528	0.8947	0.8606	0.832	0.9918	0.9886	0.9471	0.9427	0.9411	0.9031	0.8294	0.8233	0.7878
NM_153340	ATXN7L2	chr1	+	110026561; 110028679; 110029128; 110029629; 110030236; 110031005; 110031469; 110032552; 110032893; 110033544; 110035208	110026702; 110028744; 110029232; 110029839; 110030426; 110031087; 110031722; 110032750; 110033014; 110034339; 110035420	2382	1	0.605	0.7393	0.9341	1.049	0.9921	0.9886	0.9113	0.9384	0.9398	0.8457	0.8204	0.8268	0.7292
NM_001134402	CYB561D1	chr1	+	110036658; 110038378	110036776; 110043063	4805	5	0.5336	0.7714	0.723	2.26	0.9508	0.9874	0.9128	0.9471	0.9475	0.8922	0.8294	0.8286	0.7719
NM_001134400	CYB561D1	chr1	+	110036701; 110037142; 110038378	110036909; 110037245; 110043063	4999	5	0.5357	0.9806	0.5605	1.013	0.9492	0.9588	0.9124	0.9459	0.944	0.8951	0.8145	0.804	0.7629
NM_001134403	CYB561D1	chr1	+	110036701; 110037142; 110037765; 110038378	110036909; 110037245; 110037802; 110043063	5037	5	0.5358	1.266	0.6241	1.061	0.9577	0.9559	0.9157	0.9457	0.9486	0.901	0.8219	0.8032	0.7757
NM_001134404	CYB561D1	chr1	+	110036701; 110037142; 110037765; 110038301	110036909; 110037245; 110037802; 110043063	5114	5	0.5354	1.384	0.5412	1.018	0.9527	0.9725	0.902	0.9478	0.9425	0.8989	0.8158	0.8107	0.7779
NM_182580	CYB561D1	chr1	+	110036701; 110037765; 110038378	110036909; 110037802; 110043063	4933	5	0.5344	1.166	0.54	1.062	0.9495	0.9896	0.9128	0.9382	0.9636	0.8965	0.8051	0.8484	0.7722
NM_031936	GPR61	chr1	+	110082494; 110085044; 110087933	110082575; 110087261; 110088455	2823	1	0.5597	0.8274	1.042	1.016	0.9911	0.9937	0.922	0.9358	0.9537	0.8777	0.8063	0.8322	0.7482
NM_006496	GNAI3	chr1	+	110091186; 110116359; 110116518; 110121826; 110125059; 110128838; 110129351; 110134665; 110134967	110091460; 110116401; 110116659; 110121983; 110125187; 110128967; 110129504; 110134877; 110138452	4730	1	0.3822	0.8124	0.6032	1.195	0.952	0.9927	0.9265	0.9381	0.9555	0.8971	0.8072	0.8285	0.7904
NR_029583	MIR197	chr1	+	110141515	110141589	75	1	0.6267	0	0	2.524	NA	NA	0.2683	NA	NA	0.04878	NA	NA	0
NM_139156	AMPD2	chr1	+	110162459; 110167925; 110168284; 110168782; 110168941; 110169348; 110169797; 110170051; 110170396; 110170705; 110170986; 110171265; 110171731; 110171949; 110172418; 110172855; 110173305; 110173565	110162900; 110168055; 110168414; 110168850; 110169049; 110169534; 110169938; 110170140; 110170525; 110170899; 110171117; 110171428; 110171857; 110172112; 110172538; 110173028; 110173415; 110174677	3732	3	0.6016	0.9691	0.7174	0.8722	0.9923	0.9922	0.9433	0.9464	0.9371	0.8858	0.8168	0.7845	0.7574
NM_004037	AMPD2	chr1	+	110163276; 110167925; 110168284; 110168782; 110168941; 110169348; 110169797; 110170051; 110170396; 110170705; 110170986; 110171265; 110171731; 110171949; 110172418; 110172855; 110173305; 110173565	110163888; 110168055; 110168414; 110168850; 110169049; 110169534; 110169938; 110170140; 110170525; 110170899; 110171117; 110171428; 110171857; 110172112; 110172538; 110173028; 110173415; 110174677	3903	3	0.6008	0.9284	0.7097	1.02	0.9917	0.9917	0.9386	0.9369	0.9508	0.891	0.8019	0.8375	0.7675
NM_203404	AMPD2	chr1	+	110168049; 110168782; 110168941; 110169348; 110169797; 110170051; 110170396; 110170705; 110170986; 110171265; 110171731; 110171949; 110172418; 110172855; 110173305; 110173565	110168414; 110168850; 110169049; 110169534; 110169938; 110170140; 110170525; 110170899; 110171117; 110171428; 110171857; 110172112; 110172538; 110173028; 110173415; 110174677	3394	3	0.5961	0.8337	1.113	0.7781	0.9927	0.9884	0.9309	0.9454	0.9425	0.8881	0.8124	0.8001	0.757
NM_000850	GSTM4	chr1	+	110198698; 110199334; 110199837; 110200212; 110200394; 110201436; 110201622; 110203787	110199047; 110199409; 110199901; 110200293; 110200494; 110201531; 110201732; 110204331	1426	3	0.561	1.052	2.161	0.8289	0.9923	0.9903	0.8613	0.9569	0.9513	0.8164	0.8138	0.8195	0.6797
NM_147148	GSTM4	chr1	+	110198698; 110199334; 110199837; 110200212; 110200394; 110201436; 110201622; 110207633	110199047; 110199409; 110199901; 110200293; 110200494; 110201531; 110201732; 110208123	1372	3	0.5284	1.088	2.434	0.9541	0.9892	0.9889	0.8589	0.9289	0.9406	0.806	0.779	0.8051	0.6702
NR_024538	GSTM4	chr1	+	110198698; 110199334; 110199837; 110200394; 110201436; 110201622; 110203787	110199047; 110199409; 110199901; 110200494; 110201531; 110201732; 110204331	1344	3	0.5618	1.066	2.349	0.8193	0.9952	0.9898	0.87	0.9533	0.9423	0.805	0.8245	0.8187	0.6792
NM_000848	GSTM2	chr1	+	110210644; 110211047; 110211547; 110211912; 110212093; 110213909; 110214095; 110217369	110210773; 110211122; 110211611; 110211993; 110212193; 110214004; 110214205; 110217908	1201	2	0.5445	1.03	3.175	0.8246	0.9944	0.9891	0.8485	0.931	0.9401	0.8205	0.7854	0.8045	0.697
NM_001142368	GSTM2	chr1	+	110210644; 110211047; 110211547; 110211912; 110212093; 110213909; 110214095; 110224431; 110225829	110210773; 110211122; 110211611; 110211993; 110212193; 110214004; 110214205; 110224456; 110226619	1478	2	0.4831	0.7621	2.58	1.339	0.998	0.9921	0.853	0.9426	0.9479	0.8098	0.832	0.8275	0.6908
NM_000561	GSTM1	chr1	+	110230418; 110230792; 110231295; 110231670; 110231847; 110232893; 110233076; 110235828	110230531; 110230867; 110231359; 110231751; 110231947; 110232988; 110233186; 110236367	1185	2	0.5376	0.9271	3.21	0.8085	0.9811	0.9915	0.8747	0.9433	0.9508	0.8241	0.8067	0.8076	0.6988
NM_146421	GSTM1	chr1	+	110230418; 110230792; 110231295; 110231670; 110231847; 110232893; 110235828	110230531; 110230867; 110231359; 110231751; 110231947; 110232988; 110236367	1074	2	0.5456	0.8295	3.49	1.204	0.9845	0.9901	0.8143	0.9404	0.9397	0.7625	0.8083	0.8165	0.6268
NM_000851	GSTM5	chr1	+	110254864; 110255240; 110255741; 110256106; 110256283; 110257569; 110257752; 110259959	110254970; 110255315; 110255805; 110256187; 110256383; 110257664; 110257862; 110260890	1570	1	0.5191	1.056	2.249	0.8176	0.9847	0.9954	0.8705	0.9471	0.9359	0.8129	0.8343	0.8039	0.6924
NM_000757	CSF1	chr1	+	110453233; 110456881; 110458256; 110459915; 110464469; 110465788; 110467398; 110467769; 110471474	110453684; 110457003; 110458318; 110460085; 110464616; 110466812; 110467450; 110467824; 110472355	2973	4	0.6169	0.9425	1.351	0.9287	0.9852	0.9839	0.9365	0.9498	0.9437	0.8813	0.8171	0.8167	0.7467
NM_172210	CSF1	chr1	+	110453233; 110456881; 110458256; 110459915; 110464469; 110465788; 110466682; 110467398; 110467769	110453684; 110457003; 110458318; 110460085; 110464616; 110466333; 110466812; 110467450; 110467824	1743	4	0.6018	0.7601	1.683	0.7987	0.9878	0.9819	0.9005	0.9355	0.9371	0.8624	0.8014	0.8159	0.7247
NM_172211	CSF1	chr1	+	110453233; 110456881; 110458256; 110459915; 110464469; 110466682; 110467398; 110467769; 110471474	110453684; 110457003; 110458318; 110460085; 110464616; 110466812; 110467450; 110467824; 110472355	2079	4	0.6094	0.8326	1.738	0.7595	0.984	0.9802	0.9035	0.9413	0.9387	0.864	0.828	0.8077	0.731
NM_172212	CSF1	chr1	+	110453233; 110456881; 110458256; 110459915; 110464469; 110465788; 110467398; 110467769; 110468685	110453684; 110457003; 110458318; 110460085; 110464616; 110466812; 110467450; 110467824; 110469365	2772	4	0.5772	0.94	1.237	0.9519	0.9929	0.9798	0.916	0.9433	0.9421	0.8696	0.8264	0.8109	0.7472
NM_001242673	AHCYL1	chr1	+	110527387; 110551656; 110553836; 110554984; 110555519; 110557385; 110558047; 110558966; 110559289; 110560117; 110560568; 110560995; 110561174; 110561673; 110562170; 110563353; 110564296	110528165; 110551767; 110553979; 110555084; 110555621; 110557479; 110558153; 110559082; 110559352; 110560205; 110560638; 110561089; 110561272; 110561741; 110562248; 110563473; 110566364	4314	5	0.4835	0.7629	0.9433	1.121	0.9853	0.9921	0.946	0.939	0.941	0.9045	0.8156	0.8077	0.7808
NM_006621	AHCYL1	chr1	+	110527387; 110551656; 110553836; 110554984; 110555519; 110557385; 110558047; 110558966; 110559289; 110560117; 110560568; 110560995; 110561174; 110561673; 110562170; 110563353; 110564296	110527794; 110551767; 110553979; 110555084; 110555621; 110557479; 110558153; 110559082; 110559352; 110560205; 110560638; 110561089; 110561272; 110561741; 110562248; 110563473; 110566364	3943	5	0.4679	1.033	0.7452	1.254	0.9875	0.989	0.9397	0.9359	0.9482	0.8888	0.8078	0.8083	0.7721
NM_001242674	AHCYL1	chr1	+	110543549; 110544852; 110551656; 110553836; 110554984; 110555519; 110557385; 110558047; 110558966; 110559289; 110560117; 110560568; 110560995; 110561174; 110561673; 110562170; 110563353; 110564296	110543610; 110544939; 110551767; 110553979; 110555084; 110555621; 110557479; 110558153; 110559082; 110559352; 110560205; 110560638; 110561089; 110561272; 110561741; 110562248; 110563473; 110566364	3685	5	0.4383	0.7773	1.01	0.8877	0.9919	0.9895	0.9351	0.9396	0.9436	0.885	0.8122	0.8239	0.753
NM_001242675	AHCYL1	chr1	+	110546570; 110551656; 110553836; 110554984; 110555519; 110557385; 110558047; 110558966; 110559289; 110560117; 110560568; 110560995; 110561174; 110561673; 110562170; 110563353; 110564296	110547073; 110551767; 110553979; 110555084; 110555621; 110557479; 110558153; 110559082; 110559352; 110560205; 110560638; 110561089; 110561272; 110561741; 110562248; 110563473; 110566364	4039	5	0.4462	1.458	0.9321	1.009	0.989	0.9969	0.936	0.9526	0.9516	0.8913	0.8271	0.8161	0.7588
NM_001242676	AHCYL1	chr1	+	110546570; 110551656; 110553836; 110554984; 110555519; 110557385; 110558047; 110558966; 110559289; 110560117; 110560568; 110560995; 110561174; 110561673; 110562170; 110563353; 110564296	110547062; 110551767; 110553979; 110555084; 110555621; 110557479; 110558153; 110559082; 110559352; 110560205; 110560638; 110561089; 110561272; 110561741; 110562248; 110563473; 110566364	4028	5	0.4464	1.034	0.8813	0.772	0.9889	0.9902	0.931	0.9374	0.9389	0.8864	0.8155	0.8114	0.7699
NM_033088	FAM40A	chr1	+	110577241; 110580513; 110581305; 110581794; 110582017; 110583257; 110584158; 110584356; 110585710; 110586261; 110587462; 110587637; 110589302; 110590164; 110590394; 110591734; 110592082; 110592965; 110593578; 110594305; 110596287	110577439; 110580582; 110581379; 110581928; 110582137; 110583325; 110584264; 110584483; 110585892; 110586478; 110587527; 110587700; 110589373; 110590238; 110590491; 110591860; 110592182; 110593031; 110593682; 110594509; 110597263	3262	1	0.5402	0.8285	1.175	0.9851	0.9915	0.988	0.9181	0.9266	0.9428	0.8621	0.807	0.8067	0.7356
NM_203412	UBL4B	chr1	+	110655062	110656569	1508	1	0.5703	0.7163	1.794	0.7088	0.9915	0.9932	0.8596	0.9423	0.9403	0.8121	0.8034	0.8166	0.6674
NM_001010898	SLC6A17	chr1	+	110693132; 110709465; 110714682; 110716595; 110717401; 110719251; 110734594; 110735128; 110737201; 110738208; 110740059; 110740698	110693505; 110709837; 110714839; 110716721; 110717582; 110719361; 110734835; 110735320; 110737393; 110738367; 110740221; 110744823	6402	1	0.582	1.068	0.4042	0.9498	0.9929	0.9893	0.9598	0.9429	0.9509	0.9123	0.8251	0.8109	0.784
NM_001039574	KCNC4	chr1	+	110753336; 110765586; 110768597; 110775533	110754799; 110766522; 110768800; 110776674	3747	3	0.628	1.168	0.8766	0.9353	0.991	0.9923	0.9354	0.9478	0.9445	0.8887	0.8228	0.8243	0.7596
NM_004978	KCNC4	chr1	+	110753336; 110765586; 110768597; 110774843	110754799; 110766522; 110768800; 110776674	4437	3	0.6169	1.108	0.7699	0.7185	0.9939	0.9912	0.9442	0.9404	0.9459	0.8965	0.8053	0.8196	0.7683
NR_036437	KCNC4	chr1	+	110753336; 110765586; 110768597; 110774843; 110775533	110754799; 110766522; 110768800; 110775219; 110776674	4124	3	0.6222	0.7684	0.7175	1.096	0.9927	0.9883	0.9474	0.9563	0.9431	0.8912	0.8084	0.8183	0.7615
NM_001201545	RBM15	chr1	+	110881945; 110888930	110884890; 110889303	3320	2	0.5446	1.05	0.835	0.8852	0.9901	0.9908	0.9301	0.9497	0.9425	0.8877	0.8246	0.8201	0.7604
NM_022768	RBM15	chr1	+	110881945; 110888161; 110888930	110884890; 110888271; 110889303	3431	2	0.5407	1.039	0.7844	0.9366	0.9935	0.9914	0.9382	0.9534	0.9425	0.8865	0.8252	0.8045	0.7701
NM_032414	PROK1	chr1	+	110993788; 110996583; 110998854	110993910; 110996708; 110999976	1372	1	0.5554	0.752	2.847	1.107	0.9911	0.9929	0.8693	0.9374	0.9439	0.8085	0.8322	0.8156	0.6824
NR_003599	CYMP	chr1	+	111023388; 111025397; 111026536; 111027449; 111029508; 111031145; 111032049; 111032794; 111033656	111023449; 111025547; 111026653; 111027566; 111029707; 111031256; 111032193; 111032892; 111033891	1241	1	0.5633	0.9708	3.296	0.8204	0.9847	0.9944	0.8277	0.9521	0.9436	0.7846	0.8429	0.8217	0.6599
NM_001040033	CD53	chr1	+	111413821; 111415778; 111434014; 111434967; 111436949; 111437582; 111439275; 111440431; 111441746	111413881; 111415870; 111434093; 111435155; 111437023; 111437677; 111439355; 111440514; 111442558	1572	2	0.4548	0.8883	2.263	1.361	0.9818	0.9916	0.8684	0.9388	0.9429	0.8155	0.8248	0.8131	0.7001
NM_000560	CD53	chr1	+	111415722; 111434014; 111434967; 111436949; 111437582; 111439275; 111440431; 111441746	111415870; 111434093; 111435155; 111437023; 111437677; 111439355; 111440514; 111442558	1567	2	0.4505	0.6481	2.442	1.13	0.9909	0.9928	0.8866	0.9432	0.9481	0.8123	0.8273	0.8112	0.7027
NM_001007794	CEPT1	chr1	+	111682249; 111690264; 111702002; 111703777; 111717501; 111724809; 111725421; 111726084; 111726813	111682383; 111690675; 111702149; 111703918; 111717585; 111724940; 111725579; 111726209; 111727724	2251	2	0.3856	0.892	1.481	0.8287	0.9862	0.9924	0.8973	0.9471	0.9404	0.8589	0.8356	0.8102	0.7351
NM_006090	CEPT1	chr1	+	111682833; 111690264; 111702002; 111703777; 111717501; 111724809; 111725421; 111726084; 111726813	111682929; 111690675; 111702149; 111703918; 111717585; 111724940; 111725579; 111726209; 111727724	2213	2	0.3823	1.076	1.589	0.9806	0.9855	0.9908	0.9138	0.9438	0.956	0.8681	0.8217	0.845	0.7266
NM_001025197	CHI3L2	chr1	+	111770281; 111773364; 111773860; 111777529; 111778261; 111778646; 111781372; 111783949; 111784849; 111785839	111770391; 111773565; 111773916; 111777679; 111778385; 111778775; 111781554; 111784065; 111784988; 111786062	1440	3	0.4868	0.9873	3.286	0.9459	0.9919	0.9937	0.861	0.9562	0.9537	0.8085	0.8182	0.8327	0.6898
NM_004000	CHI3L2	chr1	+	111770281; 111772474; 111773364; 111773860; 111777529; 111778261; 111778646; 111781372; 111783949; 111784849; 111785839	111770391; 111772503; 111773565; 111773916; 111777679; 111778385; 111778775; 111781554; 111784065; 111784988; 111786062	1470	3	0.4884	0.818	2.858	1.168	0.9923	0.9896	0.875	0.9482	0.9319	0.8145	0.8522	0.811	0.6935
NM_001025199	CHI3L2	chr1	+	111772333; 111773364; 111773860; 111777529; 111778261; 111778646; 111781372; 111783949; 111784849; 111785839	111772503; 111773565; 111773916; 111777679; 111778385; 111778775; 111781554; 111784065; 111784988; 111786062	1500	3	0.488	0.7893	2.473	0.8372	0.9922	0.9876	0.8695	0.9396	0.9347	0.7978	0.807	0.7953	0.671
NR_003928	RP11-165H20.1	chr1	+	111823146; 111824173; 111825193; 111825603; 111825908; 111826687; 111827368; 111827603	111823175; 111825097; 111825358; 111825727; 111826031; 111826871; 111827487; 111828730	2803	1	0.4606	1.286	1.211	0.803	0.9904	0.9918	0.9087	0.9526	0.9436	0.8687	0.8182	0.8042	0.7179
NM_021797	CHIA	chr1	+	111833484; 111857162; 111857892; 111860303; 111860608; 111861115; 111861742; 111861949; 111862835	111833572; 111857218; 111858057; 111860427; 111860731; 111861300; 111861861; 111862090; 111863185	1360	2	0.5412	1.091	2.42	1.1	0.9953	0.9944	0.8488	0.944	0.9474	0.7994	0.8243	0.817	0.6775
NM_201653	CHIA	chr1	+	111833538; 111853022; 111854311; 111854812; 111857162; 111857892; 111860303; 111860608; 111861115; 111861742; 111861949; 111862835	111833572; 111853114; 111854340; 111855013; 111857218; 111858057; 111860427; 111860731; 111861300; 111861861; 111862090; 111863185	1631	2	0.5316	0.9113	1.841	1.029	0.9953	0.9931	0.89	0.9363	0.9477	0.8501	0.8075	0.804	0.6974
NM_181643	C1orf88	chr1	+	111889195; 111889532; 111890296; 111891138; 111892728; 111893881	111889293; 111889671; 111890394; 111891268; 111892845; 111895639	2346	1	0.4356	0.6985	1.557	0.9988	0.9972	0.9848	0.9123	0.9493	0.9368	0.8483	0.8085	0.8206	0.7291
NM_001688	ATP5F1	chr1	+	111991743; 111992459; 111996833; 111998708; 111999252; 112002079; 112003539	111992203; 111992495; 111996978; 111998871; 111999377; 112002258; 112004525	2101	1	0.4545	0.9513	1.213	0.9098	0.9573	0.9864	0.8478	0.933	0.9375	0.8551	0.8106	0.808	0.7379
NM_174896	C1orf162	chr1	+	112016604; 112018640; 112019420; 112019956; 112020273; 112020605	112016652; 112018687; 112019489; 112020050; 112020397; 112021134	917	1	0.4755	0.9589	3.557	0.9114	0.9921	0.9887	0.8204	0.9396	0.9384	0.7707	0.8425	0.8047	0.6077
NM_001010935	RAP1A	chr1	+	112162405; 112170092; 112233956; 112237963; 112240063; 112245958; 112246965; 112251771; 112255053	112162556; 112170185; 112234039; 112238031; 112240119; 112246098; 112247108; 112251886; 112256101	1906	2	0.3804	1.178	1.506	0.8672	0.9918	0.9831	0.8869	0.9466	0.9381	0.8394	0.8078	0.8006	0.7151
NM_002884	RAP1A	chr1	+	112162405; 112233956; 112237963; 112240063; 112245958; 112246965; 112251771; 112255053	112162556; 112234039; 112238031; 112240119; 112246098; 112247108; 112251886; 112256101	1812	2	0.3769	0.9782	2.66	1.051	0.9896	0.9923	0.8958	0.944	0.944	0.8267	0.8073	0.8127	0.6945
NR_038951	LOC100506343	chr1	+	112282463; 112286997; 112288682	112282699; 112287151; 112290420	2131	2	0.4918	0.7278	1.82	0.5883	0.9866	0.9917	0.9006	0.9405	0.9488	0.8619	0.8006	0.8214	0.7035
NR_038952	LOC100506343	chr1	+	112282463; 112288682	112282699; 112290420	1976	2	0.4934	0.9192	1.641	0.9405	0.9911	0.99	0.8795	0.9314	0.9388	0.8335	0.7865	0.8157	0.7068
NM_007204	DDX20	chr1	+	112298190; 112299268; 112302022; 112303096; 112303328; 112303609; 112303848; 112304877; 112305299; 112305528; 112308359	112298847; 112299362; 112302190; 112303210; 112303470; 112303747; 112303906; 112304959; 112305404; 112305629; 112310199	3510	1	0.447	0.722	0.8279	0.7682	0.9863	0.9929	0.9298	0.9353	0.9365	0.8801	0.806	0.8157	0.75
NM_018704	CTTNBP2NL	chr1	+	112938800; 112954816; 112958779; 112991564; 112997071; 112998553	112938894; 112954939; 112958886; 112991794; 112997178; 113003786	5900	1	0.4203	1.146	0.3807	0.8049	0.9898	0.9928	0.9504	0.9369	0.9394	0.9164	0.8078	0.815	0.788
NM_004185	WNT2B	chr1	+	113010040; 113033633; 113057496; 113058762; 113059743; 113062902	113010213; 113033703; 113057716; 113059039; 113060007; 113063910	2018	2	0.502	0.9344	1.409	1.088	0.989	0.9911	0.9075	0.9412	0.9416	0.8507	0.7931	0.8222	0.7129
NM_024494	WNT2B	chr1	+	113051370; 113057496; 113058762; 113059743; 113062902	113052066; 113057716; 113059039; 113060007; 113063910	2470	2	0.5822	0.9466	1.322	0.8664	0.9882	0.9915	0.918	0.9477	0.9364	0.8652	0.8351	0.8233	0.7271
NM_006135	CAPZA1	chr1	+	113162075; 113189832; 113192040; 113196220; 113197087; 113201644; 113202323; 113209696; 113212165; 113212614	113162505; 113189895; 113192091; 113196283; 113197293; 113201723; 113202401; 113209767; 113212227; 113214241	2740	1	0.4062	0.7446	1.197	1.258	0.9876	0.9866	0.923	0.9434	0.9507	0.8667	0.8247	0.8072	0.7341
NM_001130079	MOV10	chr1	+	113217048; 113217470; 113231557; 113232037; 113232462; 113234287; 113235383; 113236640; 113237075; 113237371; 113238038; 113238770; 113239059; 113239252; 113240616; 113240909; 113241337; 113242307; 113242516; 113242841; 113243038	113217252; 113217671; 113231760; 113232272; 113232720; 113234421; 113235551; 113236794; 113237251; 113237518; 113238196; 113238873; 113239156; 113239468; 113240733; 113241100; 113241411; 113242432; 113242604; 113242962; 113243368	3521	2	0.5788	0.8587	0.7775	0.8465	0.9916	0.9899	0.928	0.9489	0.9477	0.8737	0.8168	0.8103	0.7405
NM_020963	MOV10	chr1	+	113217048; 113217454; 113231557; 113232037; 113232462; 113234287; 113235383; 113236640; 113237075; 113237371; 113238038; 113238770; 113239059; 113239252; 113240616; 113240909; 113241337; 113242307; 113242516; 113242841; 113243038	113217351; 113217671; 113231760; 113232272; 113232720; 113234421; 113235551; 113236794; 113237251; 113237518; 113238196; 113238873; 113239156; 113239468; 113240733; 113241100; 113241411; 113242432; 113242604; 113242962; 113243368	3636	2	0.5789	0.9312	0.8945	1.051	0.9905	0.9886	0.9312	0.9496	0.9454	0.8859	0.8037	0.8247	0.7518
NM_001004440	FAM19A3	chr1	+	113263189; 113264855; 113265638; 113266567; 113269251	113263256; 113264970; 113265787; 113266759; 113269856	1133	2	0.5402	0.7985	3.258	0.8374	0.9949	0.9937	0.8127	0.9592	0.9475	0.7543	0.8291	0.8243	0.6326
NM_182759	FAM19A3	chr1	+	113263189; 113264855; 113265638; 113266635; 113269251	113263256; 113264970; 113265787; 113266759; 113269856	1065	2	0.5343	1.11	3.578	0.8736	0.9941	0.9903	0.8337	0.957	0.9461	0.7866	0.8477	0.8147	0.6452
NR_002796	AKR7A2P1	chr1	+	113465972	113467295	1324	1	0.5325	0.6171	3.548	0.762	0.9887	0.9907	0.865	0.9463	0.945	0.7941	0.791	0.8246	0.6819
NM_014813	LRIG2	chr1	+	113615831; 113633940; 113635828; 113636052; 113636961; 113637234; 113638496; 113638844; 113641327; 113642833; 113643042; 113650216; 113652864; 113655101; 113657049; 113658909; 113661855; 113666497	113616267; 113634005; 113635902; 113636186; 113637104; 113637377; 113638639; 113638987; 113641407; 113642904; 113643110; 113650379; 113653184; 113655382; 113657498; 113659058; 113662145; 113667342	4015	1	0.4573	0.8192	1.085	1.13	0.9909	0.9899	0.9364	0.946	0.9449	0.8962	0.8246	0.812	0.7675
NM_001142782	MAGI3	chr1	+	113933475; 114092137; 114123164; 114128009; 114133106; 114137103; 114157223; 114162358; 114165428; 114184533; 114186365; 114189108; 114191859; 114193636; 114196452; 114201702; 114214356; 114215237; 114215944; 114223820; 114225519	113933971; 114092253; 114123283; 114128218; 114133280; 114137182; 114157280; 114162452; 114165616; 114185138; 114186396; 114189264; 114191950; 114193828; 114196640; 114201887; 114214458; 114215363; 114216087; 114223958; 114228545	6536	2	0.439	1.067	0.5191	0.9025	0.9914	0.9925	0.9585	0.9364	0.9503	0.9041	0.805	0.8327	0.7859
NM_152900	MAGI3	chr1	+	113933475; 114092137; 114123164; 114128009; 114133106; 114137103; 114157223; 114162358; 114165428; 114184533; 114186365; 114189108; 114191859; 114193636; 114196452; 114201702; 114214356; 114215237; 114215944; 114223820; 114224834	113933971; 114092253; 114123283; 114128218; 114133280; 114137182; 114157280; 114162452; 114165616; 114185138; 114186396; 114189264; 114191950; 114193828; 114196640; 114201887; 114214458; 114215363; 114216087; 114223958; 114228545	7221	2	0.4271	1.03	0.3494	1.239	0.9904	0.9927	0.9605	0.9444	0.957	0.9069	0.8221	0.8353	0.7857
NR_037864	LOC100287722	chr1	+	114399257; 114400158; 114400605; 114440490; 114442494	114399346; 114400279; 114400638; 114440611; 114443859	1734	1	0.4418	1.02	2.365	1.069	0.8943	0.9719	0.797	0.9439	0.9488	0.8269	0.8225	0.8047	0.6924
NM_022836	DCLRE1B	chr1	+	114447915; 114449618; 114450631; 114453753	114448397; 114449783; 114450813; 114456708	3788	1	0.4723	0.9517	0.7696	1.069	0.993	0.9929	0.9396	0.9449	0.9359	0.8888	0.8195	0.8084	0.7583
NM_152696	HIPK1	chr1	+	114471996; 114483004; 114495388; 114497273; 114498185; 114499249; 114499746; 114500688; 114504939; 114506009; 114508752; 114510388; 114511064; 114512578; 114514446	114472154; 114484081; 114495511; 114497392; 114498271; 114499433; 114499908; 114500913; 114505060; 114506143; 114508894; 114510570; 114511270; 114512819; 114514698	3427	4	0.4929	1.173	1.022	0.9148	0.9914	0.9921	0.9396	0.9483	0.9328	0.8925	0.8087	0.8149	0.771
NM_198268	HIPK1	chr1	+	114471996; 114483004; 114495388; 114497273; 114498185; 114499249; 114499746; 114500688; 114504939; 114506009; 114508752; 114510388; 114511064; 114512578; 114514446; 114515646	114472154; 114484081; 114495511; 114497392; 114498271; 114499433; 114499908; 114500913; 114505060; 114506143; 114508894; 114510570; 114511270; 114512819; 114514576; 114520491	8151	4	0.4358	1.365	0.3157	0.9706	0.9917	0.9928	0.9659	0.951	0.9471	0.9133	0.8233	0.8117	0.7902
NM_198269	HIPK1	chr1	+	114493767; 114495388; 114497273; 114498185; 114499249; 114499746; 114500688; 114504939; 114506009; 114508752; 114510388; 114511064; 114512578; 114514446; 114515646	114493914; 114495511; 114497392; 114498271; 114499433; 114499908; 114500913; 114505060; 114506143; 114508894; 114510570; 114511270; 114512819; 114514576; 114520491	7062	4	0.4206	1.083	0.3402	0.9336	0.9903	0.9914	0.9625	0.9484	0.9452	0.9118	0.816	0.829	0.7843
NM_181358	HIPK1	chr1	+	114496499; 114497248; 114498185; 114499249; 114499746; 114500688; 114504939; 114506009; 114508752; 114510388; 114511064; 114512578; 114514446; 114515646	114496554; 114497392; 114498271; 114499433; 114499908; 114500913; 114505060; 114506143; 114508894; 114510570; 114511270; 114512819; 114514576; 114520491	6871	4	0.4231	0.9315	0.385	1.01	0.9928	0.9921	0.9557	0.9376	0.9415	0.9115	0.8089	0.8045	0.7777
NM_020190	OLFML3	chr1	+	114522030; 114522954; 114523571	114522252; 114523239; 114524875	1814	1	0.5397	0.9924	1.384	1.047	0.991	0.9917	0.8736	0.9474	0.9504	0.8287	0.841	0.8134	0.7132
NM_003176	SYCP1	chr1	+	115397455; 115398062; 115399194; 115399853; 115400065; 115401168; 115402364; 115403357; 115417127; 115418690; 115419358; 115420715; 115428156; 115428746; 115430247; 115438069; 115453018; 115454100; 115455654; 115456596; 115466070; 115468899; 115469122; 115486960; 115487493; 115488910; 115489867; 115520178; 115523957; 115527346; 115537319; 115537503	115397639; 115398193; 115399278; 115399896; 115400118; 115401332; 115402431; 115403430; 115417185; 115418759; 115419431; 115420823; 115428250; 115428930; 115430314; 115438130; 115453122; 115454203; 115455771; 115456666; 115466151; 115468961; 115469184; 115487076; 115487603; 115489002; 115489941; 115520237; 115524133; 115527489; 115537408; 115537990	3490	1	0.3433	0.9854	0.8003	1.004	0.9893	0.9901	0.9381	0.9423	0.9488	0.892	0.7987	0.8116	0.7628
NM_000549	TSHB	chr1	+	115572415; 115575983; 115576594	115572481; 115576145; 115576941	578	1	0.3962	1.182	4.732	0.9586	0.9831	0.9924	0.7	0.9291	0.9384	0.6583	0.8142	0.8068	0.5208
NM_001172411	VANGL1	chr1	+	116184574; 116193898; 116202262; 116206282; 116224985; 116226565; 116227914; 116233740	116184707; 116194105; 116202388; 116206889; 116225118; 116226697; 116228148; 116240845	8685	3	0.4496	1.191	0.2517	1.063	0.9906	0.9884	0.9667	0.9422	0.9451	0.919	0.812	0.8057	0.7899
NM_138959	VANGL1	chr1	+	116184574; 116193898; 116202262; 116206282; 116224985; 116226565; 116227914; 116233740	116184707; 116194105; 116202394; 116206889; 116225118; 116226697; 116228148; 116240845	8691	3	0.4497	1.01	0.2643	0.9568	0.9921	0.9869	0.9653	0.9427	0.9377	0.9178	0.8089	0.791	0.7968
NM_001172412	VANGL1	chr1	+	116185250; 116193898; 116202262; 116206282; 116224985; 116226565; 116227914; 116233740	116185327; 116194105; 116202394; 116206889; 116225118; 116226697; 116228148; 116240845	8635	3	0.4463	1.243	0.2243	0.9194	0.9929	0.9905	0.9735	0.9437	0.938	0.9186	0.8161	0.7962	0.7994
NM_018420	SLC22A15	chr1	+	116519119; 116534652; 116562203; 116563342; 116569514; 116573987; 116577808; 116579924; 116605383; 116607057; 116609141; 116609640	116519335; 116534864; 116562335; 116563506; 116569643; 116574202; 116577948; 116580009; 116605503; 116607129; 116609329; 116612675	4720	1	0.4165	1.04	0.6308	1.061	0.9915	0.9899	0.9502	0.9464	0.9457	0.9009	0.8157	0.8054	0.7682
NM_152367	MAB21L3	chr1	+	116654376; 116655028; 116663553; 116666687; 116670087; 116670766; 116675753	116654431; 116655284; 116663693; 116666978; 116670265; 116670960; 116677861	3229	1	0.4788	1.061	0.9228	1.195	0.9966	0.9915	0.927	0.9319	0.9442	0.8487	0.8363	0.8064	0.7524
NM_000701	ATP1A1	chr1	+	116915795; 116926636; 116927405; 116929910; 116930753; 116931260; 116931524; 116932061; 116932835; 116933404; 116935476; 116936153; 116937732; 116939220; 116940510; 116941243; 116941552; 116942042; 116943483; 116943752; 116944176; 116946506; 116947038	116916145; 116926746; 116927464; 116930113; 116930866; 116931394; 116931641; 116932329; 116933033; 116933513; 116935610; 116936345; 116937907; 116939356; 116940660; 116941411; 116941706; 116942165; 116943628; 116943882; 116944277; 116946597; 116947396	3741	3	0.5167	0.8045	0.8175	0.8072	0.9885	0.9909	0.945	0.9486	0.9509	0.8914	0.8282	0.8136	0.7477
NM_001160233	ATP1A1	chr1	+	116916489; 116926636; 116927405; 116929910; 116930753; 116931260; 116931524; 116932061; 116932835; 116933404; 116935476; 116936153; 116937732; 116939220; 116940510; 116941243; 116941552; 116942042; 116943483; 116943752; 116944176; 116946506; 116947038	116916863; 116926746; 116927464; 116930113; 116930866; 116931394; 116931641; 116932329; 116933033; 116933513; 116935610; 116936345; 116937907; 116939356; 116940660; 116941411; 116941706; 116942165; 116943628; 116943882; 116944277; 116946597; 116947396	3765	3	0.5158	0.8576	0.6627	1.339	0.9921	0.9935	0.935	0.9528	0.951	0.885	0.8184	0.8085	0.7563
NM_001160234	ATP1A1	chr1	+	116925992; 116926636; 116927405; 116929910; 116930753; 116931260; 116931524; 116932061; 116932835; 116933404; 116935476; 116936153; 116937732; 116939220; 116940510; 116941243; 116941552; 116942042; 116943483; 116943752; 116944176; 116946506; 116947038	116926175; 116926746; 116927464; 116930113; 116930866; 116931394; 116931641; 116932329; 116933033; 116933513; 116935610; 116936345; 116937907; 116939356; 116940660; 116941411; 116941706; 116942165; 116943628; 116943882; 116944277; 116946597; 116947396	3574	3	0.4857	0.8292	1.049	0.9353	0.9868	0.9895	0.9593	0.94	0.9378	0.8923	0.8162	0.8091	0.7652
NR_031564	MIR320B1	chr1	+	117214371	117214449	79	1	0.3544	0	0	2.601	NA	NA	0.1573	NA	NA	0.05618	NA	NA	0
NM_001767	CD2	chr1	+	117297086; 117297253; 117303024; 117307106; 117311086	117297175; 117297573; 117303254; 117307228; 117311851	1531	1	0.454	0.992	2.197	0.8851	0.9802	0.9945	0.8944	0.9422	0.9437	0.8177	0.8161	0.8195	0.7053
NM_020440	PTGFRN	chr1	+	117452689; 117484337; 117487301; 117491814; 117503865; 117509533; 117516838; 117527302; 117529423	117452874; 117484705; 117487714; 117492194; 117504290; 117509952; 117516945; 117527607; 117532972	6160	1	0.5169	1.53	0.4583	1.037	0.9897	0.9918	0.9516	0.9405	0.9436	0.898	0.8193	0.8283	0.7773
NM_004258	CD101	chr1	+	117544382; 117552472; 117554172; 117556028; 117559712; 117560778; 117564195; 117568131; 117576482; 117578778	117544482; 117552852; 117554588; 117556414; 117560095; 117561182; 117564605; 117568526; 117576756; 117579167	3547	1	0.5018	0.7607	0.8473	0.8318	0.9914	0.9908	0.939	0.9435	0.9355	0.892	0.8067	0.8157	0.77
NM_003594	TTF2	chr1	+	117602949; 117603077; 117605009; 117616283; 117617492; 117618802; 117619263; 117620538; 117622190; 117624450; 117626640; 117629039; 117631423; 117632677; 117633154; 117633950; 117634439; 117635353; 117637931; 117638771; 117639973; 117641455; 117644002	117602996; 117603179; 117605095; 117616349; 117618481; 117618916; 117619445; 117620665; 117622271; 117624569; 117626790; 117629144; 117631604; 117632830; 117633245; 117634032; 117634572; 117635523; 117637989; 117638921; 117640055; 117641529; 117645491	4854	1	0.4536	0.9919	0.6467	0.8965	0.9784	0.9846	0.9279	0.9468	0.9257	0.896	0.8269	0.8044	0.7602
NR_030640	MIR942	chr1	+	117637265	117637350	86	1	0.4419	0	0	1.611	NA	NA	0.2667	NA	NA	0.1333	NA	NA	0
NM_006699	MAN1A2	chr1	+	117910085; 117944808; 117948171; 117957335; 117963191; 117984853; 118003111; 118008956; 118035769; 118039385; 118042004; 118045477; 118065447	117911107; 117945063; 117948267; 117957453; 117963271; 117984947; 118003234; 118009049; 118035884; 118039604; 118042176; 118045592; 118068320	5388	1	0.3979	1.048	0.5304	1.041	0.991	0.9911	0.9457	0.944	0.9435	0.8958	0.8185	0.8336	0.7682
NM_017709	FAM46C	chr1	+	118148604; 118165464	118148775; 118171011	5720	1	0.4437	0.9099	0.5306	1.065	0.9907	0.9825	0.9538	0.9463	0.93	0.9064	0.8173	0.7947	0.7771
NM_006784	WDR3	chr1	+	118472372; 118475911; 118477096; 118479392; 118481103; 118482100; 118483450; 118483747; 118484373; 118485060; 118486019; 118488709; 118491028; 118492374; 118492618; 118493457; 118494599; 118494920; 118495151; 118495569; 118496099; 118496630; 118497203; 118497938; 118499691; 118501533; 118501915	118472405; 118476113; 118477305; 118479510; 118481181; 118482195; 118483563; 118483848; 118484470; 118485167; 118486249; 118488802; 118491129; 118492459; 118492753; 118493513; 118494699; 118495031; 118495285; 118495619; 118496164; 118496722; 118497250; 118497981; 118499819; 118501626; 118503049	3877	1	0.4204	0.8727	0.899	1.061	0.9802	0.9914	0.936	0.9604	0.9477	0.8939	0.8288	0.8179	0.7789
NM_001005783	HAO2	chr1	+	119911402; 119923127; 119923701; 119925538; 119927399; 119929245; 119934733; 119935241; 119936408	119911525; 119923346; 119923839; 119925689; 119927676; 119929454; 119934891; 119935310; 119936751	1696	2	0.4823	0.724	2.207	1.074	0.9906	0.9895	0.8619	0.9436	0.9377	0.8314	0.8252	0.8107	0.7022
NM_016527	HAO2	chr1	+	119911402; 119923701; 119925538; 119927399; 119929245; 119934733; 119935241; 119936408	119911525; 119923839; 119925689; 119927676; 119929454; 119934891; 119935310; 119936751	1476	2	0.4844	1.02	2.862	0.6929	0.9877	0.9913	0.8849	0.9325	0.9415	0.8194	0.819	0.8077	0.7043
NM_001166120	HSD3B2	chr1	+	119957554; 119957954; 119962041; 119964432	119957713; 119958184; 119962205; 119965662	1787	2	0.4785	0.9596	1.984	0.9676	0.996	0.9922	0.8905	0.9408	0.9466	0.8385	0.8129	0.8158	0.7103
NM_000198	HSD3B2	chr1	+	119957743; 119957954; 119962041; 119964432	119957825; 119958184; 119962205; 119965662	1710	2	0.4836	0.9853	2.293	0.9855	0.9945	0.9906	0.8904	0.9315	0.9388	0.8356	0.7904	0.7993	0.7123
NM_000862	HSD3B1	chr1	+	120049826; 120050015; 120054126; 120056457	120049885; 120050244; 120054290; 120057681	1680	1	0.4821	1.091	2.061	0.8327	0.9861	0.9933	0.896	0.9471	0.9507	0.8416	0.8287	0.8193	0.7211
NR_033781	HSD3BP4	chr1	+	120106503	120115199	8697	1	0.4516	0.9124	0.1839	0.9644	0.9799	0.9899	0.9538	0.9447	0.9437	0.9169	0.8144	0.8009	0.7878
NM_006623	PHGDH	chr1	+	120254419; 120263793; 120265999; 120269474; 120269627; 120277257; 120277918; 120279737; 120283009; 120284390; 120285430; 120286509	120254783; 120263944; 120266064; 120269528; 120269725; 120277389; 120278066; 120279889; 120283141; 120284520; 120285667; 120286849	2015	1	0.5801	0.9805	1.731	1.375	0.9918	0.9901	0.8983	0.9544	0.9365	0.8442	0.8435	0.8054	0.7092
NM_001100910	FAM72B	chr1	+	120839005; 120841975; 120845995; 120854492	120839985; 120842052; 120846119; 120855681	2374	1	0.4179	0.9382	1.184	1.037	0.9907	0.9885	0.9071	0.9275	0.9376	0.849	0.7886	0.8218	0.742
NR_027337	HIST2H2BA	chr1	+	120906034; 120914714	120906419; 120914842	515	1	0.5553	0.8336	4.625	1.291	1	0.9893	0.6736	0.9355	0.9409	0.6111	0.8118	0.8052	0.4965
NR_003955	EMBP1	chr1	+	121260910; 121298308; 121298729; 121304026; 121306435; 121307562; 121309945; 121310574	121261257; 121298494; 121298817; 121304153; 121306711; 121307595; 121309999; 121313686	4231	1	0.3725	0.9099	0.7027	0.9985	0.991	0.9946	0.9486	0.9436	0.941	0.9027	0.8207	0.8183	0.7617
NR_033189	LOC100130000	chr1	+	143687130; 143705011; 143706704; 143708702; 143710151; 143712474; 143713389	143687309; 143705246; 143706833; 143708814; 143710303; 143712600; 143714180	1731	1	0.4737	0.9613	2.037	0.8789	0.9279	0.9359	0.8012	0.9487	0.9437	0.8164	0.8183	0.8096	0.6904
NR_034178	SRGAP2P2	chr1	+	143915748; 144013901; 144053506; 144094362	143916308; 144014093; 144053668; 144094477	1033	1	0.5547	0.7865	4.668	1.073	0.9915	0.9899	0.8271	0.929	0.9464	0.775	0.8153	0.8157	0.6562
NM_001037675	NBPF9	chr1	+	144614959; 144615096; 144617150; 144618082; 144619347; 144619883; 144621447; 144813742; 144814680; 144815936; 144816473; 144817966; 144821921; 144823128; 144823813; 144824705; 144825353; 144826235; 144826933; 144827820; 144828541	144614998; 144615303; 144617252; 144618296; 144619419; 144620094; 144621656; 144813844; 144814894; 144816008; 144816678; 144818017; 144822084; 144823179; 144823985; 144824756; 144825525; 144826286; 144827105; 144827928; 144828810	2928	1	0.4911	1.398	0.9381	0.9233	0.9876	0.9899	0.9274	0.8962	0.9395	0.8506	0.8065	0.7958	0.7754
NM_004892	SEC22B	chr1	+	145096407; 145103908; 145109524; 145112373; 145115735	145096621; 145104017; 145109684; 145112519; 145116922	1821	1	0.4185	0.9937	1.933	1.057	0.986	0.9849	0.8801	0.9349	0.941	0.8381	0.8036	0.8105	0.7146
NM_203458	NOTCH2NL	chr1	+	145209111; 145248813; 145273185; 145281369; 145281955	145209436; 145248894; 145273444; 145281704; 145285912	4962	1	0.4085	0.8996	0.5991	0.9324	0.9814	0.9798	0.9386	0.9328	0.941	0.9032	0.802	0.8199	0.765
NM_001039703	NBPF10	chr1	+	145293371; 145295423; 145296357; 145297619; 145298155; 145299730; 145301720; 145302654; 145303910; 145304447; 145305945; 145309900; 145311103; 145313334; 145314216; 145314904; 145315791; 145316512; 145317406; 145318054; 145318936; 145319624; 145320511; 145321230; 145322124; 145322772; 145323654; 145324348; 145325235; 145325952; 145326846; 145327493; 145328375; 145329079; 145329966; 145330683; 145…	145293580; 145295525; 145296571; 145297691; 145298366; 145299939; 145301822; 145302868; 145303982; 145304652; 145305996; 145310063; 145311154; 145313506; 145314267; 145315076; 145315899; 145316684; 145317457; 145318226; 145318987; 145319796; 145320619; 145321402; 145322175; 145322944; 145323705; 145324520; 145325343; 145326124; 145326897; 145327665; 145328432; 145329251; 145330074; 145330855; 145…	10697	1	0.4868	1.177	0.2141	1.291	0.991	0.9889	0.9711	0.7509	0.9567	0.7229	0.8114	0.8357	0.7918
NM_145277	HFE2	chr1	+	145413191; 145415279; 145416313	145413426; 145415838; 145417545	2029	4	0.5219	0.9384	1.609	0.8056	0.9891	0.9873	0.9068	0.9491	0.9434	0.8489	0.8242	0.8126	0.7331
NM_202004	HFE2	chr1	+	145413191; 145415279; 145416313	145413426; 145415315; 145417545	1506	4	0.4734	0.7494	2.141	1.292	0.9918	0.9914	0.8683	0.9468	0.9506	0.809	0.8139	0.8304	0.669
NM_213652	HFE2	chr1	+	145413191; 145416313	145413426; 145417545	1469	4	0.4731	0.9395	2.852	0.9712	0.9849	0.989	0.8625	0.9415	0.9361	0.8139	0.8311	0.8116	0.7071
NM_213653	HFE2	chr1	+	145413191; 145414693; 145415279; 145416313	145413426; 145414878; 145415838; 145417545	2215	4	0.5273	1.029	1.168	0.8484	0.9919	0.9902	0.9079	0.9474	0.9429	0.8624	0.833	0.8082	0.7359
NM_006472	TXNIP	chr1	+	145438462; 145439593; 145439778; 145440038; 145440269; 145440632; 145440902; 145441183	145439052; 145439665; 145439925; 145440140; 145440525; 145440788; 145441053; 145442628	2927	1	0.4394	0.8666	1.177	0.8542	0.9918	0.9913	0.9344	0.9427	0.9471	0.8726	0.8271	0.8346	0.7608
NM_001039888	ANKRD34A	chr1	+	145470508; 145471553; 145472122; 145473209	145470906; 145471780; 145472667; 145475647	3612	1	0.5833	0.7636	0.8697	1.229	0.9866	0.9949	0.9288	0.9456	0.942	0.8877	0.8176	0.8259	0.7655
NM_153713	LIX1L	chr1	+	145477085; 145487304; 145492235; 145497393; 145498103; 145498536	145477450; 145487467; 145492375; 145497488; 145498180; 145499091	1401	1	0.5425	0.7298	3.486	0.875	0.9932	0.9943	0.8493	0.9345	0.9499	0.7834	0.8126	0.8233	0.6591
NM_005105	RBM8A	chr1	+	145507557; 145508016; 145508207; 145508475; 145508916; 145509166	145507733; 145508075; 145508284; 145508611; 145509052; 145513535	4959	1	0.4358	0.8773	0.5059	0.9692	0.9294	0.9853	0.8881	0.9337	0.9476	0.9025	0.7989	0.8307	0.7661
NM_003846	PEX11B	chr1	+	145516165; 145517273; 145518071; 145522514	145516456; 145517388; 145518272; 145523732	1829	2	0.4948	0.771	1.824	0.9593	0.9918	0.9869	0.8829	0.9362	0.9453	0.8237	0.8151	0.8159	0.7066
NM_001184795	PEX11B	chr1	+	145516560; 145517273; 145518071; 145522514	145516657; 145517388; 145518272; 145523732	1635	2	0.4795	0.8639	2.537	0.8712	0.9984	0.9928	0.8882	0.9477	0.9449	0.846	0.8284	0.8175	0.7196
NM_003637	ITGA10	chr1	+	145524990; 145527613; 145527928; 145528254; 145528570; 145530267; 145530878; 145532115; 145532457; 145532757; 145533055; 145533412; 145533798; 145534083; 145534889; 145535735; 145535998; 145536853; 145537176; 145537423; 145537737; 145537989; 145538218; 145538724; 145538980; 145539365; 145539683; 145541441; 145541802; 145542213	145525117; 145527724; 145528037; 145528345; 145528684; 145530394; 145531026; 145532265; 145532622; 145532830; 145533199; 145533560; 145533941; 145534286; 145535019; 145535901; 145536140; 145536966; 145537261; 145537564; 145537829; 145538065; 145538307; 145538808; 145539093; 145539445; 145539796; 145541536; 145541915; 145543868	5170	1	0.5315	1.023	0.6438	1.216	0.9913	0.9882	0.9387	0.9454	0.9383	0.8906	0.8123	0.8197	0.7676
NM_144698	ANKRD35	chr1	+	145549209; 145555692; 145556601; 145557048; 145558208; 145558442; 145558835; 145560075; 145560889; 145561096; 145566686; 145567030; 145567694; 145568321	145549355; 145555822; 145556689; 145557112; 145558265; 145558512; 145558941; 145560259; 145560926; 145563099; 145566775; 145567095; 145567799; 145568526	3363	1	0.5897	0.8366	0.5882	0.8759	0.9893	0.9918	0.9389	0.9459	0.9358	0.8887	0.8228	0.8075	0.7641
NM_006099	PIAS3	chr1	+	145575988; 145578062; 145578637; 145578950; 145579242; 145580188; 145580505; 145581182; 145581404; 145583915; 145584129; 145584482; 145584799; 145585356	145576102; 145578479; 145578721; 145579000; 145579332; 145580322; 145580610; 145581255; 145581564; 145584048; 145584297; 145584615; 145584836; 145586546	2902	1	0.5396	1.01	1.195	0.9244	0.9992	0.994	0.9294	0.9472	0.9481	0.8701	0.8165	0.8244	0.7289
NM_014455	RNF115	chr1	+	145611036; 145646115; 145650483; 145663159; 145682023; 145683575; 145684585; 145686976; 145688089	145611341; 145646173; 145650540; 145663367; 145682094; 145683647; 145684678; 145687091; 145688776	1675	1	0.4752	0.7027	2.172	0.8311	0.998	0.9943	0.869	0.9451	0.9473	0.7828	0.8078	0.8141	0.6667
NM_001201325	PDZK1	chr1	+	145727666; 145747042; 145748338; 145752428; 145753955; 145756417; 145761178; 145762039; 145763570	145727749; 145747253; 145748587; 145752564; 145754150; 145756613; 145761402; 145762329; 145764206	2229	3	0.4392	0.8346	1.823	1.037	0.9888	0.9915	0.9081	0.938	0.9392	0.8641	0.7903	0.8136	0.7473
NM_001201326	PDZK1	chr1	+	145727666; 145747042; 145748338; 145756417; 145761178; 145762039; 145763570	145727749; 145747253; 145748587; 145756613; 145761402; 145762329; 145764206	1896	3	0.4357	0.6561	2.078	1.048	0.987	0.9918	0.8839	0.9462	0.9426	0.82	0.8442	0.8149	0.698
NM_002614	PDZK1	chr1	+	145727666; 145743263; 145747042; 145748338; 145752428; 145753955; 145756417; 145761178; 145762039; 145763570	145727749; 145743333; 145747253; 145748587; 145752564; 145754150; 145756613; 145761402; 145762329; 145764206	2300	3	0.4443	0.9061	1.363	0.7398	0.9845	0.9831	0.8942	0.9402	0.9345	0.8494	0.7929	0.8004	0.7028
NM_001097616	GPR89C	chr1	+	145883868; 145884855; 145897085; 145899406; 145900398; 145916725; 145918958; 145923028; 145923237	145883998; 145884935; 145897194; 145899494; 145900490; 145916820; 145919047; 145923093; 145924049	1569	2	0.4194	1.184	1.999	0.8166	0.9913	0.9912	0.8793	0.9416	0.9455	0.8288	0.8186	0.8072	0.7099
NR_002305	PDIA3P	chr1	+	146649430	146651528	2099	1	0.4497	0.9094	1.463	1.111	0.9891	0.9917	0.9119	0.8658	0.9	0.7673	0.7412	0.7744	0.6416
NM_004284	CHD1L	chr1	+	146714291; 146724278; 146726525; 146727468; 146728185; 146731491; 146736081; 146737591; 146739085; 146740441; 146742593; 146743832; 146747017; 146747768; 146751699; 146756024; 146757001; 146757975; 146759314; 146763164; 146765292; 146766091; 146767112	146714480; 146724390; 146726631; 146727582; 146728216; 146731572; 146736243; 146737746; 146739177; 146740537; 146742666; 146743942; 146747131; 146747921; 146751864; 146756172; 146757164; 146758177; 146759412; 146763234; 146765406; 146766199; 146767443	3010	1	0.4761	0.9355	0.921	1.03	0.9918	0.9908	0.9255	0.9418	0.9409	0.8779	0.8107	0.8185	0.7528
NM_004326	BCL9	chr1	+	147013182; 147076570; 147078577; 147083377; 147084682; 147086226; 147087603; 147090622; 147094072; 147095643	147013444; 147076704; 147078659; 147083688; 147084998; 147086415; 147087702; 147092863; 147094332; 147098015	6276	1	0.5298	1.071	0.4263	0.9678	0.9869	0.9922	0.9506	0.9337	0.9465	0.9095	0.8008	0.7998	0.7716
NM_005267	GJA8	chr1	+	147374946; 147380072	147374987; 147381395	1366	1	0.5893	1.095	2.364	1.05	0.9923	0.99	0.8696	0.929	0.945	0.81	0.8102	0.827	0.7118
NM_016334	GPR89B	chr1	+	147400506; 147408741; 147410828; 147415552; 147416111; 147425577; 147426554; 147438786; 147441107; 147442099; 147458431; 147460664; 147464734; 147464943	147400691; 147408800; 147410931; 147415658; 147416212; 147425697; 147426634; 147438895; 147441195; 147442191; 147458526; 147460753; 147464799; 147465753	2116	1	0.4348	1.144	1.499	0.9874	0.9905	0.9905	0.9061	0.9466	0.9432	0.8508	0.8141	0.8108	0.7094
NM_001097616_1	GPR89C	chr1	+	147425567; 147426554; 147438786; 147441107; 147442099; 147458431; 147460664; 147464734; 147464943	147425697; 147426634; 147438895; 147441195; 147442191; 147458526; 147460753; 147464799; 147465755	1569	2	0.4194	0.8723	2.339	0.9123	0.9916	0.9899	0.8726	0.9494	0.9421	0.8081	0.8347	0.8151	0.6871
NM_001170755	NBPF15	chr1	+	148558188; 148560847; 148566850; 148568736; 148574737; 148577072; 148577358; 148577615; 148579606; 148580540; 148581796; 148582333; 148583826; 148587788; 148588994; 148589661; 148590553; 148591201; 148592083; 148592791; 148593678; 148594397	148558286; 148561115; 148566880; 148568877; 148574987; 148577251; 148577512; 148577824; 148579708; 148580754; 148581868; 148582538; 148583877; 148587951; 148589045; 148589833; 148590604; 148591373; 148592134; 148592963; 148593783; 148596267	4802	2	0.4673	0.8671	0.6648	1.041	0.9889	0.9602	0.9464	0.9069	0.9407	0.8855	0.8187	0.8171	0.7594
NM_173638	NBPF15	chr1	+	148560847; 148566850; 148568736; 148577358; 148577615; 148579606; 148580540; 148581796; 148582333; 148583826; 148587788; 148588994; 148589661; 148590553; 148591201; 148592083; 148592791; 148593678; 148594397	148561115; 148566880; 148568877; 148577512; 148577824; 148579708; 148580754; 148581868; 148582538; 148583877; 148587951; 148589045; 148589833; 148590604; 148591373; 148592134; 148592963; 148593783; 148596267	4272	2	0.4614	0.8952	0.6262	0.8268	0.9928	0.9922	0.9471	0.9131	0.9405	0.8817	0.8105	0.824	0.7797
NM_001102663	NBPF16	chr1	+	148577357; 148577615; 148579606; 148580540; 148581796; 148582333; 148583826; 148587788; 148588994; 148589661; 148590553; 148591201; 148592083; 148592791; 148593678; 148594397	148577512; 148577824; 148579708; 148580754; 148581868; 148582538; 148583877; 148587951; 148589045; 148589833; 148590604; 148591373; 148592134; 148592963; 148593783; 148596267	3831	2	0.455	0.9236	0.6712	0.8437	0.9928	0.991	0.9407	0.9145	0.9408	0.8721	0.8174	0.7935	0.78
NM_001144032	PPIAL4E	chr1	+	148644011	148644795	785	1	0.4573	0.8115	3.314	0.9617	1	0.9858	0.7982	0.9384	0.937	0.7095	0.8116	0.8066	0.6269
NM_001102663_1	NBPF16	chr1	+	148739442; 148739700; 148741690; 148742627; 148743883; 148744420; 148745913; 148749832; 148751038; 148751709; 148752601; 148753249; 148754131; 148754835; 148755722; 148756441	148739597; 148739909; 148741792; 148742841; 148743955; 148744625; 148745964; 148749995; 148751089; 148751881; 148752652; 148753421; 148754182; 148755007; 148755827; 148758311	3831	2	0.4552	0.9163	0.8459	0.9238	0.9888	0.9929	0.9439	0.9323	0.9473	0.8761	0.81	0.8127	0.7626
NM_001164261_1	PPIAL4D	chr1	+	148806015	148806799	785	2	0.4573	0.9879	4.193	1.235	0.9881	0.9909	0.7667	0.9554	0.9404	0.7071	0.7827	0.8128	0.6071
NM_001164262_1	PPIAL4F	chr1	+	148806015	148806799	785	2	0.4573	0.6174	3.69	1.294	1	0.9896	0.7545	0.9619	0.9498	0.6705	0.819	0.8064	0.5545
NR_027355	LOC645166	chr1	+	148928286; 148932786; 148933291; 148951245	148928385; 148932920; 148933368; 148951595	664	3	0.5392	1.255	3.288	1.252	0.9917	0.9863	0.7472	0.9584	0.9323	0.7	0.8255	0.8066	0.5639
NR_027356	LOC645166	chr1	+	148928286; 148932786; 148951245	148928385; 148932920; 148951595	586	3	0.5461	0.9965	3.419	1.3	0.9921	0.9908	0.7364	0.9486	0.9424	0.6879	0.8577	0.8065	0.5788
NR_027354	LOC645166	chr1	+	148930405; 148932786; 148933291; 148952337	148930577; 148932920; 148933368; 148953054	1104	3	0.4737	1.355	4.246	1.259	0.9938	0.9872	0.814	0.9475	0.9429	0.7641	0.821	0.8134	0.6312
NR_027002	LOC388692	chr1	+	149279476	149291742	12267	1	0.5034	0.7782	0.1566	0.9732	0.942	0.9892	0.9261	0.9473	0.9339	0.9252	0.8187	0.8149	0.8045
NR_027484	FCGR1C	chr1	+	149369294; 149369770; 149370603; 149374998; 149376674; 149377856	149369374; 149369790; 149370857; 149375252; 149376957; 149378297	1338	1	0.4865	0.7176	2.3	0.9559	0.9952	0.9947	0.852	0.9351	0.952	0.8087	0.8149	0.8207	0.6823
NM_001135789_1	PPIAL4C	chr1	+	149553003	149553787	785	2	0.4535	0.8203	3.111	1.197	0.9928	0.9887	0.7666	0.9391	0.9452	0.6585	0.8244	0.8025	0.5627
NM_001143883_2	PPIAL4B	chr1	+	149553003	149553787	785	3	0.4535	0.7674	4.305	0.9087	0.9962	0.9877	0.7605	0.9387	0.9324	0.699	0.8352	0.8074	0.5761
NM_178230	PPIAL4A	chr1	+	149553003	149553662	660	3	0.4652	0.8078	3.948	0.9374	0.9913	0.9858	0.7127	0.9351	0.9309	0.6754	0.7662	0.8025	0.556
NR_024510_1	LOC728855	chr1	+	149576453; 149615765	149576700; 149616786	1270	3	0.5394	0.8305	2.383	1.127	0.9912	0.9893	0.8613	0.9212	0.9436	0.8	0.7812	0.8101	0.6758
NM_000566	FCGR1A	chr1	+	149754250; 149754726; 149755559; 149759922; 149761610; 149762793	149754330; 149754746; 149755813; 149760173; 149761894; 149764074	2176	1	0.4596	0.926	1.852	0.8625	0.992	0.992	0.8991	0.953	0.9439	0.8462	0.8408	0.819	0.7134
NM_001034077	HIST2H4B	chr1	+	149804221	149804616	396	2	0.6086	0.6469	3.841	1.09	1	0.997	0.6043	0.973	0.953	0.5561	0.8468	0.7982	0.4278
NM_003548	HIST2H4A	chr1	+	149804221	149804616	396	2	0.6086	0.816	3.404	1.405	0.9929	0.9914	0.6183	0.9429	0.9486	0.5685	0.8071	0.8527	0.4606
NM_001040874	HIST2H2AA4	chr1	+	149822628	149823161	534	2	0.6348	1.033	5.265	0.856	0.9916	0.9934	0.7626	0.9623	0.9458	0.7121	0.8075	0.821	0.5808
NM_003516_1	HIST2H2AA3	chr1	+	149822628	149823161	534	2	0.6348	0.886	3.756	1.172	0.9902	0.9873	0.7011	0.9707	0.9298	0.6531	0.878	0.794	0.524
NM_001005464_1	HIST2H3A	chr1	+	149824181	149824687	507	2	0.6568	0.9605	4.343	1.088	0.9858	0.9969	0.6778	0.9336	0.9465	0.6109	0.7488	0.8155	0.5063
NM_021059_1	HIST2H3C	chr1	+	149824181	149824687	507	2	0.6568	0.8194	3.037	1.12	0.9889	0.9955	0.6463	0.9389	0.961	0.5935	0.8222	0.8501	0.4878
NM_003517	HIST2H2AC	chr1	+	149858525	149858961	437	1	0.6087	0.6655	2.889	1.131	0.9921	0.989	0.6916	0.9603	0.9433	0.5981	0.8333	0.8026	0.4673
NM_016074	BOLA1	chr1	+	149871155; 149871563	149871225; 149872348	857	1	0.5974	0.913	4.078	1.094	0.9853	0.9894	0.7931	0.944	0.9386	0.798	0.8201	0.7979	0.6675
NM_007259	VPS45	chr1	+	150039342; 150040687; 150044233; 150048311; 150048994; 150049172; 150049747; 150053424; 150053966; 150054800; 150064031; 150064396; 150065623; 150082611; 150116887	150040007; 150040821; 150044293; 150048390; 150049062; 150049309; 150049857; 150053558; 150054079; 150054967; 150064189; 150064503; 150065744; 150082742; 150117505	2817	1	0.4675	0.8922	1.143	0.9318	0.9908	0.9914	0.9129	0.9477	0.9513	0.8716	0.8108	0.8265	0.7441
NM_016274	PLEKHO1	chr1	+	150122170; 150123102; 150128260; 150129105; 150129579; 150131014	150122477; 150123248; 150128400; 150129209; 150129680; 150131825	1615	1	0.6056	0.9932	2.217	1.031	0.9942	0.989	0.896	0.9626	0.9446	0.8433	0.8489	0.8162	0.7115
NM_012113	CA14	chr1	+	150230218; 150232546; 150233858; 150234557; 150234924; 150235203; 150235441; 150235698; 150236058; 150236193; 150236993	150230578; 150232566; 150234037; 150234699; 150235019; 150235269; 150235598; 150235818; 150236078; 150236277; 150237480	1741	1	0.5037	1.141	2.115	0.7545	0.9861	0.9856	0.891	0.9443	0.9398	0.8489	0.8153	0.805	0.754
NM_024579	C1orf54	chr1	+	150245183; 150246490; 150248150; 150248930; 150252054; 150253246	150245266; 150246573; 150248208; 150249040; 150252152; 150253335	527	1	0.4269	0.8934	2.978	0.8893	0.9951	0.9853	0.7389	0.9314	0.9265	0.6798	0.8186	0.8015	0.5468
NM_144697	C1orf51	chr1	+	150255229; 150256215; 150256836; 150257007; 150258842	150256043; 150256290; 150256914; 150257118; 150259501	1742	1	0.5126	0.8506	2.421	0.7726	0.9875	0.9896	0.8937	0.9424	0.9442	0.8353	0.796	0.8117	0.7118
NM_018997	MRPS21	chr1	+	150266269; 150280482	150266869; 150280819	939	2	0.5069	0.9266	3.749	1.003	0.9788	0.9941	0.7966	0.9204	0.9377	0.7451	0.8011	0.8177	0.6446
NM_031901	MRPS21	chr1	+	150266269; 150266755; 150280482	150266318; 150266869; 150280819	503	2	0.497	0.9361	4.515	0.9087	0.9902	0.9939	0.6566	0.9314	0.9533	0.5909	0.8088	0.8161	0.4343
NM_004698	PRPF3	chr1	+	150293928; 150297353; 150298209; 150300779; 150305155; 150305450; 150307406; 150310636; 150312874; 150315785; 150316638; 150316910; 150318494; 150318884; 150321633; 150325309	150294041; 150297545; 150298339; 150300925; 150305238; 150305670; 150307712; 150310802; 150312953; 150315928; 150316737; 150317023; 150318612; 150318967; 150321694; 150325704	2463	1	0.4832	0.8415	1.235	1.039	0.9944	0.9886	0.9261	0.9443	0.9446	0.8656	0.8218	0.808	0.7448
NM_015203	RPRD2	chr1	+	150336990; 150390072; 150413399; 150414357; 150415707; 150416727; 150418702; 150429764; 150432536; 150437003; 150443037	150337395; 150390201; 150413499; 150414434; 150415759; 150416853; 150418877; 150430046; 150432793; 150437203; 150449041	7818	1	0.4548	1.2	0.2551	0.9588	0.9894	0.9711	0.9643	0.9449	0.9282	0.923	0.8118	0.7951	0.7992
NM_025150	TARS2	chr1	+	150459920; 150460334; 150461440; 150463077; 150463870; 150464074; 150464887; 150468958; 150469286; 150470006; 150470978; 150471373; 150471692; 150476811; 150477108; 150477382; 150478067; 150479392	150459992; 150460530; 150461563; 150463201; 150463987; 150464138; 150464965; 150469104; 150469384; 150470223; 150471140; 150471510; 150471769; 150476911; 150477209; 150477454; 150478181; 150479749	2373	1	0.5529	0.9989	1.515	1.192	0.9893	0.9936	0.9029	0.9523	0.9442	0.8498	0.8267	0.8113	0.7322
NM_001202858	ECM1	chr1	+	150480487; 150482007; 150482137; 150482311; 150482578; 150483352; 150483933; 150484828; 150485201; 150485713	150480755; 150482057; 150482232; 150482478; 150482658; 150483674; 150484307; 150485048; 150485288; 150486265	2225	3	0.5789	1.078	1.809	0.7574	0.9904	0.9931	0.8959	0.9528	0.9467	0.8301	0.8354	0.8171	0.6945
NM_004425	ECM1	chr1	+	150480487; 150482007; 150482137; 150482398; 150482578; 150483352; 150483933; 150484828; 150485201; 150485713	150480755; 150482057; 150482238; 150482478; 150482658; 150483674; 150484307; 150485048; 150485288; 150486265	2144	3	0.577	0.8364	1.533	0.8485	0.9923	0.9902	0.8985	0.9511	0.9403	0.8477	0.825	0.7935	0.7195
NM_022664	ECM1	chr1	+	150480487; 150482007; 150482137; 150482398; 150482578; 150483352; 150484828; 150485201; 150485713	150480755; 150482057; 150482238; 150482478; 150482658; 150483674; 150485048; 150485288; 150486265	1769	3	0.5687	1.179	1.298	1.019	0.9878	0.9869	0.8835	0.9358	0.9417	0.8118	0.8009	0.809	0.6978
NM_019032	ADAMTSL4	chr1	+	150521898; 150522298; 150524681; 150525019; 150525374; 150525902; 150526841; 150527905; 150528638; 150529097; 150529415; 150529626; 150529970; 150530421; 150530949; 150531438; 150531763; 150532237; 150532536	150521975; 150522371; 150524784; 150525076; 150525729; 150526598; 150526943; 150528041; 150528842; 150529269; 150529526; 150529811; 150530099; 150530625; 150531125; 150531641; 150531942; 150532381; 150533412	4201	2	0.626	1.033	0.7286	1.062	0.9952	0.9932	0.9384	0.9436	0.9434	0.8949	0.8102	0.8213	0.7578
NM_025008	ADAMTSL4	chr1	+	150521898; 150522298; 150524681; 150525019; 150525374; 150525902; 150526841; 150527905; 150528638; 150529097; 150529415; 150529626; 150529970; 150530421; 150530949	150521975; 150522371; 150524784; 150525076; 150525729; 150526598; 150526943; 150528041; 150528842; 150529269; 150529526; 150529811; 150530099; 150530625; 150531223	2893	2	0.6436	0.9031	0.9255	1.009	0.9912	0.9948	0.9201	0.9435	0.956	0.8782	0.8171	0.8422	0.7579
NR_036211	MIR4257	chr1	+	150524405	150524490	86	1	0.5698	0	0	1.986	NA	NA	0.2568	NA	NA	0.1351	NA	NA	0
NM_001145415	SETDB1	chr1	+	150898815; 150900180; 150902443; 150912416; 150913805; 150915039; 150915328; 150916396; 150917394; 150919362; 150921598; 150921846; 150922934; 150923841; 150931654; 150933039; 150934606; 150935063; 150935450; 150936006; 150936471; 150936723	150898993; 150900450; 150902594; 150912450; 150913904; 150915164; 150915529; 150916469; 150917584; 150919488; 150921754; 150922001; 150923566; 150923957; 150931823; 150933667; 150934634; 150935195; 150935615; 150936217; 150936559; 150937220	4446	3	0.5088	0.9869	0.5513	0.8936	0.9911	0.9906	0.9384	0.9332	0.9444	0.8977	0.7969	0.806	0.7629
NM_012432	SETDB1	chr1	+	150898815; 150900180; 150902443; 150912416; 150913805; 150915039; 150915328; 150916396; 150917394; 150919362; 150921598; 150921846; 150922934; 150923841; 150931654; 150933039; 150934606; 150935063; 150935450; 150936006; 150936471; 150936726	150898993; 150900450; 150902594; 150912450; 150913904; 150915164; 150915529; 150916469; 150917584; 150919488; 150921754; 150922001; 150923566; 150923957; 150931823; 150933667; 150934634; 150935195; 150935615; 150936217; 150936559; 150937220	4443	3	0.5089	0.7169	0.4551	0.9301	0.9891	0.9806	0.9508	0.9406	0.9384	0.8955	0.8109	0.8059	0.7564
NR_026977	SETDB1	chr1	+	150898825; 150900180; 150902443; 150912416; 150913805; 150915039; 150915328; 150916396; 150917394	150898939; 150900450; 150902594; 150912450; 150913904; 150915164; 150915529; 150916469; 150917797	1479	3	0.4753	0.8162	2.531	0.9756	0.9924	0.9938	0.8672	0.9216	0.9507	0.8288	0.7916	0.8187	0.688
NM_003568	ANXA9	chr1	+	150954499; 150954963; 150955566; 150955814; 150956451; 150956757; 150957062; 150958812; 150959078; 150960348; 150960567; 150960759; 150967053; 150967736	150954855; 150955059; 150955656; 150955910; 150956545; 150956870; 150957152; 150958891; 150959137; 150960432; 150960662; 150960817; 150967175; 150968114	1824	1	0.551	0.9781	2.283	0.8518	0.9922	0.9889	0.893	0.947	0.9479	0.844	0.8124	0.8027	0.7311
NM_021222	PRUNE	chr1	+	150980973; 150990288; 150990943; 150997087; 150997991; 150999709; 151001262; 151006282	150981147; 150990380; 150991145; 150997271; 150998149; 150999803; 151001420; 151008189	2977	1	0.4746	0.9024	1.351	1.11	0.9854	0.9914	0.9343	0.9321	0.946	0.8826	0.8101	0.802	0.7561
NM_001159642	BNIPL	chr1	+	151009029; 151009791; 151010980; 151011272; 151015432; 151015808; 151016072; 151018273; 151018543; 151019127	151009242; 151010138; 151011044; 151011502; 151015614; 151015910; 151016203; 151018359; 151018641; 151020076	2412	2	0.5033	1.188	1.126	1.107	0.9194	0.9898	0.8254	0.946	0.9499	0.8513	0.8211	0.8233	0.7139
NM_138278	BNIPL	chr1	+	151009029; 151010043; 151010980; 151011272; 151015432; 151015808; 151016072; 151018273; 151018543; 151019127	151009242; 151010138; 151011044; 151011502; 151015614; 151015910; 151016203; 151018359; 151018641; 151020076	2160	2	0.5144	0.67	1.718	0.9309	0.9043	0.9776	0.8335	0.9362	0.9527	0.8588	0.8102	0.824	0.721
NM_017860	C1orf56	chr1	+	151020259; 151022914	151021328; 151023871	2028	1	0.5197	1.246	2.082	0.9619	0.9872	0.9918	0.9053	0.9498	0.9415	0.832	0.8247	0.8218	0.7195
NM_006818	MLLT11	chr1	+	151032151; 151039695	151033029; 151040973	2158	1	0.462	0.7155	2.046	0.8259	0.997	0.9895	0.9016	0.9342	0.9347	0.851	0.8102	0.8087	0.7383
NM_144618	GABPB2	chr1	+	151043080; 151060666; 151062882; 151065668; 151070328; 151076038; 151079513; 151089868; 151090433	151043410; 151060773; 151063049; 151065862; 151070478; 151076151; 151079698; 151089992; 151091007	1953	1	0.4731	0.9218	2.158	0.9835	0.9923	0.9934	0.8894	0.9436	0.9447	0.8438	0.8167	0.8204	0.7043
NM_001204848	TNFAIP8L2-SCNM1	chr1	+	151129105; 151138947; 151139410; 151139597; 151139802; 151140620; 151141462	151129198; 151139017; 151139498; 151139694; 151139890; 151140814; 151142773	1948	1	0.5108	1	1.725	0.9552	0.872	0.9128	0.7891	0.9254	0.9389	0.8623	0.795	0.8152	0.7333
NM_024575	TNFAIP8L2	chr1	+	151129105; 151131142	151129198; 151132225	1178	1	0.5484	0.8523	3.09	1.123	0.9931	0.9905	0.822	0.9655	0.9448	0.7679	0.823	0.8167	0.6614
NM_001204856	SCNM1	chr1	+	151138498; 151138947; 151139410; 151139597; 151139802; 151140620; 151141462	151138728; 151139017; 151139498; 151139694; 151139890; 151140814; 151142773	2085	3	0.5132	0.8645	1.547	1.356	0.8809	0.9477	0.7959	0.9488	0.9435	0.84	0.8271	0.8196	0.7184
NM_024041	SCNM1	chr1	+	151138498; 151138947; 151139410; 151139597; 151139802; 151140620; 151141462	151138679; 151139017; 151139498; 151139694; 151139890; 151140814; 151142773	2036	3	0.5108	0.7731	1.452	1.199	0.8754	0.9219	0.7644	0.9472	0.9446	0.8297	0.8343	0.8142	0.7181
NR_037937	SCNM1	chr1	+	151138498; 151138947; 151139410; 151139597; 151139802; 151140670; 151141462	151138679; 151139017; 151139498; 151139694; 151139890; 151140814; 151142773	1986	3	0.5081	0.9564	1.603	1.025	0.8481	0.9173	0.78	0.9247	0.9449	0.8322	0.8056	0.8187	0.7098
NM_001135636	PIP5K1A	chr1	+	151171021; 151196721; 151199796; 151204147; 151204724; 151205027; 151206673; 151209034; 151211606; 151212431; 151214599; 151214914; 151219396; 151220339	151171557; 151196755; 151199876; 151204277; 151204841; 151205179; 151206972; 151209239; 151211654; 151212515; 151214745; 151215043; 151219441; 151222007	3687	4	0.473	0.9102	0.9697	1.124	0.9897	0.9942	0.9326	0.9525	0.9451	0.8813	0.8349	0.825	0.7482
NM_001135637	PIP5K1A	chr1	+	151171021; 151196724; 151199796; 151204147; 151204724; 151205027; 151206673; 151209034; 151210658; 151211606; 151212431; 151214914; 151219396; 151220339	151171557; 151196755; 151199876; 151204277; 151204841; 151205179; 151206972; 151209239; 151210741; 151211654; 151212515; 151215043; 151219441; 151222007	3621	4	0.47	1.041	0.7044	0.9984	0.989	0.9891	0.9349	0.9375	0.9457	0.8838	0.801	0.8072	0.7395
NM_001135638	PIP5K1A	chr1	+	151171021; 151196721; 151196847; 151199796; 151204147; 151204724; 151205027; 151206673; 151209034; 151210658; 151211606; 151212431; 151214599; 151214914; 151219396; 151220339	151171557; 151196755; 151196882; 151199876; 151204277; 151204841; 151205179; 151206972; 151209239; 151210741; 151211654; 151212515; 151214745; 151215043; 151219441; 151222007	3807	4	0.472	1.113	0.6778	1.142	0.9929	0.9902	0.9373	0.9466	0.9365	0.8858	0.8214	0.788	0.7557
NM_003557	PIP5K1A	chr1	+	151171021; 151196724; 151199796; 151204147; 151204724; 151205027; 151206673; 151209034; 151210658; 151211606; 151212431; 151214599; 151214914; 151219396; 151220339	151171557; 151196755; 151199876; 151204277; 151204841; 151205179; 151206972; 151209239; 151210741; 151211654; 151212515; 151214745; 151215043; 151219441; 151222007	3768	4	0.4724	0.8134	0.5562	1.003	0.9902	0.9978	0.942	0.945	0.9648	0.8919	0.8148	0.8238	0.7599
NM_002810	PSMD4	chr1	+	151227197; 151234637; 151236390; 151237308; 151237642; 151237870; 151238480; 151238784; 151238996; 151239649	151227284; 151234777; 151236504; 151237394; 151237710; 151238085; 151238588; 151238915; 151239063; 151239954	1331	1	0.5289	0.9641	2.69	1.003	0.9964	0.9903	0.8235	0.9532	0.9413	0.7803	0.8309	0.8104	0.6609
NM_020832	ZNF687	chr1	+	151254791; 151258751; 151261004; 151261571; 151261854; 151262154; 151262598; 151262908; 151263191	151254871; 151260882; 151261182; 151261747; 151262016; 151262483; 151262710; 151263049; 151264381	4508	1	0.5989	0.9943	0.703	1.067	0.9923	0.9898	0.9554	0.948	0.9425	0.9093	0.8172	0.8099	0.7744
NM_002796	PSMB4	chr1	+	151372041; 151372457; 151372918; 151373240; 151373715; 151374018; 151374293	151372203; 151372663; 151373064; 151373321; 151373831; 151374106; 151374412	925	1	0.5157	0.7061	4.604	0.886	0.9929	0.9902	0.8028	0.9435	0.9523	0.7577	0.7845	0.8233	0.6254
NM_020770	CGN	chr1	+	151483862; 151490982; 151492642; 151492890; 151493072; 151495910; 151496702; 151497150; 151498118; 151499451; 151501826; 151502385; 151502965; 151504878; 151506451; 151507518; 151508076; 151508256; 151508713; 151509206; 151509681	151483991; 151491868; 151492742; 151492959; 151493167; 151496037; 151496834; 151497362; 151498266; 151499583; 151502035; 151502591; 151503222; 151505048; 151506612; 151507607; 151508159; 151508374; 151508821; 151509369; 151511167	5101	1	0.5619	1.006	0.5285	0.7639	0.9897	0.9889	0.9579	0.942	0.9375	0.9058	0.8057	0.8022	0.7559
NM_001126337	TUFT1	chr1	+	151512781; 151535061; 151536380; 151537001; 151538639; 151542133; 151546746; 151547387; 151551197; 151552125; 151553418; 151554120	151512902; 151535162; 151536466; 151537090; 151538704; 151542246; 151546874; 151547481; 151551302; 151552208; 151553518; 151556059	3036	2	0.5043	1.16	0.9929	0.9984	0.9423	0.9832	0.8751	0.9443	0.9433	0.8789	0.8106	0.8063	0.7372
NM_020127	TUFT1	chr1	+	151512781; 151534567; 151535061; 151536380; 151537001; 151538639; 151542133; 151546746; 151547387; 151551197; 151552125; 151553418; 151554120	151512902; 151534641; 151535162; 151536466; 151537090; 151538704; 151542246; 151546874; 151547481; 151551302; 151552208; 151553518; 151556059	3111	2	0.505	1.054	1.111	0.9031	0.9458	0.9853	0.8965	0.9374	0.9352	0.8924	0.8114	0.7944	0.7773
NR_030280	MIR554	chr1	+	151518272	151518367	96	1	0.4896	0	0	2.26	NA	NA	0.266	NA	NA	0.2128	NA	NA	0
NM_030918	SNX27	chr1	+	151584662; 151611364; 151630711; 151633274; 151634642; 151638409; 151640948; 151655832; 151664911; 151665387; 151665900; 151666069	151584988; 151611595; 151630903; 151633338; 151634746; 151638487; 151641111; 151655921; 151665060; 151665515; 151665959; 151671559	7085	1	0.4589	1.021	0.374	1.126	0.947	0.9922	0.9236	0.939	0.9382	0.9187	0.798	0.8153	0.8007
NM_001144956	RIIAD1	chr1	+	151694013; 151694562; 151700051; 151701242; 151701964	151694096; 151694638; 151700097; 151701369; 151702082	455	1	0.4901	0.5478	3.424	1.015	1	0.9911	0.665	0.9537	0.9467	0.615	0.8241	0.8267	0.46
NM_001134939	OAZ3	chr1	+	151735445; 151739639; 151740534; 151742648; 151743553	151735643; 151739775; 151740709; 151742733; 151743806	852	2	0.5704	0.772	3.974	0.8969	0.9825	0.9918	0.7432	0.9649	0.94	0.6979	0.8	0.816	0.565
NM_016178	OAZ3	chr1	+	151739131; 151739639; 151740534; 151742648; 151743553	151739364; 151739775; 151740709; 151742733; 151743806	887	2	0.5242	0.7572	3.638	1.387	1	0.99	0.7917	0.9622	0.9435	0.743	0.8591	0.8062	0.5985
NR_024237	LOC100132111	chr1	+	151810945; 151811502; 151814217; 151816521	151811213; 151811581; 151814507; 151816641	761	1	0.5848	0.7613	3.57	0.9829	0.988	0.989	0.7562	0.9602	0.9533	0.7068	0.8486	0.825	0.5957
NM_178438	LCE5A	chr1	+	152483320; 152483990	152483474; 152484653	819	1	0.547	0.8426	4.103	1.133	0.9866	0.9904	0.7886	0.9666	0.9299	0.7189	0.8595	0.7974	0.6045
NM_019060	CRCT1	chr1	+	152486978; 152487838	152487028; 152488481	695	1	0.6288	1.152	4.849	1.183	0.9885	0.9938	0.7416	0.9683	0.9459	0.7135	0.8127	0.8199	0.5843
NM_178434	LCE3C	chr1	+	152573138	152573562	425	1	0.5741	0.7386	3.579	0.9886	0.9853	0.9909	0.6154	0.9485	0.9469	0.522	0.8456	0.8118	0.4066
NM_178433	LCE3B	chr1	+	152586287	152586574	288	1	0.6458	0.4488	1.907	1.347	1	0.9916	0.5536	0.9464	0.9286	0.5179	0.8393	0.8403	0.4048
NM_178430	LCE2D	chr1	+	152635872; 152636561	152635905; 152637135	609	1	0.5665	1.035	3.714	1.236	0.9927	0.9918	0.7178	0.9487	0.9429	0.6656	0.8205	0.8245	0.5583
NM_178429	LCE2C	chr1	+	152647771; 152648471	152647804; 152649049	613	1	0.5693	0.6551	3.603	1.103	0.9885	0.9885	0.7201	0.9368	0.9498	0.6689	0.8333	0.8161	0.5597
NM_014357	LCE2B	chr1	+	152658599; 152659300	152658632; 152659876	611	1	0.563	0.8613	4.14	1.383	0.9868	0.9891	0.7213	0.9342	0.9425	0.7022	0.7982	0.8038	0.5464
NM_178428	LCE2A	chr1	+	152670840; 152671358	152670870; 152671918	592	1	0.5878	0.963	4.706	1.178	0.9798	0.9909	0.6623	0.9271	0.9437	0.6159	0.7773	0.8161	0.4967
NM_178356	LCE4A	chr1	+	152681523	152681910	388	1	0.5825	0.7971	3.766	1.166	0.9925	0.9905	0.602	0.9328	0.9368	0.5051	0.7836	0.8183	0.3571
NM_001024679	C1orf68	chr1	+	152691998	152692905	908	1	0.5551	0.8083	3.277	0.9611	0.9937	0.9915	0.7831	0.9434	0.9434	0.7275	0.8522	0.8293	0.582
NM_001025231	KPRP	chr1	+	152730506; 152732037	152730535; 152734529	2523	1	0.5612	0.9002	1.316	0.9233	0.9929	0.9889	0.9118	0.9512	0.9277	0.8593	0.8303	0.7783	0.7205
NM_178354	LCE1F	chr1	+	152748848	152749445	598	1	0.5936	0.9186	3.455	0.8339	0.9916	0.9933	0.6991	0.9748	0.933	0.662	0.8571	0.8223	0.537
NM_178353	LCE1E	chr1	+	152758753; 152759754	152758783; 152760901	1179	1	0.5165	0.8672	3.072	1.698	0.9932	0.9917	0.8466	0.9481	0.9477	0.8039	0.8307	0.8126	0.6632
NM_178352	LCE1D	chr1	+	152769227; 152770249	152769247; 152770657	430	1	0.6535	0.7514	2.818	1.058	0.9786	0.9848	0.6599	0.9143	0.9505	0.5838	0.75	0.8457	0.5127
NM_178349	LCE1B	chr1	+	152784447	152785585	1139	1	0.4864	1.106	2.651	0.9851	0.9927	0.9901	0.8539	0.9396	0.9434	0.8004	0.8168	0.8058	0.7016
NM_178348	LCE1A	chr1	+	152799949	152800573	625	1	0.6032	0.853	4.875	1.119	0.9913	0.9864	0.7624	0.9307	0.9515	0.6964	0.8052	0.8129	0.5644
NM_001128600	LCE6A	chr1	+	152815330; 152815976	152815487; 152816459	642	1	0.5312	1.032	4.71	0.8271	0.9826	0.9947	0.7739	0.9373	0.9458	0.7217	0.8188	0.8198	0.6174
NM_030663	SMCP	chr1	+	152850798; 152856879	152850922; 152857523	770	1	0.4896	0.6564	3.771	1.091	0.9772	0.9921	0.7857	0.9452	0.9483	0.7225	0.8493	0.8378	0.6209
NM_005547	IVL	chr1	+	152881039; 152882255	152881065; 152884362	2135	1	0.5869	1.169	1.439	1.093	0.9889	0.9872	0.8961	0.9371	0.9497	0.8536	0.7993	0.8092	0.7369
NM_173080	SPRR4	chr1	+	152943128; 152944347	152943170; 152945069	766	1	0.547	0.687	3.143	1.04	0.9868	0.9933	0.7681	0.9605	0.9434	0.713	0.8289	0.8418	0.5333
NM_001199828	SPRR1A	chr1	+	152956564; 152957674	152956601; 152958290	655	2	0.5374	0.821	4.69	1.015	0.97	0.9857	0.7708	0.927	0.9376	0.7326	0.8197	0.7986	0.5972
NM_005987	SPRR1A	chr1	+	152956564; 152957688	152956601; 152958290	641	2	0.5398	0.7237	3.421	0.9616	0.995	0.9916	0.6891	0.9552	0.9284	0.6742	0.8209	0.8	0.5655
NM_001097589	SPRR3	chr1	+	152974223; 152975478	152974269; 152976332	902	2	0.5022	0.9442	3.145	1.111	0.9919	0.9894	0.7696	0.9593	0.939	0.7097	0.7967	0.8234	0.5829
NM_005416	SPRR3	chr1	+	152974223; 152975079; 152975478	152974269; 152975162; 152976332	986	2	0.4959	1.018	3.055	0.9506	0.9885	0.9923	0.7906	0.9241	0.941	0.7512	0.7954	0.8077	0.6133
NM_003125	SPRR1B	chr1	+	153003679; 153004803	153003723; 153005376	619	1	0.5267	1.279	3.859	1.07	0.9825	0.9913	0.7178	0.9417	0.9362	0.6551	0.7988	0.7874	0.5192
NM_001010857	LELP1	chr1	+	153175919; 153177163	153176007; 153177596	523	1	0.5411	0.8958	3.712	1.095	0.9951	0.9881	0.7298	0.9803	0.9417	0.6774	0.8621	0.824	0.5444
NM_001195571	PRR9	chr1	+	153190060; 153190601	153190095; 153191793	1229	1	0.4776	0.7099	3.123	0.9505	0.9841	0.988	0.8142	0.9365	0.9459	0.7767	0.836	0.8196	0.6364
NM_000427	LOR	chr1	+	153232179; 153233403	153232209; 153234600	1229	1	0.6932	0.9221	2.579	0.8941	0.9939	0.992	0.8172	0.9348	0.9439	0.7668	0.8126	0.8121	0.6681
NM_002965	S100A9	chr1	+	153330330; 153330745; 153333120	153330357; 153330909; 153333503	577	1	0.5563	0.784	3.14	1.052	0.9949	0.986	0.6578	0.9388	0.9516	0.5894	0.7857	0.842	0.4715
NM_176823	S100A7A	chr1	+	153389000; 153390542; 153391621	153389039; 153390699; 153395701	4279	1	0.4637	0.9353	0.5178	1.032	0.9885	0.9938	0.9487	0.9418	0.9385	0.8996	0.8241	0.7917	0.7835
NM_006271	S100A1	chr1	+	153600873; 153602985; 153604174	153600972; 153603138; 153604513	594	1	0.5808	0.6916	2.685	1.1	0.9944	0.9841	0.7208	0.9382	0.9291	0.6749	0.8034	0.7887	0.5336
NM_001206612	CHTOP	chr1	+	153606458; 153609048; 153610771; 153614719; 153615703; 153617540	153606819; 153609129; 153610924; 153614905; 153615840; 153618782	2166	2	0.5014	0.8386	1.76	0.9081	0.9911	0.9885	0.892	0.9568	0.9431	0.8439	0.8386	0.8087	0.7171
NM_015607	CHTOP	chr1	+	153606458; 153609048; 153610771; 153614722; 153615703; 153617540	153606819; 153609129; 153610924; 153614905; 153615840; 153618782	2163	2	0.5016	0.8739	1.473	1.152	0.9915	0.9906	0.8934	0.9243	0.9399	0.8517	0.7741	0.8058	0.722
NM_012437	SNAPIN	chr1	+	153631145; 153631614; 153631924; 153633676	153631362; 153631660; 153632042; 153634326	1035	1	0.5159	0.8474	3.049	1.042	0.9947	0.9898	0.8844	0.9474	0.9378	0.818	0.8342	0.8098	0.6981
NM_000906	NPR1	chr1	+	153651164; 153652977; 153653656; 153654180; 153654974; 153655852; 153656216; 153657440; 153658282; 153658599; 153659122; 153659492; 153659676; 153660110; 153660529; 153661429; 153661664; 153661929; 153662282; 153662760; 153665582; 153665828	153652305; 153653176; 153653769; 153654315; 153655065; 153655987; 153656300; 153657560; 153658356; 153658676; 153659226; 153659563; 153659832; 153660265; 153660697; 153661575; 153661787; 153661997; 153662456; 153662858; 153665673; 153666468	4185	1	0.6091	1.138	0.6552	1.032	0.9889	0.9857	0.9417	0.9336	0.9411	0.8957	0.8038	0.8165	0.7642
NM_023015	INTS3	chr1	+	153700567; 153713127; 153713761; 153719433; 153719755; 153721165; 153723571; 153724755; 153727118; 153730048; 153732002; 153732787; 153733303; 153734046; 153735204; 153735709; 153736308; 153736594; 153737166; 153737420; 153740150; 153741369; 153742245; 153742674; 153743161; 153744272; 153744816; 153745115; 153745401; 153745669	153701260; 153713210; 153713844; 153719546; 153719839; 153721231; 153723715; 153724884; 153727215; 153730239; 153732089; 153732866; 153733394; 153734152; 153735323; 153735838; 153736362; 153736697; 153737210; 153737539; 153740303; 153741437; 153742320; 153742787; 153743209; 153744439; 153744916; 153745187; 153745557; 153746555	4482	1	0.5357	0.9099	0.8065	0.8731	0.9926	0.9879	0.9493	0.9479	0.9419	0.8985	0.8217	0.802	0.7705
NM_024330	SLC27A3	chr1	+	153747768; 153748994; 153749538; 153750237; 153750637; 153750939; 153751163; 153751590; 153751819; 153752302	153748640; 153749203; 153749696; 153750361; 153750831; 153751029; 153751361; 153751687; 153751949; 153752633	2413	1	0.6303	0.7977	1.088	0.774	0.9892	0.9877	0.9147	0.9436	0.9437	0.8628	0.8034	0.8127	0.7503
NM_130898	CREB3L4	chr1	+	153940397; 153940998; 153941406; 153941810; 153945220; 153945448; 153945671; 153945856; 153946096; 153946348	153940660; 153941175; 153941652; 153941931; 153945312; 153945554; 153945739; 153945940; 153946192; 153946832	1747	1	0.5352	1.28	2.115	1.374	0.9897	0.9925	0.8712	0.9525	0.9407	0.8144	0.8266	0.807	0.6894
NM_001030	RPS27	chr1	+	153963239; 153963591; 153964042; 153964541	153963278; 153963699; 153964152; 153964631	351	1	0.4872	0.7562	4.09	1.046	0.9913	0.9952	0.5472	0.9217	0.926	0.478	0.8609	0.791	0.3836
NM_001127320	UBAP2L	chr1	+	154192655; 154197560; 154199758; 154201091; 154207067; 154207672; 154209042; 154209500; 154213989; 154215693; 154218680; 154221715; 154223517; 154223957; 154226376; 154227312; 154227628; 154228159; 154229539; 154229822; 154231453; 154232424; 154233368; 154234068; 154235579	154192720; 154197689; 154199835; 154201201; 154207235; 154207767; 154209087; 154209612; 154214041; 154215778; 154218851; 154221913; 154223794; 154224129; 154226565; 154227366; 154227802; 154228231; 154229734; 154229910; 154231506; 154232505; 154233585; 154234173; 154235980	3410	2	0.5152	1.038	0.9192	0.9119	0.9889	0.9934	0.9191	0.9452	0.9536	0.8797	0.8193	0.8262	0.7446
NM_014847	UBAP2L	chr1	+	154193325; 154197560; 154199758; 154201091; 154207067; 154207672; 154209042; 154209500; 154213989; 154215693; 154218680; 154221715; 154223517; 154223957; 154226376; 154227312; 154227628; 154228159; 154229539; 154229822; 154231453; 154232424; 154233368; 154234068; 154238977; 154241233; 154242676	154193451; 154197689; 154199835; 154201201; 154207235; 154207767; 154209087; 154209612; 154214041; 154215778; 154218851; 154221913; 154223794; 154224129; 154226565; 154227366; 154227802; 154228231; 154229734; 154229910; 154231506; 154232505; 154233585; 154234173; 154239044; 154241430; 154243329	3989	2	0.5194	1.275	0.9403	0.6655	0.9877	0.9951	0.9357	0.9442	0.9348	0.9026	0.8384	0.8043	0.773
NM_001018837	HAX1	chr1	+	154245039; 154245956; 154246250; 154247426; 154247630; 154247869; 154248092	154245252; 154246074; 154246437; 154247477; 154247736; 154247959; 154248355	1035	2	0.5343	0.7515	3.051	1.028	1	0.9905	0.8612	0.9525	0.9452	0.8048	0.816	0.8209	0.6725
NM_006118	HAX1	chr1	+	154245039; 154245812; 154246250; 154247426; 154247630; 154247869; 154248092	154245252; 154246074; 154246437; 154247477; 154247736; 154247959; 154248355	1179	2	0.5344	1.069	2.289	0.9575	0.9908	0.9872	0.8425	0.9286	0.9418	0.7812	0.793	0.8161	0.6544
NM_080429	AQP10	chr1	+	154293592; 154294409; 154295458; 154295717; 154296065; 154296758	154293736; 154294535; 154295595; 154295835; 154296282; 154297801	1791	1	0.5879	0.7874	1.509	1.127	0.9918	0.9898	0.881	0.9427	0.9385	0.8261	0.7987	0.8019	0.7185
NM_001005855	ATP8B2	chr1	+	154298036; 154300581; 154302872; 154303291; 154303524; 154303920; 154304082; 154304430; 154305094; 154306583; 154306979; 154309824	154298178; 154300648; 154302930; 154303404; 154303622; 154303981; 154304154; 154304500; 154305173; 154306741; 154307067; 154310322	1516	2	0.5158	0.7947	2.62	1.005	0.9904	0.9901	0.8561	0.9215	0.9431	0.8	0.7854	0.8141	0.6818
NM_020452	ATP8B2	chr1	+	154300276; 154300581; 154302872; 154303291; 154303524; 154303920; 154304082; 154304430; 154305094; 154306583; 154306979; 154309824; 154313330; 154314956; 154315272; 154315589; 154315929; 154316369; 154316619; 154316871; 154317117; 154317447; 154317798; 154318276; 154318707; 154319096; 154320884; 154321316	154300337; 154300648; 154302930; 154303404; 154303622; 154303981; 154304154; 154304500; 154305173; 154306741; 154307067; 154310020; 154313538; 154314999; 154315437; 154315777; 154316044; 154316533; 154316730; 154316976; 154317261; 154317630; 154318021; 154318359; 154318952; 154319234; 154321014; 154323780	5858	2	0.5265	1.037	0.5024	0.8	0.9639	0.989	0.934	0.9403	0.9349	0.9034	0.8237	0.8102	0.7759
NM_000565	IL6R	chr1	+	154377669; 154401672; 154402959; 154406995; 154407466; 154408445; 154420601; 154422387; 154426964; 154437610	154378190; 154401920; 154403082; 154407176; 154407632; 154408586; 154420647; 154422456; 154427057; 154441926	5914	3	0.5176	1.259	0.37	1.33	0.9774	0.9916	0.9469	0.9371	0.9525	0.9067	0.8084	0.8302	0.7832
NM_001206866	IL6R	chr1	+	154377669; 154401672; 154402959; 154406995; 154407466; 154408445; 154409911	154378190; 154401920; 154403082; 154407176; 154407632; 154408586; 154410561	2037	3	0.6019	0.8985	1.262	1.387	0.8689	0.9722	0.7672	0.9369	0.9587	0.8382	0.8197	0.8223	0.7181
NM_181359	IL6R	chr1	+	154377669; 154401672; 154402959; 154406995; 154407466; 154408445; 154420601; 154422387; 154437610	154378190; 154401920; 154403082; 154407176; 154407632; 154408586; 154420647; 154422456; 154441926	5820	3	0.5172	1.148	0.4053	0.9437	0.9713	0.9883	0.9391	0.9437	0.9472	0.9067	0.81	0.817	0.7772
NM_001098475	TDRD10	chr1	+	154474695; 154479353; 154479717; 154480899; 154492780; 154493799; 154514500; 154515207; 154516439; 154516848; 154517271; 154519885	154475505; 154479381; 154479796; 154480957; 154492850; 154493955; 154514542; 154515297; 154516586; 154516993; 154517425; 154520623	2529	2	0.584	0.6799	1.039	0.9065	0.9906	0.993	0.9154	0.9302	0.9508	0.8711	0.7893	0.8225	0.7492
NM_182499	TDRD10	chr1	+	154474695; 154479353; 154479717; 154480899; 154492780; 154493799; 154514500; 154515207; 154516439; 154516848; 154517271; 154519885; 154520154	154475505; 154479381; 154479796; 154480957; 154492850; 154493955; 154514542; 154515297; 154516586; 154516993; 154517425; 154519955; 154520623	2331	2	0.5877	0.9248	1.265	1.026	0.9946	0.9937	0.9054	0.9433	0.9444	0.8678	0.8073	0.8161	0.7432
NM_000748	CHRNB2	chr1	+	154540257; 154541938; 154542268; 154542734; 154543665; 154548238	154540584; 154542083; 154542312; 154542843; 154544637; 154552353	5718	1	0.5742	0.869	0.4561	0.9496	0.9879	0.992	0.9473	0.9396	0.9522	0.9014	0.811	0.8053	0.7696
NM_001826	CKS1B	chr1	+	154947118; 154950463; 154951201	154947280; 154950590; 154951725	816	2	0.4608	0.7891	3.445	0.8318	0.9964	0.9943	0.7959	0.9247	0.931	0.6871	0.8065	0.8177	0.602
NR_024163	CKS1B	chr1	+	154947118; 154950463; 154951201	154947388; 154950590; 154951725	924	2	0.4729	0.6844	3.392	0.862	0.9891	0.9963	0.7942	0.9343	0.9477	0.7188	0.8066	0.8284	0.629
NR_036212	MIR4258	chr1	+	154948169	154948259	91	1	0.6813	0	0	2.131	NA	NA	0.1786	NA	NA	0.1548	NA	NA	0
NM_001184891	FLAD1	chr1	+	154955770; 154956318; 154960581; 154962036; 154962635; 154962815; 154965189	154955873; 154956542; 154961325; 154962183; 154962733; 154963004; 154965587	1910	4	0.578	0.9824	1.579	0.8195	0.9902	0.9908	0.9012	0.9397	0.9457	0.8378	0.8093	0.8141	0.6991
NM_001184892	FLAD1	chr1	+	154955770; 154956318; 154959942	154955873; 154956542; 154961488	1876	4	0.5554	1.017	1.8	1.084	0.9553	0.9289	0.8502	0.9347	0.944	0.84	0.8005	0.8312	0.723
NM_025207	FLAD1	chr1	+	154955770; 154960581; 154962036; 154962635; 154962815; 154965189; 154965378	154956542; 154961325; 154962183; 154962733; 154963004; 154965262; 154965587	2239	4	0.5614	0.9597	1.463	1.11	0.9893	0.9894	0.9062	0.9431	0.9471	0.8579	0.8142	0.8224	0.727
NM_201398	FLAD1	chr1	+	154955770; 154956318; 154960581; 154962036; 154962635; 154962815; 154965189; 154965378	154955873; 154956542; 154961325; 154962183; 154962733; 154963004; 154965262; 154965587	1795	4	0.5783	1.105	1.988	0.8926	0.9919	0.9929	0.8847	0.9546	0.9437	0.8372	0.8219	0.8014	0.7017
NM_018655	LENEP	chr1	+	154966062; 154966406	154966324; 154966791	649	1	0.5516	1.273	4.286	1.145	0.9888	0.9934	0.7484	0.9609	0.9618	0.7081	0.8352	0.8207	0.5994
NM_015872	ZBTB7B	chr1	+	154975112; 154975319; 154987131; 154988696	154975162; 154975419; 154988290; 154990999	3616	1	0.6294	1.103	0.9198	1.223	0.9896	0.991	0.9352	0.9433	0.9417	0.8883	0.8015	0.8099	0.7556
NM_001143687	DCST1	chr1	+	155006282; 155006448; 155006911; 155011879; 155012961; 155013873; 155014190; 155015211; 155015828; 155018369; 155018601; 155018836; 155019672; 155020263; 155020533; 155023093	155006330; 155006573; 155007036; 155012007; 155013100; 155014089; 155014333; 155015332; 155015985; 155018468; 155018696; 155018962; 155019788; 155020405; 155020646; 155023406	2222	2	0.5878	1.112	1.601	0.9039	0.9907	0.9935	0.9046	0.9496	0.9435	0.8609	0.8161	0.8131	0.7115
NM_152494	DCST1	chr1	+	155006282; 155006448; 155006911; 155007129; 155011879; 155012961; 155013873; 155014190; 155015211; 155015828; 155018369; 155018601; 155018836; 155019672; 155020263; 155020533; 155023093	155006330; 155006573; 155007036; 155007203; 155012007; 155013100; 155014089; 155014333; 155015332; 155015985; 155018468; 155018696; 155018962; 155019788; 155020405; 155020646; 155023406	2297	2	0.5834	1.168	1.49	0.9789	0.9931	0.9906	0.8891	0.9492	0.9521	0.845	0.8124	0.8267	0.7382
NM_003815	ADAM15	chr1	+	155023762; 155025147; 155025893; 155026386; 155026626; 155026790; 155028266; 155028408; 155028556; 155028862; 155029429; 155029664; 155030113; 155030327; 155030722; 155031186; 155032378; 155032681; 155033239; 155034721; 155034936	155023941; 155025253; 155025969; 155026464; 155026702; 155026982; 155028328; 155028476; 155028725; 155028946; 155029577; 155029838; 155030205; 155030631; 155030917; 155031263; 155032450; 155032819; 155033308; 155034845; 155035252	2820	6	0.623	0.8348	1.113	1.13	0.9931	0.9882	0.9297	0.95	0.9441	0.8761	0.8235	0.8176	0.7355
NM_207191	ADAM15	chr1	+	155023762; 155025147; 155025893; 155026386; 155026626; 155026790; 155028266; 155028408; 155028556; 155028862; 155029429; 155029664; 155030113; 155030327; 155030722; 155031186; 155032378; 155032681; 155034721; 155034936	155023941; 155025253; 155025969; 155026464; 155026702; 155026982; 155028328; 155028476; 155028725; 155028946; 155029577; 155029838; 155030205; 155030631; 155030917; 155031263; 155032450; 155032819; 155034845; 155035252	2750	6	0.6218	1.178	1.312	0.91	0.9914	0.9936	0.9197	0.943	0.945	0.8828	0.819	0.8273	0.7408
NM_207194	ADAM15	chr1	+	155023762; 155025147; 155025893; 155026386; 155026626; 155026790; 155028266; 155028408; 155028556; 155028862; 155029429; 155029664; 155030113; 155030327; 155030722; 155031186; 155032378; 155032681; 155033239; 155033891; 155034721; 155034936	155023941; 155025253; 155025969; 155026464; 155026702; 155026982; 155028328; 155028476; 155028725; 155028946; 155029577; 155029838; 155030205; 155030631; 155030917; 155031263; 155032450; 155032819; 155033308; 155033965; 155034845; 155035252	2895	6	0.6245	1.167	1.179	1.003	0.9911	0.9912	0.9173	0.9426	0.9398	0.8712	0.7985	0.8188	0.7178
NM_207195	ADAM15	chr1	+	155023762; 155025147; 155025893; 155026386; 155026626; 155026790; 155028266; 155028408; 155028556; 155028862; 155029429; 155029664; 155030113; 155030327; 155030722; 155031186; 155032378; 155032681; 155033239; 155034380; 155034721; 155034936	155023941; 155025253; 155025969; 155026464; 155026702; 155026982; 155028328; 155028476; 155028725; 155028946; 155029577; 155029838; 155030205; 155030631; 155030917; 155031263; 155032450; 155032819; 155033308; 155034451; 155034845; 155035252	2892	6	0.6248	0.9561	0.9338	1.016	0.9908	0.9932	0.9238	0.9407	0.9547	0.8853	0.8164	0.8179	0.7431
NM_207196	ADAM15	chr1	+	155023762; 155025147; 155025893; 155026386; 155026626; 155026790; 155028266; 155028408; 155028556; 155028862; 155029429; 155029664; 155030113; 155030327; 155030722; 155031186; 155032378; 155032681; 155033239; 155033894; 155034380; 155034721; 155034936	155023941; 155025253; 155025969; 155026464; 155026702; 155026982; 155028328; 155028476; 155028725; 155028946; 155029577; 155029838; 155030205; 155030631; 155030917; 155031263; 155032450; 155032819; 155033308; 155033965; 155034451; 155034845; 155035252	2964	6	0.6262	1.09	0.9734	0.9697	0.9936	0.9904	0.9237	0.9414	0.9416	0.8763	0.8171	0.8056	0.739
NM_207197	ADAM15	chr1	+	155023762; 155025147; 155025893; 155026386; 155026626; 155026790; 155028266; 155028408; 155028556; 155028862; 155029429; 155029664; 155030113; 155030327; 155030722; 155031186; 155032378; 155032681; 155033239; 155033891; 155034380; 155034721; 155034936	155023941; 155025253; 155025969; 155026464; 155026702; 155026982; 155028328; 155028476; 155028725; 155028946; 155029577; 155029838; 155030205; 155030631; 155030917; 155031263; 155032450; 155032819; 155033308; 155033965; 155034451; 155034845; 155035252	2967	6	0.6262	0.9117	0.9491	1.006	0.9863	0.9926	0.942	0.942	0.9434	0.8917	0.814	0.8295	0.7618
NM_005227	EFNA4	chr1	+	155036213; 155039206; 155039848; 155041329	155036412; 155039492; 155039916; 155042029	1257	3	0.5815	1.157	2.714	0.9201	0.9937	0.9899	0.8503	0.9413	0.9384	0.7884	0.8	0.8072	0.6447
NM_182689	EFNA4	chr1	+	155036213; 155039206; 155039848; 155041495	155036412; 155039492; 155039916; 155042029	1091	3	0.583	0.7447	3.063	1.113	0.9943	0.9883	0.8156	0.9432	0.9489	0.7624	0.804	0.8046	0.616
NM_182690	EFNA4	chr1	+	155036213; 155039206; 155039848; 155041475	155036412; 155039492; 155039916; 155042029	1111	3	0.5824	1.032	3.569	1.07	0.994	0.9924	0.8291	0.9497	0.9366	0.7786	0.833	0.8091	0.6718
NM_004952	EFNA3	chr1	+	155051348; 155057567; 155058353; 155058604; 155058889	155051545; 155057880; 155058418; 155058681; 155060014	1782	1	0.6139	0.9274	2.137	1.067	0.9972	0.9885	0.8908	0.9637	0.9491	0.841	0.8212	0.8152	0.7075
NM_004428	EFNA1	chr1	+	155100349; 155103815; 155105979; 155106206; 155106431	155100545; 155104110; 155106044; 155106256; 155107386	1566	2	0.5473	0.6057	2.033	1.072	0.9878	0.9877	0.8858	0.9319	0.9318	0.8212	0.7835	0.8093	0.6878
NM_182685	EFNA1	chr1	+	155100349; 155103815; 155106206; 155106431	155100545; 155104110; 155106256; 155107386	1500	2	0.5487	0.9848	2.411	0.8788	0.9906	0.9955	0.8669	0.9359	0.9445	0.8126	0.8109	0.8086	0.662
NM_001122837	SLC50A1	chr1	+	155108288; 155108775; 155110037; 155110455; 155110656	155108467; 155108852; 155110198; 155110574; 155111334	1219	3	0.5291	0.8918	2.617	0.9621	0.8917	0.9197	0.6713	0.9321	0.9363	0.7776	0.7919	0.8191	0.6752
NM_001122839	SLC50A1	chr1	+	155108288; 155108775; 155109304; 155110455; 155110656	155108467; 155108852; 155109427; 155110574; 155111334	1181	3	0.5258	0.8462	3.711	0.7389	0.8545	0.8899	0.7302	0.9284	0.9489	0.8175	0.7945	0.8162	0.6931
NM_018845	SLC50A1	chr1	+	155108288; 155108775; 155109304; 155110037; 155110455; 155110656	155108467; 155108852; 155109427; 155110198; 155110574; 155111334	1343	3	0.5309	0.9486	3.31	1.239	0.8967	0.9356	0.7309	0.9565	0.9517	0.792	0.8514	0.8193	0.663
NM_025058	TRIM46	chr1	+	155146360; 155147862; 155148364; 155149408; 155149671; 155150478; 155150968; 155152108; 155154328; 155156273	155146505; 155148123; 155148707; 155149551; 155149766; 155150731; 155151089; 155152410; 155154625; 155157445	3142	1	0.6267	1.061	0.9682	0.7303	0.9882	0.9894	0.9245	0.9446	0.953	0.8722	0.8069	0.8126	0.7525
NR_030281	MIR92B	chr1	+	155164968	155165063	96	1	0.75	0	0	2.212	NA	NA	0.2174	NA	NA	0.1413	NA	NA	0
NM_002455	MTX1	chr1	+	155178490; 155180137; 155180339; 155181918; 155182176; 155182485; 155183028; 155183275	155179123; 155180206; 155180418; 155182010; 155182358; 155182561; 155183182; 155183614	1632	2	0.6342	0.6916	2.536	0.8968	0.9959	0.9922	0.8801	0.9591	0.9504	0.8281	0.8221	0.8344	0.6956
NM_198883	MTX1	chr1	+	155178490; 155180137; 155180339; 155182176; 155182485; 155183028; 155183275	155179123; 155180206; 155180418; 155182358; 155182561; 155183182; 155183624	1549	2	0.6391	0.8255	2.015	0.8927	0.9892	0.9874	0.8765	0.9368	0.9482	0.8347	0.8285	0.8158	0.6912
NM_020897	HCN3	chr1	+	155247374; 155252202; 155253765; 155254330; 155254956; 155255515; 155256964; 155257572	155247659; 155252631; 155253926; 155254548; 155255102; 155255755; 155257128; 155259638	3717	1	0.576	0.9413	0.7054	0.9267	0.9888	0.9868	0.9303	0.9551	0.9454	0.8807	0.8239	0.8213	0.7493
NM_001135822	FDPS	chr1	+	155278539; 155279855; 155282046; 155287732; 155287960; 155288456; 155288647; 155289402; 155289585; 155290200	155278756; 155279996; 155282186; 155287812; 155288082; 155288544; 155288719; 155289479; 155289719; 155290457	1338	5	0.5329	0.9177	2.598	0.9438	0.9962	0.994	0.8647	0.9305	0.9409	0.7861	0.8158	0.8041	0.6728
NM_001242824	FDPS	chr1	+	155278539; 155279834; 155282046; 155287732; 155287960; 155288456; 155288647; 155289402; 155289585; 155290200	155278756; 155279996; 155282186; 155287812; 155288082; 155288544; 155288719; 155289479; 155289719; 155290457	1359	5	0.5342	1.185	2.682	0.8103	0.9971	0.9886	0.8721	0.9456	0.9417	0.8155	0.8223	0.8189	0.7023
NM_001242825	FDPS	chr1	+	155278539; 155282046; 155287732; 155287960; 155288456; 155288647; 155289402; 155289585; 155290200	155278756; 155282186; 155287812; 155288082; 155288544; 155288719; 155289479; 155289719; 155290457	1196	5	0.5368	1.258	3.059	1.286	0.9939	0.9899	0.8258	0.9463	0.9407	0.7763	0.8252	0.8006	0.6486
NM_002004	FDPS	chr1	+	155278539; 155279580; 155279834; 155282046; 155287732; 155287960; 155288456; 155288647; 155289402; 155289585; 155290200	155278756; 155279756; 155279996; 155282186; 155287812; 155288082; 155288544; 155288719; 155289479; 155289719; 155290457	1536	5	0.5521	0.9887	2.367	0.777	0.9848	0.993	0.8839	0.9286	0.9429	0.8375	0.8161	0.8121	0.6925
NM_001135821	FDPS	chr1	+	155278705; 155279580; 155279834; 155282046; 155287732; 155287960; 155288456; 155288647; 155289402; 155289585; 155290200	155278867; 155279756; 155279996; 155282186; 155287812; 155288082; 155288544; 155288719; 155289479; 155289719; 155290457	1481	5	0.5517	0.8182	2.135	1.172	0.9924	0.9949	0.8816	0.9352	0.9504	0.8471	0.8267	0.827	0.7061
NM_001105203	RUSC1	chr1	+	155290640; 155291479; 155294636; 155294893; 155295107; 155295358; 155295655; 155296371; 155297941; 155300194	155290782; 155292921; 155294734; 155294969; 155295281; 155295463; 155295701; 155296923; 155298066; 155300909	3485	4	0.6023	1.087	0.8643	0.9056	0.989	0.9908	0.9276	0.9495	0.9425	0.8705	0.821	0.8138	0.741
NM_001105204	RUSC1	chr1	+	155290640; 155291479; 155294636; 155294893; 155295107; 155295358; 155295655; 155296689; 155297941; 155300194	155290782; 155292921; 155294734; 155294969; 155295281; 155295463; 155295701; 155296923; 155298066; 155300909	3167	4	0.599	0.9139	0.9132	1.366	0.9952	0.9928	0.9269	0.9442	0.9489	0.8773	0.8285	0.8196	0.7401
NM_001105205	RUSC1	chr1	+	155293728; 155294636; 155294893; 155295107; 155295358; 155295655; 155296371; 155297941; 155300194	155294335; 155294734; 155294969; 155295281; 155295463; 155295701; 155296923; 155298066; 155300909	2507	4	0.6039	0.766	1.144	0.8159	0.9868	0.9912	0.9074	0.9483	0.9405	0.8679	0.8161	0.8109	0.7359
NM_014328	RUSC1	chr1	+	155294218; 155294636; 155294893; 155295107; 155295358; 155295655; 155296371; 155297941; 155300194	155294378; 155294734; 155294969; 155295281; 155295463; 155295701; 155296923; 155298066; 155300909	2060	4	0.5947	1.198	1.758	0.8506	0.9906	0.9924	0.8867	0.9457	0.9388	0.8366	0.8064	0.812	0.7128
NR_034180	POU5F1P4	chr1	+	155402971	155404053	1083	1	0.5882	1.031	4.03	1.006	0.9814	0.9921	0.8496	0.9174	0.9238	0.7775	0.7603	0.7938	0.6695
NR_027023	LOC645676	chr1	+	155531772	155533735	1964	1	0.6217	1.011	1.852	0.8322	0.9733	0.9702	0.8898	0.9407	0.9365	0.8559	0.8163	0.8033	0.7246
NM_018116	MSTO1	chr1	+	155580007; 155580216; 155580830; 155581007; 155581340; 155581480; 155581774; 155581973; 155582209; 155582635; 155582840; 155583253; 155583448; 155583850	155580123; 155580351; 155580899; 155581082; 155581394; 155581618; 155581891; 155582107; 155582361; 155582766; 155583024; 155583357; 155583557; 155584758	2440	1	0.5459	0.9336	1.471	0.8572	0.9878	0.9897	0.9227	0.9524	0.9479	0.8797	0.8207	0.8334	0.7494
NM_001199849	DAP3	chr1	+	155658882; 155678824; 155679564; 155686797; 155691308; 155695173; 155695718; 155697399; 155698833; 155698999; 155701147; 155701735; 155706737; 155707948	155658965; 155678916; 155679615; 155686919; 155691409; 155695281; 155695810; 155697529; 155698913; 155699157; 155701206; 155701824; 155706854; 155708800	2148	5	0.4632	1.095	1.452	1.003	0.8871	0.9541	0.8178	0.9362	0.9341	0.8574	0.8155	0.7979	0.7245
NM_001199850	DAP3	chr1	+	155658882; 155679564; 155686797; 155695173; 155695718; 155697399; 155698833; 155698999; 155701147; 155701735; 155706737; 155707948	155658965; 155679615; 155686919; 155695281; 155695810; 155697529; 155698913; 155699157; 155701206; 155701824; 155706854; 155708800	1953	5	0.4562	1.099	1.826	1.007	0.8903	0.9761	0.8063	0.9409	0.9424	0.8592	0.8022	0.8142	0.7324
NM_001199851	DAP3	chr1	+	155658882; 155679564; 155691308; 155695173; 155695718; 155697399; 155698833; 155698999; 155701147; 155701735; 155706737; 155707948	155658965; 155679615; 155691409; 155695281; 155695810; 155697529; 155698913; 155699157; 155701206; 155701824; 155706854; 155708800	1932	5	0.4565	0.9127	1.725	1.098	0.877	0.9778	0.8433	0.9424	0.9411	0.8542	0.8089	0.8283	0.7214
NM_004632	DAP3	chr1	+	155658885; 155679564; 155686797; 155691308; 155695173; 155695718; 155697399; 155698833; 155698999; 155701147; 155701735; 155706737; 155707948	155658965; 155679615; 155686919; 155691409; 155695281; 155695810; 155697529; 155698913; 155699157; 155701206; 155701824; 155706854; 155708800	2052	5	0.461	0.974	1.431	0.8753	0.9169	0.9851	0.8393	0.9573	0.941	0.8689	0.8372	0.8137	0.7391
NM_033657	DAP3	chr1	+	155658885; 155679564; 155686797; 155691308; 155695173; 155695718; 155697399; 155698833; 155698999; 155701147; 155701735; 155706737; 155707948	155659034; 155679615; 155686919; 155691409; 155695281; 155695810; 155697529; 155698913; 155699157; 155701206; 155701824; 155706854; 155708800	2121	5	0.4663	1.165	2.28	1.105	0.9057	0.9814	0.8276	0.9328	0.936	0.8384	0.7946	0.8167	0.7025
[truncated: 37,096 more rows]
