# Supplementary material for: Blind spots of quantitative RNA-seq: the limits for assessing abundance, differential expression, and isoform switching
Source: BMC Bioinformatics. 2013 Dec 24;14:370. doi: 10.1186/1471-2105-14-370 (PMC3879183; doi:10.1186/1471-2105-14-370)
Supplement: Additional file 2 — Summary table that holds the statistics per gene symbol. Detailed numeric results for each gene symbol with respect to reads sequenced, bias factors, mapping rates, and Area-under-the-curve (AUC) values. [file 1471-2105-14-370-S2.csv]

gene_id	transcript_id	numberIsoforms	inhom. coverage simulation [reads sequenced]	mod. TSS + polyA simulation [reads sequenced]	hom. coverage simulation [reads sequenced]	hom. coverage simulation [FPKM bias factor]	inhom. coverage simulation [FPKM bias factor]	mod. TSS + polyA simulation [FPKM bias factor]	hom. coverage simulation STAR [correct aligned rate]	inhom. coverage simulation STAR [correct aligned rate]	mod. TSS + polyA simulation STAR [correct aligned rate]	hom. coverage simulation tophat [correct aligned rate]	inhom. coverage simulation tophat [correct aligned rate]	mod. TSS + polyA simulation tophat [correct aligned rate]	hom. coverage simulation RSEM [correct aligned rate]	inhom. coverage simulation RSEM [correct aligned rate]	mod. TSS + polyA simulation RSEM [correct aligned rate]	hom. coverage simulation STAR-countOverlaps-gene [expression count bias]	hom. coverage simulation tophat-countOverlaps-gene [expression count bias]	hom. coverage simulation STAR-htseq-gene [expression count bias]	hom. coverage simulation tophat-htseq-gene [expression count bias]	hom. coverage simulation RSEM-count-gene [expression count bias]	hom. coverage simulation RSEM-posteriorCount-gene [expression count bias]	STAR-countOverlaps-gene exactTest [AUC]	STAR-countOverlaps-gene logRatio [AUC]	STAR-countOverlaps-gene t-test-log [AUC]	tophat-countOverlaps-gene exactTest [AUC]	tophat-countOverlaps-gene logRatio [AUC]	tophat-countOverlaps-gene t-test-log [AUC]	STAR-htseq-gene exactTest [AUC]	STAR-htseq-gene logRatio [AUC]	STAR-htseq-gene t-test-log [AUC]	tophat-htseq-gene exactTest [AUC]	tophat-htseq-gene logRatio [AUC]	tophat-htseq-gene t-test-log [AUC]	RSEM-TPM-gene exactTest [AUC]	RSEM-TPM-gene logRatio [AUC]	RSEM-TPM-gene t-test-log [AUC]	RSEM-posteriorTPM-gene exactTest [AUC]	RSEM-posteriorTPM-gene logRatio [AUC]	RSEM-posteriorTPM-gene t-test-log [AUC]	RSEM-count-gene exactTest [AUC]	RSEM-count-gene logRatio [AUC]	RSEM-count-gene t-test-log [AUC]	RSEM-posteriorCount-gene exactTest [AUC]	RSEM-posteriorCount-gene logRatio [AUC]	RSEM-posteriorCount-gene t-test-log [AUC]	tophat-cuffdiff [AUC]	tophat-diffsplice [AUC]
OR4F5	NM_001005484	1	290.4	83.4	64.4	0.8096	3.651	1.049	0.9472	0.9435	0.741	0.8354	0.832	0.6307	0.9876	0.9904	0.8034	2.19	2.152	0.2492	0.2379	1.002	1	0.7855	0.8025	0.713	0.8056	0.8056	0.7824	0.8441	0.8025	0.6404	0.7824	0.7284	0.6481	0.8565	0.8025	0.6497	0.8549	0.8148	0.6667	0.8627	0.8025	0.6451	0.8596	0.8117	0.6605	NA	NA
LOC100132287	NR_028322; NR_028322_1	2	412.2	763.8	652.2	0.8611	0.5443	1.009	0.935	0.9379	0.9008	0.809	0.8132	0.7649	0.9865	0.9888	0.9463	9.298	9.093	0	0	0.9882	0.9547	0.5015	0.4954	0.4892	0.5201	0.5154	0.5293	0	0	0	0	0	0	0.7083	0.6914	0.7361	0.6528	0.6373	0.6358	0.7099	0.6975	0.7284	0.659	0.6404	0.6373	NA	NA
LOC100132062	NR_028325; NR_028325_1	2	627	731.4	737.6	0.9739	0.8279	0.966	0.9379	0.9317	0.8986	0.8015	0.8086	0.7717	0.9897	0.9917	0.9426	8.196	8.115	0	0	0.8709	0.9136	0.5448	0.5494	0.5185	0.5509	0.554	0.5509	0	0	0	0	0	0	0.8611	0.8457	0.8349	0.8951	0.9244	0.9475	0.8472	0.8395	0.8302	0.8889	0.9182	0.9444	NA	NA
LOC100133331	NR_028327_1; NR_028327_2; NR_028327	3	750.6	1168	1150	1.035	0.6758	1.051	0.9355	0.9387	0.8916	0.8153	0.8108	0.7657	0.9903	0.9899	0.9436	7.306	7.099	0.06378	0.07339	1.081	1.071	0.463	0.4491	0.3735	0.4506	0.446	0.3673	0.8302	0.8318	0.7392	0.7855	0.767	0.6682	0.946	0.9336	0.9414	0.9043	0.9043	0.8812	0.9444	0.9367	0.9383	0.9105	0.9136	0.8765	NA	NA
OR4F29	NM_001005221; NM_001005221_1; NM_001005221_2	3	899.2	228.8	187.2	0.7669	3.684	0.9375	0.9391	0.9375	0.7561	0.828	0.8081	0.6407	0.9936	0.9895	0.799	10.88	10.65	0	0	1.12	1.153	0.5401	0.534	0.5926	0.5093	0.5046	0.571	0	0	0	0	0	0	0.5478	0.5525	0.6096	0.5864	0.5895	0.5941	0.5633	0.5463	0.6019	0.6142	0.591	0.5972	NA	NA
OR4F3	NM_001005224; NM_001005224_1; NM_001005224_2	3	869	240.2	206	0.8439	3.56	0.9842	0.9456	0.9445	0.7452	0.7971	0.8189	0.6428	0.9883	0.9929	0.7877	9.819	10.05	0	0	1.023	1.031	0.3272	0.3333	0.3194	0.3225	0.3302	0.3148	0	0	0	0	0	0	0.321	0.3272	0.3179	0.3735	0.3596	0.3025	0.3225	0.3225	0.3164	0.3719	0.3596	0.2948	NA	NA
OR4F16	NM_001005277; NM_001005277_1; NM_001005277_2	3	941.2	242	236.4	0.9684	3.856	0.9916	0.9526	0.9365	0.7529	0.8232	0.8153	0.6521	0.9915	0.9894	0.805	8.494	8.479	0	0	0.8889	0.8547	0.6574	0.679	0.5926	0.6605	0.6852	0.588	0	0	0	0	0	0	0.6235	0.6049	0.5401	0.5802	0.5988	0.6003	0.6157	0.6065	0.5448	0.5818	0.6065	0.6019	NA	NA
LOC643837	NR_015368	1	307.4	144.2	125.2	0.9364	2.299	1.079	0.9361	0.9362	0.7878	0.8259	0.8172	0.6671	0.9569	0.959	0.8294	1.157	1	0.7321	1	1	1	0.9938	0.9938	0.9306	0.9954	0.9938	0.9398	0.9938	0.9938	0.9321	0.9954	0.9938	0.9414	0.9954	0.9938	0.9506	0.9954	0.9938	0.9491	0.9985	0.9938	0.946	0.9985	0.9938	0.946	NA	NA
SAMD11	NM_152486	1	341.2	243.4	253	1.143	1.542	1.1	0.9328	0.9343	0.8784	0.8032	0.8083	0.7518	0.9897	0.99	0.9211	1.125	1.126	0.822	0.8199	0.9904	0.9906	0.9429	0.9614	0.9306	0.9568	0.9676	0.9352	0.9475	0.9799	0.9599	0.9491	0.9784	0.9599	0.9383	0.9769	0.9583	0.9444	0.9769	0.9583	0.9475	0.9799	0.9614	0.9475	0.9799	0.9599	NA	NA
KLHL17	NM_198317	1	335	205	264	1.188	1.508	0.9229	0.947	0.9504	0.84	0.8	0.8149	0.7151	0.9917	0.994	0.8995	1.002	1	1	1	1	1	0.9336	0.9444	0.9568	0.9306	0.9444	0.9506	0.9336	0.9506	0.9568	0.9275	0.9444	0.9506	0.9383	0.9599	0.9568	0.9367	0.9568	0.9568	0.9336	0.9336	0.9568	0.9336	0.9336	0.9568	NA	NA
PLEKHN1	NM_001160184; NM_032129	2	724.6	388.8	408.6	1.007	1.776	0.9562	0.9486	0.9426	0.8591	0.8135	0.8087	0.75	0.9897	0.987	0.9146	1.005	1	1.002	1	1	1	0.9336	0.9444	0.8827	0.9182	0.9414	0.8781	0.9321	0.9444	0.8827	0.9213	0.9398	0.8781	0.9491	0.9583	0.8858	0.9414	0.9583	0.8843	0.9398	0.9522	0.8827	0.9398	0.9522	0.8827	0	0.9364
ISG15	NM_005101	1	205.6	44	56.2	0.9738	3.563	0.7626	0.9395	0.9358	0.7273	0.8505	0.8084	0.6091	0.9964	0.9864	0.7545	1	1	1	1	1	1	0.8904	0.8472	0.8318	0.8843	0.8457	0.8133	0.8889	0.8395	0.8302	0.8904	0.8395	0.8117	0.8549	0.838	0.804	0.8596	0.838	0.8025	0.8642	0.838	0.804	0.8642	0.838	0.804	NA	NA
AGRN	NM_198576	1	156.4	720.8	648.8	1.023	0.2466	1.137	0.9411	0.9386	0.9118	0.8129	0.844	0.7858	0.9908	0.9936	0.9617	1.003	1	1	1	1	1	0.9059	0.8904	0.8395	0.8966	0.8889	0.8333	0.9059	0.892	0.841	0.8997	0.8889	0.8333	0.8997	0.9028	0.8256	0.8997	0.9059	0.8241	0.909	0.8966	0.8364	0.909	0.8966	0.8364	NA	NA
LOC254099	NR_038869	1	335.8	168.4	140.8	1.004	2.395	1.201	0.9403	0.941	0.8195	0.794	0.8249	0.7019	0.9915	0.9911	0.8753	1.003	1	1	1	1	1	0.8241	0.7978	0.7809	0.8611	0.8318	0.7917	0.8272	0.8025	0.7886	0.8642	0.8287	0.7932	0.841	0.8148	0.7762	0.8302	0.8148	0.7762	0.8364	0.8056	0.784	0.8364	0.8056	0.784	NA	NA
MIR200B	NR_029639	1	0	21	0	0	0	2.552	NA	NA	0.1905	NA	NA	0	NA	NA	0.2476	NA	NA	NA	NA	NA	NA	NA	NA	NA	NA	NA	NA	NA	NA	NA	NA	NA	NA	NA	NA	NA	NA	NA	NA	NA	NA	NA	NA	NA	NA	NA	NA
MIR200A	NR_029834	1	0	19	0	0	0	2.437	NA	NA	0.2	NA	NA	0	NA	NA	0.2526	NA	NA	NA	NA	NA	NA	NA	NA	NA	NA	NA	NA	NA	NA	NA	NA	NA	NA	NA	NA	NA	NA	NA	NA	NA	NA	NA	NA	NA	NA	NA	NA
MIR429	NR_029957	1	0	16.4	0	0	0	2.281	NA	NA	0.06098	NA	NA	0	NA	NA	0.2317	NA	NA	NA	NA	NA	NA	NA	NA	NA	NA	NA	NA	NA	NA	NA	NA	NA	NA	NA	NA	NA	NA	NA	NA	NA	NA	NA	NA	NA	NA	NA	NA
TTLL10	NM_001130045; NM_153254	2	512	353.6	479.4	1.258	1.359	0.935	0.9387	0.9496	0.8512	0.8014	0.8227	0.7381	0.9921	0.9922	0.9084	1.008	1	0.9973	1	1	1	1	1	0.9969	1	1	0.9969	1	1	0.9969	1	1	0.9969	1	1	0.9969	1	1	0.9969	1	1	0.9969	1	1	0.9969	1	1
B3GALT6	NM_080605	1	267.8	257.8	180.6	0.7465	1.107	1.066	0.9413	0.9373	0.886	0.8007	0.8066	0.7618	0.9922	0.9903	0.9294	1.004	1	1	1	1	1	0.892	0.9074	0.9182	0.8858	0.8981	0.9198	0.8935	0.9105	0.9198	0.8812	0.8997	0.9198	0.8889	0.8904	0.9074	0.8812	0.8966	0.9074	0.8873	0.9043	0.909	0.8873	0.9043	0.909	NA	NA
SCNN1D	NM_001130413; NR_037668	2	701.8	480.2	497.8	0.9537	1.344	0.9207	0.9454	0.9481	0.863	0.8176	0.825	0.7355	0.9892	0.9803	0.9184	1.005	1.002	0.9975	0.9975	1	1	0.9985	0.9985	0.9784	0.9969	0.9985	0.9769	0.9985	0.9985	0.9815	0.9985	0.9985	0.9769	1	1	0.983	1	0.9985	0.983	0.9985	0.9985	0.983	0.9985	0.9985	0.983	0	1
PUSL1	NM_153339	1	260	114.8	104.8	0.9753	2.42	1.069	0.9408	0.9492	0.8031	0.7939	0.84	0.6794	0.9866	0.9923	0.8659	1.128	1.108	0.8884	0.899	1.001	1.001	1	1	0.9954	0.9954	0.9892	0.9846	0.9861	0.9907	0.9969	0.9799	0.9738	0.9846	0.9907	0.9877	0.9907	0.9907	0.9907	0.9907	0.9985	1	0.9907	0.9938	1	0.9907	NA	NA
GLTPD1	NM_001029885	1	276.8	198	207	1.089	1.457	1.042	0.944	0.9429	0.8535	0.8106	0.8013	0.7071	0.9903	0.9913	0.9091	1.002	1	0.999	1	1	1	0.9383	0.9398	0.892	0.9506	0.9506	0.9059	0.9398	0.9475	0.8981	0.9506	0.9475	0.9059	0.9506	0.9444	0.9074	0.9552	0.9444	0.9074	0.9398	0.9383	0.9043	0.9398	0.9383	0.9043	NA	NA
TAS1R3	NM_152228	1	323	247	224.4	1.012	1.457	1.114	0.9305	0.9523	0.8502	0.8164	0.8056	0.7215	0.9911	0.9882	0.9093	1.002	1	1	1	1	1	0.9877	0.9738	0.892	0.9846	0.9614	0.8765	0.9877	0.9738	0.8935	0.9815	0.9645	0.8765	0.9861	0.9722	0.892	0.9846	0.9769	0.8951	0.9877	0.9738	0.8935	0.9877	0.9738	0.8935	NA	NA
LOC148413	NR_015434	1	317	156.6	121.6	0.8028	2.093	1.034	0.9622	0.9514	0.8442	0.8454	0.824	0.7356	0.9934	0.9912	0.8889	1.126	1.111	0.9128	0.9105	1.01	1.01	0.9491	0.9383	0.9444	0.9306	0.9213	0.9336	0.9306	0.9244	0.9244	0.8997	0.9074	0.9074	0.8981	0.8966	0.9074	0.912	0.9028	0.9074	0.9167	0.9012	0.909	0.9136	0.9012	0.909	NA	NA
TMEM88B	NM_001146685	1	151.2	42.4	48.6	1.14	3.547	0.9948	0.9424	0.9392	0.6415	0.8025	0.8069	0.5094	1	0.9921	0.6792	1	1	1	1	1	1	0.9954	0.983	0.9414	0.9877	0.9799	0.9151	0.9969	0.9861	0.9444	0.9877	0.9815	0.9182	0.9923	0.9861	0.9306	0.9954	0.9861	0.9306	0.9954	0.9861	0.9244	0.9954	0.9861	0.9244	NA	NA
VWA1	NM_022834; NM_199121	2	498.8	823.8	983	1.264	0.6481	1.069	0.9443	0.9419	0.891	0.8035	0.8128	0.7621	0.9925	0.9876	0.9459	1.001	1	1.001	1	1	1	0.9985	1	0.9907	1	1	0.9938	0.9985	1	0.9907	1	1	0.9938	0.9985	0.9985	0.9938	0.9985	0.9985	0.9938	0.9985	1	0.9923	0.9985	1	0.9923	0	1
ATAD3C	NM_001039211	1	230.2	269.2	282	0.8433	0.6884	0.8052	0.9475	0.9401	0.8774	0.8241	0.8071	0.7511	0.8908	0.8115	0.8507	1.156	1.14	0.875	0.9527	0.9898	0.9902	0.8318	0.8549	0.8488	0.8333	0.8519	0.858	0.8457	0.8688	0.858	0.8457	0.8565	0.8673	0.838	0.8488	0.8642	0.841	0.8549	0.8627	0.838	0.8611	0.8596	0.838	0.8611	0.8611	NA	NA
ATAD3B	NM_031921	1	359.6	212.4	200.4	0.9505	1.706	1.008	0.9441	0.9438	0.8672	0.8323	0.8137	0.7476	0.99	0.9905	0.9087	1.573	1.5	0.8446	0.8537	1.014	1.016	0.6404	0.6389	0.6404	0.6497	0.6451	0.6605	0.642	0.6528	0.6343	0.6543	0.6605	0.6343	0.6543	0.6559	0.6435	0.6543	0.6559	0.6435	0.6528	0.6451	0.6343	0.6528	0.6451	0.6343	NA	NA
ATAD3A	NM_001170535; NM_018188; NM_001170536	3	733.8	611.8	675.6	1.053	1.136	0.9383	0.9378	0.9444	0.8745	0.7978	0.8242	0.7463	0.9923	0.9888	0.9206	1.065	1.057	0.8235	0.839	0.9995	0.999	0.983	0.9815	0.9198	0.9877	0.9846	0.9444	0.9985	0.9985	0.9985	1	1	0.9985	0.9954	0.9969	0.9614	0.9954	0.9969	0.9614	0.9954	0.9938	0.9738	0.9954	0.9938	0.9738	0.8333	0.9791
MIB2	NM_001170686; NM_001170687; NM_001170688; NM_080875; NR_033183; NM_001170689	6	1647	1805	1874	1.137	0.9907	1.087	0.9427	0.9399	0.878	0.8176	0.8094	0.7507	0.9914	0.992	0.924	1.008	1.006	0.9955	0.9936	1	1	1	1	0.9969	1	1	0.9954	1	1	0.9969	1	1	0.9969	1	1	0.9969	1	1	0.9969	1	1	0.9969	1	1	0.9969	0.5	0.9488
MMP23B	NM_006983	1	293.8	120.4	115.2	1.072	2.734	1.121	0.9236	0.9401	0.7973	0.783	0.806	0.6512	0.9878	0.9905	0.8439	2.043	2.053	0.09023	0.1153	1.057	1.045	0.6667	0.6651	0.5108	0.6404	0.6528	0.4753	0.9552	0.946	0.8657	0.9954	0.9907	0.9614	0.9846	0.9892	0.9491	0.9815	0.9877	0.9506	0.9923	0.9923	0.9506	0.9877	0.9892	0.9506	NA	NA
MMP23A	NR_002946_1; NR_002946	2	567.6	132.6	117.6	0.749	3.615	0.8447	0.9371	0.9419	0.7526	0.7891	0.8069	0.6169	0.9932	0.9901	0.7949	3.499	3.468	0.001815	0	0.9445	0.9565	0.7377	0.7145	0.6497	0.6728	0.6435	0.5972	0	0	0	0	0	0	0.9676	0.9707	0.9537	0.966	0.966	0.9506	0.9691	0.9676	0.9537	0.966	0.966	0.9506	0	0.4818
CALML6	NM_138705	1	343.2	70.2	116.8	1.224	3.598	0.736	0.9606	0.9493	0.7692	0.8253	0.8287	0.6325	0.9966	0.9918	0.8063	1.002	1	1.002	1	1	1	0.9969	0.9985	0.9815	0.9877	0.9877	0.9491	0.9969	0.9985	0.9815	0.9861	0.9877	0.9491	0.9954	0.9954	0.9769	0.9954	0.9954	0.9769	0.9954	0.9954	0.9753	0.9954	0.9954	0.9753	NA	NA
GABRD	NM_000815	1	315.4	147.8	214.8	1.288	1.891	0.8863	0.9553	0.9302	0.8078	0.8231	0.7971	0.6779	0.9926	0.9867	0.8539	1.003	1	0.999	1	1	1	0.9938	0.9985	0.9738	0.9907	1	0.9722	0.9923	0.9969	0.9753	0.9907	1	0.9722	0.9907	0.9969	0.966	0.9892	0.9969	0.966	0.9954	0.9969	0.966	0.9954	0.9969	0.966	NA	NA
PRKCZ	NM_002744; NM_001033581; NM_001242874; NM_001033582	4	1270	654.8	692.6	0.928	1.707	0.8795	0.9454	0.9433	0.85	0.8195	0.8211	0.7184	0.9896	0.9935	0.901	1.086	1.088	0.7053	0.7026	0.9972	0.997	1	1	0.9985	1	1	0.9985	1	1	0.9985	1	1	0.9985	1	1	1	1	1	1	1	1	1	1	1	1	1	0.9482
SKI	NM_003036	1	229.6	391.2	596	1.205	0.4643	0.7912	0.9436	0.946	0.9208	0.8161	0.8345	0.7914	0.9923	0.9922	0.9627	1.002	1	1	1	1	1	0.9568	0.9522	0.9306	0.9475	0.9522	0.9244	0.9552	0.9522	0.9306	0.946	0.9522	0.9244	0.946	0.9444	0.9228	0.9522	0.9444	0.9228	0.9583	0.9583	0.9275	0.9583	0.9583	0.9275	NA	NA
RER1	NM_007033	1	234.4	285.8	311.6	1.158	0.8715	1.063	0.9531	0.9386	0.8467	0.8261	0.7995	0.7229	0.9891	0.9898	0.9104	1.368	1.357	0.7724	0.7692	0.9997	0.9999	0.8796	0.8472	0.7685	0.8549	0.8441	0.7654	0.9645	0.9506	0.8426	0.9722	0.9491	0.8441	0.9444	0.9491	0.8272	0.9522	0.9491	0.8272	0.9599	0.9506	0.8302	0.9599	0.9506	0.8302	NA	NA
PLCH2	NM_014638	1	195.6	337.6	379	0.9042	0.4667	0.8056	0.9409	0.9335	0.9058	0.8137	0.8047	0.7778	0.9947	0.9939	0.9514	1.002	1	1.001	1	1	1	1	1	0.9552	1	1	0.946	1	1	0.9537	0.9985	1	0.9475	0.9938	0.9938	0.9568	0.9985	0.9985	0.9552	1	1	0.9537	1	1	0.9537	NA	NA
TNFRSF14	NM_003820	1	329	127.8	160	1.082	2.226	0.8647	0.9438	0.9435	0.8279	0.8175	0.8188	0.6964	0.9888	0.9909	0.8826	1.281	1.271	0.755	0.7599	0.9749	0.9739	0.7886	0.7361	0.7037	0.7654	0.7222	0.6867	0.821	0.7623	0.7716	0.821	0.7531	0.7608	0.7978	0.7546	0.7531	0.8071	0.7546	0.7531	0.8133	0.7562	0.7515	0.8117	0.7562	0.7515	NA	NA
C1orf93	NR_036637; NR_036638; NM_001195736; NM_001195737; NM_001195738; NM_001195740; NM_001195741; NM_152371	8	2336	1850	1833	0.9678	1.236	0.9772	0.9387	0.9455	0.8686	0.8074	0.8159	0.7391	0.9912	0.9921	0.9199	1.022	1.022	0.798	0.7957	1.003	1.003	1	1	1	1	1	1	1	1	1	1	1	1	1	1	1	1	1	1	1	1	1	1	1	1	0.8358	0.8851
ACTRT2	NM_080431	1	340.4	135.4	100	0.8115	2.763	1.099	0.938	0.9477	0.8287	0.818	0.822	0.6972	0.99	0.9912	0.8626	1	1	1	1	1	1	0.9892	0.9784	0.8889	0.9877	0.9753	0.8812	0.9877	0.9753	0.8873	0.9877	0.9753	0.8812	0.9892	0.9846	0.8904	0.9907	0.9846	0.8889	0.9892	0.9815	0.8889	0.9892	0.9815	0.8889	NA	NA
PRDM16	NM_022114; NM_199454	2	378.6	1963	1514	1.005	0.2513	1.303	0.9454	0.9392	0.9191	0.8221	0.8135	0.7895	0.9904	0.991	0.966	1.002	1	0.9987	0.9997	1	1	1	1	0.9954	1	1	0.9954	1	1	0.9954	1	1	0.9954	1	1	0.9954	1	1	0.9954	1	1	0.9954	1	1	0.9954	0	1
MIR4251	NR_036215	1	0	13.2	0	0	0	2.498	NA	NA	0	NA	NA	0	NA	NA	0.1818	NA	NA	NA	NA	NA	NA	NA	NA	NA	NA	NA	NA	NA	NA	NA	NA	NA	NA	NA	NA	NA	NA	NA	NA	NA	NA	NA	NA	NA	NA	NA	NA
ARHGEF16	NM_014448	1	260.8	200	274.8	1.092	1.036	0.795	0.9367	0.941	0.892	0.8231	0.8052	0.765	0.9905	0.9908	0.944	1.005	1	0.9992	1	1	1	0.8765	0.8812	0.8488	0.8843	0.892	0.8673	0.8735	0.8873	0.8503	0.8843	0.892	0.8673	0.858	0.8781	0.8611	0.875	0.8812	0.8611	0.8765	0.8889	0.8596	0.8765	0.8889	0.8596	NA	NA
TPRG1L	NM_182752	1	318.4	204.6	210.8	1.002	1.514	0.9731	0.9421	0.9554	0.8456	0.8188	0.8103	0.7331	0.9668	0.9849	0.8798	1	1	1	1	1	1	0.9043	0.8889	0.8318	0.9028	0.8997	0.8364	0.9043	0.8889	0.8349	0.909	0.8997	0.8364	0.9059	0.8997	0.8488	0.912	0.8997	0.8488	0.912	0.8997	0.8534	0.912	0.8997	0.8534	NA	NA
TP73	NM_001204184; NM_001204185; NM_001204186; NM_001204187; NM_001204188; NM_005427; NM_001126240; NM_001126241; NM_001126242; NM_001204189; NM_001204190; NM_001204191; NM_001204192	13	3093	5900	5969	1.072	0.5567	1.058	0.9422	0.9432	0.9036	0.8115	0.8208	0.7783	0.9904	0.9915	0.9492	1.022	1.021	0.9476	0.9476	1.001	1.001	1	1	0.9799	1	1	0.9799	1	1	0.9846	1	1	0.983	1	1	0.9861	1	1	0.9861	1	1	0.9846	1	1	0.9846	0.5	1
CCDC27	NM_152492	1	352	229	183.2	0.9725	1.869	1.216	0.9312	0.9443	0.8611	0.7969	0.8131	0.7371	0.9814	0.9932	0.9074	1	1	1	1	1	1	0.9367	0.9583	0.9645	0.9383	0.9552	0.9568	0.9367	0.9614	0.9645	0.9352	0.9583	0.9568	0.9414	0.9568	0.9738	0.9475	0.9568	0.9738	0.9429	0.966	0.9738	0.9429	0.966	0.9738	NA	NA
LOC388588	NM_001163724	1	183.2	50.8	43	0.9088	3.872	1.074	0.9581	0.9476	0.6496	0.8186	0.8297	0.5157	0.9953	0.9945	0.7087	1.01	1	1.005	1	1	1	0.7639	0.7238	0.733	0.7454	0.7207	0.7454	0.767	0.7238	0.7407	0.7469	0.7145	0.7469	0.787	0.7546	0.75	0.7886	0.7485	0.7485	0.7855	0.7593	0.7546	0.7855	0.7593	0.7546	NA	NA
DFFB	NM_004402	1	303.8	352.4	285.4	1.088	1.158	1.343	0.9418	0.9473	0.8768	0.8213	0.8236	0.7548	0.9026	0.9882	0.8053	1.004	1	1.001	1	1	1	0.8673	0.8843	0.8673	0.8719	0.8873	0.8704	0.8735	0.8873	0.8704	0.875	0.8889	0.8704	0.8704	0.8735	0.8704	0.875	0.8765	0.8719	0.875	0.8873	0.8735	0.875	0.8873	0.8735	NA	NA
LOC100133612	NR_024455	1	272.8	171.2	197.4	1.167	1.613	1.012	0.9504	0.9274	0.8341	0.8105	0.7991	0.7208	0.9189	0.8783	0.8423	1.001	1	1	1	1	1	0.9907	0.9954	0.8704	0.9907	0.9938	0.8997	0.9907	0.9954	0.8704	0.9907	0.9954	0.8997	0.9892	0.9938	0.8657	0.9923	0.9938	0.8657	0.9923	0.9954	0.8657	0.9923	0.9954	0.8657	NA	NA
LOC728716	NR_040065	1	202.6	62.6	42.4	0.8614	4.117	1.272	0.9434	0.9427	0.6294	0.8255	0.8263	0.5112	0.9953	0.9921	0.7029	1	1	1	1	1	1	0.8241	0.8534	0.7562	0.8179	0.8472	0.7469	0.8287	0.8565	0.75	0.8194	0.8503	0.7469	0.8272	0.8364	0.7562	0.8426	0.8441	0.7546	0.8287	0.8349	0.7593	0.8287	0.8349	0.7593	NA	NA
LOC284661	NR_027088	1	349	219.6	179.2	0.9971	1.942	1.222	0.9442	0.9393	0.8497	0.8125	0.8252	0.7213	0.9922	0.9897	0.8962	1.005	1	1	1	1	1	0.9738	0.9676	0.9198	0.9676	0.9599	0.9213	0.9738	0.9676	0.9182	0.9676	0.9599	0.9213	0.9691	0.9614	0.9167	0.9769	0.9645	0.9167	0.9799	0.9707	0.9151	0.9799	0.9707	0.9151	NA	NA
AJAP1	NM_001042478; NM_018836	2	537.2	418.4	413.8	0.9542	1.28	0.9348	0.943	0.9456	0.8867	0.8241	0.8206	0.7557	0.9807	0.9877	0.9192	1.002	1.001	0.9979	0.9988	1	1	1	1	0.9954	1	1	0.9907	1	1	0.9938	1	1	0.9907	1	1	0.9969	1	1	0.9969	1	1	0.9954	1	1	0.9954	0	0.981
MIR4417	NR_039612	1	0	15.4	0	0	0	2.435	NA	NA	0	NA	NA	0	NA	NA	0.1558	NA	NA	NA	NA	NA	NA	NA	NA	NA	NA	NA	NA	NA	NA	NA	NA	NA	NA	NA	NA	NA	NA	NA	NA	NA	NA	NA	NA	NA	NA	NA	NA
KCNAB2	NM_001199861; NM_003636; NM_172130; NM_001199860; NM_001199862; NM_001199863	6	1328	1993	2285	1.061	0.6195	0.9313	0.9419	0.9432	0.8942	0.8165	0.816	0.7642	0.9906	0.9904	0.9406	1.011	1.012	0.9894	0.9877	1	1	1	1	1	1	1	1	1	1	1	1	1	1	1	1	1	1	1	1	1	1	1	1	1	1	0.8744	0.9771
RNF207	NM_207396	1	247.8	389	316.6	0.9201	0.7202	1.131	0.9514	0.9467	0.8956	0.832	0.82	0.7656	0.9103	0.979	0.8704	1.047	1.038	0.9582	0.9598	0.9939	0.9941	0.9985	0.9985	0.9815	1	0.9985	0.9815	0.9985	0.9985	0.9799	0.9985	0.9985	0.9784	1	1	0.983	0.9985	1	0.983	0.9985	0.9985	0.9815	0.9985	0.9985	0.9815	NA	NA
HES3	NM_001024598	1	164.4	50	53.2	0.8808	2.722	0.828	0.9361	0.938	0.732	0.8083	0.8212	0.564	0.9887	0.9891	0.772	1.008	1	1	1	1	1	0.787	0.7886	0.6682	0.7932	0.7963	0.6852	0.7994	0.7963	0.6698	0.7963	0.8009	0.6806	0.7778	0.8025	0.6744	0.7886	0.804	0.6728	0.784	0.8025	0.6759	0.7855	0.8025	0.6759	NA	NA
ESPN	NM_031475	1	267.8	244.4	264.2	0.8635	0.8753	0.799	0.9493	0.9425	0.8985	0.8335	0.8103	0.7782	0.9871	0.9903	0.9411	1.002	1	0.9984	1	0.9995	0.9995	0.9522	0.9907	0.929	0.9429	0.9907	0.9105	0.9537	0.9877	0.929	0.946	0.9907	0.9105	0.9506	0.983	0.9306	0.9475	0.983	0.9306	0.9522	0.9907	0.9275	0.9522	0.9907	0.9275	NA	NA
TAS1R1	NM_138697; NM_177540	2	564	426.6	365.6	0.8846	1.403	0.9967	0.9431	0.9475	0.8589	0.8096	0.8174	0.7361	0.9891	0.9901	0.9109	1.003	1	0.9994	1	1	1	0.9969	0.9985	0.9969	0.9969	0.9985	0.9985	0.9969	0.9969	0.9969	0.9969	0.9985	0.9985	0.9985	1	1	1	1	1	0.9985	0.9969	0.9969	0.9985	0.9969	0.9969	0	1
ZBTB48	NM_005341	1	355.8	251	196.6	0.9704	1.756	1.239	0.944	0.9449	0.8558	0.8087	0.8162	0.7402	0.9908	0.9888	0.9084	1.001	1	0.9989	1	1	1	0.9645	0.9537	0.8843	0.9676	0.9645	0.8997	0.9583	0.9568	0.8827	0.9676	0.9645	0.8997	0.9583	0.9444	0.8858	0.9537	0.9444	0.8858	0.9537	0.9475	0.8843	0.9537	0.9475	0.8843	NA	NA
PHF13	NM_153812	1	199.8	290	296.8	0.9333	0.6283	0.9121	0.9535	0.9379	0.891	0.8275	0.8018	0.7669	0.9946	0.989	0.9366	1	1	1	1	1	1	0.8981	0.9275	0.7037	0.8966	0.9429	0.7114	0.8951	0.9336	0.7037	0.8951	0.9429	0.7114	0.8889	0.912	0.7006	0.8935	0.912	0.7037	0.9012	0.9336	0.7006	0.9012	0.9336	0.7006	NA	NA
THAP3	NM_001195753; NM_001195752; NM_138350	3	851	352	385.4	0.9348	2.169	0.9064	0.9471	0.9438	0.8	0.8256	0.8136	0.6824	0.9875	0.9911	0.8602	1.233	1.229	0.697	0.6933	0.9965	0.995	0.6682	0.6651	0.6235	0.6651	0.6605	0.6281	0.9877	0.9907	0.9707	0.9861	0.983	0.9599	0.9938	0.9969	0.9923	0.9938	0.9969	0.9923	0.9969	0.9969	0.9907	0.9969	0.9969	0.9907	0.8333	0.9672
CAMTA1	NM_001195563; NM_001242701; NM_015215; NR_038934	4	1141	820.6	863.6	0.8689	3.216	0.8972	0.9453	0.9442	0.8759	0.8249	0.8255	0.7417	0.9914	0.9918	0.9215	1.002	1.001	0.9985	0.9989	1	1	1	1	0.9907	1	1	0.9938	1	1	0.9923	1	1	0.9938	1	1	1	1	1	1	1	1	0.9892	1	1	0.9892	0	0.9763
VAMP3	NM_004781	1	279.8	184.6	163.4	0.8552	1.464	0.9664	0.9486	0.9407	0.8494	0.8066	0.8099	0.7151	0.9963	0.9878	0.9068	1.001	1	1.001	1	1	1	0.9105	0.8904	0.8117	0.8873	0.8781	0.7917	0.9105	0.8889	0.8117	0.8935	0.8781	0.7901	0.9028	0.8858	0.8102	0.9059	0.8796	0.8117	0.8997	0.8765	0.8102	0.8997	0.8765	0.8102	NA	NA
PER3	NM_016831	1	249.8	450.2	583	1.085	0.4648	0.8378	0.9451	0.9448	0.8952	0.8148	0.8223	0.765	0.9897	0.988	0.9542	1.003	1	0.9982	1	1	1	1	0.9985	0.8549	1	0.9985	0.875	1	0.9985	0.8565	1	0.9969	0.875	1	0.9985	0.8472	1	0.9985	0.8488	1	0.9954	0.8488	1	0.9954	0.8488	NA	NA
PARK7	NM_001123377; NM_007262	2	599	179	127.8	0.7901	3.689	1.12	0.9562	0.9392	0.7274	0.8075	0.818	0.6022	0.9953	0.9907	0.7844	1.007	1	1.002	1	1	1	0.9877	0.983	0.946	0.9846	0.9815	0.946	0.9877	0.983	0.946	0.9907	0.9799	0.946	0.9954	0.9846	0.9522	0.9892	0.9846	0.9522	0.9985	0.9892	0.9506	0.9985	0.9892	0.9506	0	0.9614
SLC45A1	NM_001080397	1	273.2	226.8	187.2	0.8998	1.313	1.09	0.9498	0.94	0.8668	0.8045	0.8031	0.7407	0.9925	0.989	0.9215	1.003	1	1.002	1	1	1	0.9198	0.9336	0.7299	0.9074	0.9151	0.6975	0.9213	0.9367	0.7284	0.9074	0.9182	0.6991	0.9275	0.9228	0.7454	0.9259	0.9213	0.7454	0.9213	0.9383	0.7392	0.9213	0.9383	0.7392	NA	NA
ENO1-AS1	NR_038351	1	140.6	51.8	18.4	0.4761	3.638	1.341	0.9239	0.9474	0.6139	0.7935	0.8265	0.4633	1	0.9886	0.668	1.894	1.89	0.6235	0.6164	0.9343	0.9357	0.7454	0.7716	0.7438	0.7608	0.7793	0.7701	0.6744	0.7068	0.6713	0.696	0.7022	0.716	0.7948	0.7778	0.7438	0.7793	0.7778	0.7438	0.7855	0.7716	0.7392	0.787	0.7716	0.7407	NA	NA
CA6	NM_001215	1	286.6	125	88.8	0.767	2.476	1.08	0.9459	0.9302	0.832	0.8221	0.7913	0.7216	0.9932	0.9853	0.8656	1	1	1	1	1	1	0.909	0.892	0.8981	0.9105	0.9043	0.9167	0.9059	0.8889	0.9028	0.9074	0.9043	0.9151	0.9074	0.8904	0.8873	0.9028	0.8904	0.8873	0.9043	0.8843	0.892	0.9043	0.8843	0.892	NA	NA
H6PD	NM_004285	1	177.8	720	861.2	1.09	0.2251	0.9118	0.9373	0.9494	0.9164	0.8033	0.8369	0.7906	0.9436	0.9944	0.9222	1.001	1	0.9998	1	1	1	0.909	0.9074	0.8256	0.9105	0.912	0.8333	0.9105	0.9043	0.8256	0.9136	0.912	0.8333	0.9136	0.9028	0.821	0.9198	0.9028	0.8194	0.9105	0.9043	0.8194	0.9105	0.9043	0.8194	NA	NA
SPSB1	NM_025106	1	292.6	250.6	219	0.8108	1.083	0.928	0.9489	0.9371	0.8675	0.842	0.8175	0.7263	0.99	0.9891	0.9178	1.001	1	1.001	1	1	1	0.9552	0.9599	0.9383	0.9599	0.9691	0.9475	0.9537	0.9568	0.9367	0.963	0.9691	0.9475	0.9568	0.9491	0.9352	0.9506	0.9552	0.9367	0.9537	0.9599	0.9383	0.9537	0.9599	0.9383	NA	NA
SLC25A33	NM_032315	1	296.4	139.4	110.6	0.8736	2.341	1.101	0.9385	0.9507	0.8278	0.8156	0.8171	0.6915	0.9873	0.9939	0.8824	1.004	1	0.6416	1	1	1	0.9923	0.9799	0.9691	0.9753	0.9753	0.9475	0.9938	0.9938	0.9753	0.9753	0.9753	0.9506	0.9923	0.9923	0.9769	0.9892	0.9923	0.9769	0.9938	0.9938	0.9769	0.9938	0.9938	0.9769	NA	NA
TMEM201	NM_001010866; NM_001130924	2	643.2	683.2	719.4	1.069	0.9562	1.017	0.9477	0.9456	0.9008	0.8182	0.8094	0.7734	0.9911	0.9904	0.9461	1.001	1	1	1	1	1	0.9429	0.9336	0.9213	0.9414	0.9367	0.929	0.9383	0.9306	0.9213	0.9383	0.9336	0.9275	0.9336	0.9367	0.9259	0.9414	0.9367	0.9259	0.9414	0.9336	0.9275	0.9414	0.9336	0.9275	0	1
PIK3CD	NM_005026	1	176	518.4	623	1.329	0.3754	1.106	0.9499	0.9375	0.9032	0.8122	0.8193	0.7782	0.957	0.9864	0.9159	1.041	1.038	0.9818	0.9802	1.001	1.001	0.9954	1	0.9275	0.9954	1	0.9259	0.9892	1	0.9136	0.9892	1	0.9059	0.9892	0.9938	0.9074	0.9815	0.9969	0.9074	0.9892	1	0.909	0.9892	1	0.909	NA	NA
NMNAT1	NM_022787	1	193.6	289.2	356.8	1.089	0.5909	0.8829	0.9473	0.9339	0.8672	0.815	0.8079	0.7441	0.8077	0.9752	0.749	1	1	0.9988	1	1	1	0.9475	0.9645	0.8719	0.9537	0.9676	0.8997	0.9491	0.9645	0.8704	0.963	0.9676	0.8997	0.9444	0.9645	0.8904	0.9506	0.9614	0.8904	0.9599	0.9645	0.8858	0.9599	0.9645	0.8858	NA	NA
RBP7	NM_052960	1	270.6	45.6	36	0.6343	4.768	0.8036	0.9278	0.9438	0.7325	0.8056	0.813	0.5702	0.9889	0.9911	0.7588	1	1	1	1	1	1	1	1	0.9769	1	1	0.9676	1	1	0.983	1	1	0.9691	1	1	0.9707	1	1	0.9707	1	1	0.9707	1	1	0.9707	NA	NA
UBE4B	NM_001105562; NM_006048	2	407	825.4	1125	1.139	0.4152	0.842	0.9451	0.9371	0.9123	0.8176	0.8098	0.7776	0.9892	0.9912	0.96	1.002	1	0.9992	1	1	1	0.9676	0.9738	0.9784	0.9691	0.9738	0.9784	0.9676	0.9738	0.9784	0.9722	0.9738	0.9784	0.9707	0.9769	0.9769	0.9707	0.9738	0.9769	0.9676	0.9738	0.9769	0.9676	0.9738	0.9769	0	0.9994
KIF1B	NM_015074; NM_183416	2	513.4	1547	1678	1.049	0.3378	0.9638	0.9426	0.9466	0.9209	0.8149	0.8231	0.7881	0.957	0.993	0.9378	1.001	1.001	0.9992	0.9994	1	1	0.9522	0.9599	0.8688	0.9522	0.9552	0.8704	0.9491	0.9599	0.8688	0.9444	0.9522	0.8704	0.9522	0.9552	0.8627	0.9537	0.9552	0.8642	0.9444	0.9506	0.8688	0.9444	0.9506	0.8688	0	0.9994
PGD	NM_002631	1	425.2	192	177.2	1.056	2.533	1.144	0.947	0.9445	0.8521	0.8172	0.8194	0.7219	0.9944	0.9887	0.8969	1.001	1	0.9988	1	1	1	0.7361	0.6775	0.571	0.7052	0.6528	0.5617	0.733	0.6713	0.5741	0.7037	0.6528	0.5602	0.7207	0.6821	0.5772	0.733	0.6852	0.5772	0.7269	0.6651	0.5741	0.7269	0.6651	0.5741	NA	NA
APITD1-CORT	NM_198544; NM_199006; NR_037186; NR_037187	4	1216	499.6	391.6	0.8554	2.63	1.084	0.9433	0.9428	0.8122	0.8131	0.817	0.695	0.9918	0.9898	0.8607	1.457	1.473	0	0	1.025	1.025	0.9954	0.9954	0.966	0.9954	0.9954	0.9691	0	0	0	0	0	0	1	1	1	1	1	1	1	1	1	1	1	1	0	0.9887
APITD1	NM_199294; NR_036462	2	627.8	237.6	211.8	0.916	2.676	1.039	0.9471	0.9388	0.7963	0.8244	0.813	0.6515	0.9924	0.9908	0.8552	2.034	2.034	0.3918	0.3849	0.9774	0.975	0.7099	0.7006	0.5556	0.679	0.6744	0.5648	0.9583	0.9568	0.8981	0.9552	0.9552	0.8889	0.9645	0.9645	0.8997	0.963	0.9645	0.8966	0.966	0.9707	0.8966	0.9645	0.9707	0.8935	0.9248	0.986
CORT	NM_001302	1	287.8	124.4	83.8	0.7856	2.698	1.166	0.9451	0.9514	0.8006	0.852	0.8089	0.6865	1	0.9931	0.8601	3.396	3.311	0.4242	0.4202	0.9416	0.9455	0.6188	0.6173	0.6219	0.6142	0.6111	0.6265	0.8827	0.8997	0.8997	0.8904	0.9136	0.9244	0.909	0.9213	0.9105	0.9074	0.9182	0.9074	0.8981	0.9213	0.909	0.8981	0.9151	0.9074	NA	NA
PEX14	NM_004565	1	333.8	168.6	156.6	0.9383	2	1.01	0.9387	0.9431	0.8553	0.8008	0.8191	0.7331	0.9898	0.991	0.9004	1.001	1	0.9986	1	1	1	0.9491	0.9707	0.929	0.9691	0.9861	0.9352	0.946	0.9676	0.9259	0.9691	0.9861	0.9336	0.9583	0.9738	0.9444	0.966	0.9784	0.9444	0.9599	0.9846	0.9429	0.9599	0.9846	0.9429	NA	NA
TARDBP	NM_007375	1	270	310.2	349.8	0.9572	0.7389	0.8491	0.9388	0.9385	0.8859	0.821	0.8111	0.7537	0.9903	0.9881	0.9407	1.037	1.033	0.9714	0.9749	1.008	1.008	0.983	0.983	0.9244	0.9846	0.9846	0.929	0.9769	0.9738	0.8997	0.9738	0.9707	0.8981	0.9846	0.9722	0.9012	0.9707	0.9691	0.9012	0.9753	0.9722	0.9012	0.9753	0.9722	0.8997	NA	NA
ANGPTL7	NM_021146	1	269.8	261	163	0.8405	1.391	1.346	0.9472	0.9318	0.8605	0.8074	0.8154	0.7425	0.9853	0.9837	0.9057	1.003	1	1.001	1	1	1	0.912	0.9475	0.8981	0.8935	0.929	0.8225	0.9167	0.9475	0.8981	0.892	0.9321	0.8225	0.8966	0.9259	0.8966	0.8935	0.9259	0.8935	0.9059	0.9414	0.8935	0.9059	0.9414	0.8935	NA	NA
UBIAD1	NM_013319	1	258.8	343.6	324	1.023	0.8174	1.085	0.942	0.9389	0.8877	0.8216	0.813	0.7759	0.9235	0.9815	0.8865	1	1	0.9915	1	1	1	0.9907	0.9892	0.9043	0.9861	0.9877	0.9167	0.9907	0.9892	0.9043	0.9861	0.9861	0.9167	0.9784	0.9846	0.909	0.983	0.9846	0.9105	0.9907	0.9892	0.9105	0.9907	0.9892	0.9105	NA	NA
PTCHD2	NM_020780	1	209.8	488.4	478	1.058	0.4644	1.081	0.946	0.9447	0.8976	0.8234	0.8265	0.7633	0.9854	0.9914	0.955	1.003	1	0.9991	1	1	1	0.9985	0.9969	0.9475	1	0.9969	0.963	0.9985	0.9969	0.9475	1	0.9969	0.963	1	0.9985	0.9414	1	0.9985	0.9414	1	0.9969	0.9398	1	0.9969	0.9398	NA	NA
FBXO44	NM_183412; NM_001014765; NM_033182; NM_183413	4	1243	1031	1101	1.053	1.196	0.9881	0.9444	0.9363	0.8753	0.8113	0.8055	0.7487	0.9263	0.9866	0.8614	1.019	1.02	0.98	0.9808	0.9985	0.9983	1	1	1	1	1	1	1	1	1	1	1	1	1	1	1	1	1	1	1	1	1	1	1	1	0.803	0.9909
FBXO6	NM_018438	1	322.6	163.8	91	0.678	2.404	1.221	0.9363	0.9386	0.8242	0.8242	0.7936	0.6984	0.8615	0.9547	0.7375	1.061	1.043	0.9883	0.9867	1.001	1.001	0.6651	0.6975	0.7546	0.6898	0.7299	0.7731	0.7207	0.7608	0.8194	0.7222	0.767	0.8194	0.7361	0.7747	0.8318	0.7392	0.7793	0.8333	0.7515	0.7886	0.838	0.75	0.7886	0.838	NA	NA
C1orf187	NM_198545	1	343.8	194.6	115	0.7485	2.238	1.267	0.9443	0.9383	0.8253	0.8435	0.808	0.703	0.9896	0.9895	0.8695	1	1	1	1	1	1	0.9012	0.8966	0.838	0.9136	0.8981	0.8596	0.9059	0.8966	0.838	0.912	0.9043	0.8596	0.892	0.8904	0.8318	0.8889	0.8904	0.8318	0.9012	0.8935	0.8318	0.9012	0.8935	0.8318	NA	NA
AGTRAP	NM_001040194; NM_001040195; NM_001040196; NM_001040197; NM_020350	5	1568	504.6	538.8	1.034	3.02	0.9664	0.9499	0.9394	0.7919	0.8222	0.802	0.6726	0.9911	0.9909	0.8415	1.001	1	1	0.9995	1	1	1	1	1	1	1	1	1	1	1	1	1	1	1	1	1	1	1	1	1	1	1	1	1	1	0	0.9989
CLCN6	NM_001286; NM_021735; NM_021736; NM_021737	4	1192	737.6	821	0.9564	2.733	1.048	0.9381	0.9418	0.8465	0.8019	0.8172	0.7313	0.9893	0.9881	0.8945	1.073	1.073	0.8852	0.8864	1.005	1.005	0.9599	0.9707	0.8812	0.9568	0.9707	0.8688	0.929	0.9383	0.787	0.9228	0.9383	0.7886	1	1	0.9954	1	1	0.9954	0.9167	0.9275	0.7824	0.9198	0.9275	0.7824	0	0.9041
NPPA-AS1	NR_037806	1	318.6	175.4	106	0.736	2.212	1.218	0.9321	0.9397	0.8119	0.8	0.8104	0.667	0.983	0.9912	0.8655	2.126	2.104	0.2935	0.2854	0.9595	0.9621	0.4753	0.4738	0.4599	0.4769	0.463	0.429	0.9059	0.8873	0.8364	0.9552	0.9383	0.8873	0.9938	0.9753	0.9074	0.9938	0.9722	0.9059	0.9923	0.9691	0.9043	0.9923	0.9676	0.9012	NA	NA
PLOD1	NM_000302	1	252.6	264.4	221.6	0.8437	0.9618	1.007	0.9531	0.9382	0.8797	0.8087	0.7989	0.761	0.9928	0.9929	0.9327	1.002	1	0.9981	1	1	1	0.9969	0.9969	0.9707	0.9985	1	0.9738	0.9969	0.9969	0.9707	0.9985	1	0.9738	0.9938	0.9969	0.9707	0.9907	0.9969	0.9707	0.9969	0.9969	0.9707	0.9969	0.9969	0.9707	NA	NA
MFN2	NM_001127660; NM_014874	2	502.8	784.8	847.2	1.06	0.6293	0.983	0.9476	0.9491	0.9044	0.8166	0.8262	0.7775	0.992	0.9912	0.9536	1.002	1	1	1	1	1	0.9707	0.983	0.9707	0.9583	0.9753	0.9614	0.9769	0.983	0.9676	0.9614	0.9753	0.9614	0.9738	0.983	0.9861	0.9738	0.9846	0.9861	0.9815	0.983	0.9846	0.9815	0.983	0.9846	0	0.9634
MIIP	NM_021933	1	350.6	147.6	120.2	0.8735	2.548	1.073	0.9418	0.9458	0.8252	0.8087	0.8066	0.6938	0.9933	0.9892	0.8699	1.002	1	0.9982	1	1	1	0.9861	0.9691	0.9228	0.9907	0.9769	0.9275	0.9861	0.9691	0.9213	0.9907	0.9753	0.929	0.9938	0.9769	0.9275	0.9861	0.9769	0.9275	0.9861	0.9738	0.9259	0.9861	0.9738	0.9259	NA	NA
TNFRSF8	NM_001243; NM_152942	2	502.2	464.6	524.4	0.989	1.025	0.8809	0.9424	0.9363	0.8842	0.8009	0.8084	0.7486	0.9882	0.9869	0.9251	1.002	1	0.9976	1	1	1	0.9707	0.9676	0.983	0.9707	0.9676	0.9846	0.9769	0.9676	0.983	0.9738	0.9676	0.9846	0.9738	0.9707	0.9784	0.9691	0.9707	0.9784	0.9707	0.9676	0.983	0.9707	0.9676	0.983	1	0.9815
TNFRSF1B	NM_001066	1	263.2	286.6	360.2	1.131	0.8266	0.9002	0.9517	0.9347	0.88	0.8295	0.8161	0.7565	0.95	0.9878	0.8814	1.002	1	0.9691	0.9719	1	1	0.9691	0.9568	0.9105	0.9784	0.9691	0.9182	0.9691	0.963	0.912	0.9753	0.9722	0.909	0.966	0.9552	0.9213	0.9506	0.9537	0.9213	0.9753	0.9583	0.9151	0.9753	0.9583	0.9151	NA	NA
MIR4632	NR_039775	1	0	16.8	0	0	0	2.486	NA	NA	0.1071	NA	NA	0	NA	NA	0.2619	Inf	Inf	NA	NA	NA	NA	NA	NA	NA	NA	NA	NA	NA	NA	NA	NA	NA	NA	NA	NA	NA	NA	NA	NA	NA	NA	NA	NA	NA	NA	NA	NA
VPS13D	NM_015378; NM_018156	2	323.8	3717	3178	1.125	0.1147	1.316	0.9412	0.937	0.9316	0.811	0.8122	0.8032	0.9906	0.9889	0.9786	1.002	1	0.9988	1	1	1	1	1	0.9985	1	1	0.9985	1	1	0.9985	1	1	0.9985	1	1	0.9985	1	1	0.9985	1	1	0.9985	1	1	0.9985	0	1
SNORA59B	NR_003022; NR_003022_1	2	6.4	42	2	0.07592	0.243	1.595	1	0.9062	0.2	0.9	0.7188	0.1762	1	1	0.3238	4.8	4.667	0	0	1.2	1.187	NA	NA	NA	NA	NA	NA	NA	NA	NA	NA	NA	NA	NA	NA	NA	NA	NA	NA	NA	NA	NA	NA	NA	NA	NA	NA
SNORA59A	NR_003025; NR_003025_1	2	9.4	38.8	2.8	0.1063	0.3569	1.473	1	0.9149	0.2474	0.8571	0.6383	0.2113	1	1	0.3144	3.429	3.5	0	0	0.8571	0.8643	NA	NA	NA	NA	NA	NA	NA	NA	NA	NA	NA	NA	NA	NA	NA	NA	NA	NA	NA	NA	NA	NA	NA	NA	NA	NA
AADACL4	NM_001013630	1	336.8	105.4	130.6	0.9569	2.468	0.7725	0.951	0.94	0.814	0.8315	0.8177	0.6869	0.9939	0.9869	0.8577	1	1	1	1	1	1	0.9815	0.983	0.9568	0.9722	0.9753	0.9259	0.983	0.9846	0.9552	0.9753	0.9769	0.9259	0.9799	0.9769	0.946	0.9753	0.9769	0.946	0.9799	0.9799	0.9429	0.9799	0.9799	0.9429	NA	NA
AADACL3	NM_001103169; NM_001103170	2	506.4	604.4	628.8	0.9203	0.7414	0.8799	0.9364	0.9451	0.8968	0.8073	0.8128	0.768	0.9879	0.9909	0.9467	1	1	1	1	1	1	1	1	1	1	1	1	1	1	1	1	1	1	1	1	1	1	1	1	1	1	1	1	1	1	0	1
C1orf158	NM_152290	1	337.2	81.6	68.4	0.7746	3.819	0.9243	0.9298	0.9514	0.7549	0.8187	0.8238	0.6005	0.9942	0.9911	0.8137	1	1	1	1	1	1	1	1	1	1	1	1	1	1	1	1	1	1	1	1	1	1	1	1	1	1	1	1	1	1	NA	NA
PRAMEF12	NM_001080830	1	244	129.2	120.6	0.7797	1.578	0.8355	0.9569	0.9443	0.8359	0.8143	0.827	0.6966	0.995	0.9869	0.8978	1	1	1	1	1	1	1	1	0.9213	0.9985	1	0.9244	1	1	0.9228	0.9985	1	0.9259	1	1	0.9228	0.9938	1	0.9213	1	1	0.9198	1	1	0.9198	NA	NA
PRAMEF1	NM_023013	1	286.6	195.2	274.4	1.466	1.531	1.043	0.9351	0.9456	0.8494	0.801	0.8179	0.7182	0.9825	0.9839	0.8801	1.26	1.24	0.7973	0.818	1.015	1.014	0.5725	0.571	0.5463	0.537	0.5417	0.5417	0.7253	0.7022	0.7377	0.6806	0.6728	0.7052	0.6898	0.6806	0.713	0.6898	0.679	0.713	0.6944	0.679	0.7191	0.6944	0.6821	0.7176	NA	NA
PRAMEF2	NM_023014	1	392	121.8	124.4	0.8743	2.755	0.8562	0.9437	0.951	0.8342	0.8135	0.8214	0.6847	0.9936	0.9883	0.8752	1.455	1.281	0.7836	0.7885	0.9776	0.9781	0.7932	0.8009	0.8549	0.8318	0.8812	0.9275	0.912	0.9552	0.9522	0.9043	0.9537	0.9599	0.9012	0.9522	0.9552	0.8966	0.9537	0.9552	0.9167	0.9537	0.9537	0.9167	0.9537	0.9537	NA	NA
PRAMEF8	NM_001012276; NM_001012276_1; NM_001012276_2	3	741.6	462	443.8	0.9261	1.548	0.9643	0.9522	0.9388	0.8372	0.8193	0.801	0.7126	0.991	0.9906	0.8861	4.192	4.202	0.02461	0.0253	1.049	1.049	0.7593	0.7515	0.7438	0.7978	0.7886	0.7562	0.8056	0.8025	0.7083	0.7014	0.7485	0.6605	0.9815	0.9769	0.9969	0.9784	0.9753	0.9938	0.9799	0.9769	0.9954	0.9784	0.9738	0.9938	NA	NA
PRAMEF7	NM_001012277; NM_001012277_1	2	496.2	212.8	228	0.9232	2.009	0.8619	0.9526	0.9379	0.8055	0.8351	0.8162	0.7002	0.9947	0.9895	0.8421	4.909	4.851	0	0	0.9054	0.9048	0.7577	0.7562	0.767	0.7731	0.7793	0.787	0	0	0	0	0	0	1	1	0.966	1	1	0.9815	1	1	0.9599	1	1	0.9815	NA	NA
PRAMEF22	NM_001100631_1; NM_001100631	2	502.2	258.2	229.8	0.917	2.004	1.031	0.9504	0.9343	0.804	0.8277	0.812	0.6979	0.9956	0.9892	0.8567	3.576	3.387	0.06136	0.06309	0.859	0.8622	0.9244	0.9244	0.912	0.9336	0.9352	0.9321	0.966	0.9444	0.9568	0.9444	0.929	0.9475	1	0.9892	0.9815	1	0.9938	0.9846	1	0.9923	0.9815	1	0.9969	0.9861	NA	NA
PRAMEF5	NM_001013407_1; NM_001013407	2	658.4	348.2	376.4	1.171	2.048	1.083	0.9485	0.9392	0.8426	0.8188	0.8098	0.7226	0.9867	0.99	0.8857	4.453	4.376	0.0409	0.04478	1.53	1.438	0.9614	0.9614	0.9552	0.9568	0.9568	0.9599	0.9136	0.8951	0.9105	0.9244	0.8997	0.912	0.9969	0.9969	0.9861	0.9954	0.9954	0.9861	0.9954	0.9969	0.9877	0.9954	0.9938	0.9892	NA	NA
PRAMEF6	NM_001010889_1; NM_001010889	2	661.2	296.8	306.2	1.027	2.218	0.9959	0.9379	0.9413	0.8396	0.8008	0.8106	0.7082	0.9928	0.9876	0.8875	5.387	5.271	0.04875	0.05302	0.3655	0.4815	0.8488	0.8287	0.8688	0.858	0.8488	0.9043	0.6003	0.6219	0.5494	0.6235	0.6235	0.4923	0.6466	0.6543	0.6451	0.696	0.6852	0.662	0.642	0.6343	0.6466	0.6836	0.6806	0.6636	NA	NA
PRAMEF9	NM_001010890; NM_001010890_1	2	522.2	323.4	366.2	1.134	1.617	1.002	0.941	0.938	0.8361	0.8159	0.8123	0.7093	0.9902	0.9904	0.8806	5.428	5.394	0	0	0.09297	0.9862	0.625	0.6451	0.6667	0.6404	0.6682	0.7114	0	0	0	0	0	0	0.6019	0.5818	0.6713	0.7052	0.7099	0.716	0.6188	0.5833	0.6605	0.7114	0.7114	0.7176	0	0
PRAMEF15	NM_001098376; NM_001098376_1	2	689.8	333.8	381.8	1.183	2.138	1.035	0.9481	0.9411	0.8478	0.8261	0.8052	0.7178	0.9906	0.9878	0.888	5.167	5.11	0	0	1.851	0.9936	0.8488	0.8549	0.8009	0.8194	0.8364	0.7731	0	0	0	0	0	0	0.9244	0.9244	0.8827	0.9877	0.9923	0.8843	0.9198	0.9228	0.8858	0.9846	0.9892	0.8858	0	0
PRAMEF16	NM_001045480	1	334.8	164.6	104.8	0.7625	2.436	1.198	0.9504	0.9373	0.8044	0.8111	0.8118	0.6853	0.9905	0.9869	0.87	2.253	2.233	0.2008	0.2024	0.9789	0.9914	0.6497	0.6481	0.6883	0.6528	0.6512	0.6991	0.8611	0.841	0.787	0.8519	0.8287	0.7762	0.9105	0.9043	0.8889	0.9012	0.9043	0.8858	0.9105	0.9306	0.8796	0.9028	0.9259	0.8781	NA	NA
PRAMEF20	NM_001099852_1; NM_001099852	2	679	252	314	1.134	2.453	0.9107	0.9452	0.9482	0.8341	0.8076	0.8271	0.7087	0.993	0.9923	0.8802	3.663	3.632	0	0	0.849	0.8673	0.8117	0.8086	0.7623	0.8194	0.8086	0.7531	0	0	0	0	0	0	0.9969	0.9969	0.9444	0.9985	0.9938	0.9522	0.9985	0.9954	0.946	0.9985	0.9938	0.9568	0	0.4548
PRAMEF21	NM_001100114_1; NM_001100114	2	543.8	252.4	277.8	1.063	2.081	0.966	0.9395	0.947	0.8162	0.7984	0.8043	0.6918	0.9928	0.9923	0.8574	4.155	4.153	0	0	1.171	1.15	0.7654	0.7623	0.7022	0.7546	0.75	0.6944	0	0	0	0	0	0	0.9985	0.9985	0.7731	0.9012	0.9228	0.7407	0.9985	0.9985	0.7608	0.9012	0.9213	0.7392	0	0.4548
PRAMEF17	NM_001099851	1	343.4	150.4	160	1.186	2.545	1.115	0.9475	0.9499	0.8537	0.8175	0.8288	0.7407	0.9875	0.9942	0.8883	1.526	1.518	0.1557	0.1988	1.014	1.006	0.6373	0.6219	0.6204	0.6435	0.6235	0.6157	0.767	0.7731	0.7531	0.7731	0.7978	0.767	0.7901	0.8025	0.7052	0.7778	0.804	0.7145	0.7824	0.7994	0.7099	0.7824	0.7963	0.7176	NA	NA
PDPN	NM_006474; NM_198389; NM_001006624; NM_001006625	4	1158	1095	911.4	0.9638	1.233	1.163	0.9473	0.9416	0.87	0.8176	0.8161	0.7363	0.9574	0.9877	0.885	1.001	1.002	1.001	0.9984	1	1	1	1	0.9691	1	1	0.9645	1	1	0.9691	1	1	0.966	1	1	0.9676	1	1	0.966	1	1	0.9645	1	1	0.9645	0.8333	1
PRDM2	NM_001135610; NM_012231; NM_015866; NM_001007257	4	930.6	2458	2005	0.9471	0.5942	1.169	0.9437	0.9448	0.9164	0.8106	0.8218	0.7863	0.9902	0.9895	0.9609	1.001	1	0.9995	0.9995	1	1	1	1	1	1	1	1	1	1	1	1	1	1	1	1	0.9969	1	1	0.9969	1	1	1	1	1	1	0.8485	1
KAZN	NM_015209; NM_201628; NM_001018000; NM_001018001; NM_001017999	5	1254	1843	1843	1.01	0.7082	1.028	0.9446	0.941	0.895	0.8152	0.8134	0.7695	0.9889	0.9906	0.943	1.152	1.151	0.7869	0.8296	1.007	1.007	0.7593	0.7654	0.7006	0.7623	0.7731	0.6975	1	1	1	1	1	1	1	1	1	1	1	1	1	1	0.9985	1	1	0.9969	0.8333	0.1667
TMEM51	NM_001136216; NM_001136217; NM_001136218; NM_018022	4	1232	594.8	592.6	0.8702	1.811	0.8764	0.9443	0.938	0.8366	0.807	0.8099	0.7081	0.9912	0.9885	0.8904	1.002	1.004	0.9982	0.9975	1	1	0.9985	0.9985	0.9151	0.9985	1	0.9244	1	1	0.9167	1	1	0.9306	1	1	0.9151	1	1	0.9136	1	0.9985	0.9167	1	0.9985	0.9167	0.8333	1
FHAD1	NM_052929	1	262.6	312.2	497.8	1.129	0.5954	0.708	0.9405	0.9558	0.8937	0.8148	0.8225	0.77	0.9699	0.9909	0.9353	1.003	1	0.9983	1	1	1	0.7515	0.767	0.7886	0.7593	0.7762	0.7963	0.7593	0.767	0.7917	0.7623	0.7762	0.7963	0.7562	0.7608	0.7886	0.7654	0.7623	0.7901	0.767	0.7731	0.7886	0.767	0.7731	0.7886	NA	NA
EFHD2	NM_024329	1	376.4	164.4	235.6	1.124	1.796	0.7845	0.9525	0.9527	0.8625	0.8149	0.8284	0.7372	0.9949	0.9904	0.9185	1.001	1	1.001	1	1	1	0.9691	0.9846	1	0.9846	0.9938	1	0.9691	0.9846	1	0.9877	0.9938	1	0.9707	0.9861	1	0.9645	0.9861	1	0.9738	0.9861	1	0.9738	0.9861	1	NA	NA
CTRC	NM_007272	1	300.4	76	75	0.9627	3.856	0.9758	0.9467	0.9427	0.7395	0.8373	0.8196	0.6368	0.9867	0.994	0.7816	1.008	1	0.9944	1	1	1	0.8241	0.8164	0.8179	0.8534	0.8349	0.8719	0.8194	0.8148	0.8194	0.8472	0.838	0.875	0.8117	0.8086	0.8102	0.8194	0.8086	0.8117	0.8179	0.8117	0.8164	0.8179	0.8117	0.8164	NA	NA
CELA2A	NM_033440	1	351	74.4	76.2	0.9558	4.403	0.9335	0.9501	0.9487	0.7715	0.8425	0.8199	0.6452	0.9895	0.9937	0.8226	1.094	1.081	0.9171	0.9221	0.9928	0.9929	0.9738	0.9738	0.9537	0.963	0.9552	0.9074	0.9815	0.9815	0.9583	0.9722	0.9552	0.9151	0.983	0.9815	0.9599	0.9815	0.9815	0.9599	0.9877	0.9815	0.9614	0.9877	0.9815	0.9614	NA	NA
CELA2B	NM_015849	1	275	92.2	71.8	0.8977	3.439	1.153	0.9331	0.9404	0.744	0.8217	0.8182	0.6334	0.9944	0.9927	0.8156	1.087	1.088	0.9134	0.9153	1.008	1.008	0.929	0.9213	0.9491	0.9522	0.9306	0.9537	1	0.9969	0.9923	1	0.9969	0.9907	1	0.9985	0.9907	1	0.9985	0.9907	1	0.9985	0.9907	1	0.9985	0.9907	NA	NA
DNAJC16	NM_015291	1	273.4	508.4	421.6	0.8075	0.5237	0.974	0.9417	0.9356	0.9087	0.7979	0.8018	0.7734	0.9663	0.9883	0.9217	1.023	1.024	0.9909	0.9911	1	1	0.8534	0.8519	0.6651	0.8457	0.8472	0.6559	0.841	0.8596	0.659	0.8364	0.8472	0.6543	0.8457	0.8472	0.659	0.8395	0.8472	0.6559	0.838	0.8488	0.6528	0.838	0.8488	0.6528	NA	NA
DDI2	NM_032341	1	334.6	248	239	1.029	1.441	1.068	0.9372	0.9486	0.8831	0.8075	0.8255	0.771	0.9874	0.991	0.9153	1.347	1.353	0.5321	0.5254	0.9817	0.9808	0.6713	0.6713	0.6975	0.6605	0.6559	0.679	0.6852	0.6898	0.7485	0.6806	0.6914	0.7407	0.7191	0.7083	0.7932	0.713	0.7083	0.7917	0.7253	0.7176	0.7932	0.716	0.7176	0.7917	NA	NA
RSC1A1	NM_006511	1	328.2	153	121.2	0.7544	2.043	0.9526	0.9488	0.9403	0.8301	0.8152	0.8221	0.6993	0.9934	0.9866	0.8837	1.913	1.927	0.3287	0.3097	1.036	1.038	0.5679	0.5478	0.5309	0.5386	0.517	0.517	0.7407	0.7608	0.7006	0.7546	0.7747	0.7083	0.8302	0.8133	0.7762	0.8133	0.8117	0.7747	0.8164	0.8179	0.7762	0.8133	0.8133	0.7747	NA	NA
PLEKHM2	NM_015164	1	241.8	347.6	314.8	0.8813	0.677	0.9734	0.9511	0.9487	0.8843	0.8259	0.8263	0.7635	0.9905	0.9876	0.9402	1.003	1	0.998	1	1	1	1	1	0.9954	1	1	0.9954	1	1	0.9954	1	1	0.9954	1	1	0.9938	1	1	0.9938	1	1	0.9954	1	1	0.9954	NA	NA
SLC25A34	NM_207348	1	356	247.4	208.8	0.7849	1.338	0.9302	0.9416	0.9455	0.8747	0.8084	0.8208	0.7607	0.8736	0.9753	0.8504	1	1	1	1	1	1	1	1	1	1	1	0.9969	1	1	1	1	1	0.9969	1	1	0.9969	1	1	0.9969	1	1	0.9969	1	1	0.9969	NA	NA
TMEM82	NM_001013641	1	353.2	131	116.6	0.8852	2.682	0.9948	0.952	0.9422	0.8076	0.8233	0.8154	0.6977	0.9966	0.9921	0.8595	1.002	1	0.9982	1	1	1	0.9182	0.9151	0.8796	0.9074	0.9028	0.8642	0.9182	0.9151	0.8812	0.909	0.9074	0.8642	0.9213	0.9182	0.8904	0.9213	0.9213	0.8904	0.9213	0.9182	0.892	0.9213	0.9182	0.892	NA	NA
FBLIM1	NM_017556; NM_001024215; NM_001024216	3	800.2	818.8	606.2	0.9523	1.415	1.203	0.94	0.9448	0.8583	0.8126	0.8163	0.7423	0.8661	0.9708	0.8	1.002	1.002	0.9905	0.998	1	1	1	0.9985	0.9676	1	0.9985	0.9645	1	0.9985	0.966	1	0.9985	0.9645	1	1	0.9753	1	1	0.9753	1	0.9985	0.9707	1	0.9985	0.9707	1	0.9642
SPEN	NM_015001	1	165.4	905.6	1048	0.9895	0.1561	0.8549	0.9447	0.9359	0.9282	0.8176	0.8029	0.7992	0.9916	0.9891	0.9748	1.007	1.005	0.9915	0.9928	1	1	0.8966	0.9105	0.7778	0.8951	0.909	0.7778	0.9028	0.9151	0.787	0.9028	0.9105	0.7809	0.912	0.9043	0.784	0.8889	0.9043	0.784	0.9043	0.9182	0.7855	0.9043	0.9182	0.7855	NA	NA
C1orf64	NM_178840	1	211	61.4	51.8	0.6491	2.644	0.7695	0.9614	0.9441	0.759	0.8031	0.8227	0.5798	0.9961	0.9886	0.8111	1	1	1	1	1	1	0.8781	0.8719	0.858	0.8812	0.8735	0.8719	0.8827	0.8735	0.858	0.8889	0.8735	0.8719	0.8565	0.8549	0.8457	0.8611	0.8549	0.8472	0.8642	0.8549	0.8472	0.8642	0.8549	0.8472	NA	NA
CLCNKA	NM_001042704; NM_004070	2	466.8	433.2	382.6	0.871	1.063	0.9865	0.9404	0.9486	0.8707	0.7961	0.8145	0.7359	0.989	0.9897	0.9206	1.094	1.074	0.9233	0.935	1.004	1.004	0.9213	0.8935	0.8951	0.912	0.8889	0.8966	0.9105	0.8951	0.8904	0.9012	0.8981	0.8951	0.8966	0.8935	0.8966	0.8981	0.8935	0.8981	0.9028	0.8904	0.892	0.9028	0.8904	0.8904	0	1
CLCNKB	NM_000085; NM_001165945	2	579.6	345.8	434.2	1.061	1.429	0.8303	0.941	0.9479	0.867	0.7992	0.8154	0.753	0.9903	0.9893	0.9121	1.074	1.058	0.9236	0.9366	0.9966	0.9968	0.963	0.9552	0.8673	0.9583	0.946	0.8488	0.9954	0.9938	0.9198	0.9892	0.9892	0.9182	0.9923	0.9907	0.9228	0.9923	0.9907	0.9228	0.9969	0.9969	0.9228	0.9969	0.9969	0.9228	1	1
C1orf144	NM_001114600; NM_015609	2	491.8	623.4	561.2	0.897	0.7871	0.9967	0.9522	0.9451	0.8858	0.8232	0.8146	0.7591	0.9911	0.987	0.9374	1.001	1.001	0.9985	0.9991	1	1	1	0.9985	0.9892	1	0.9969	0.9892	1	1	0.9892	1	0.9969	0.9892	1	0.9969	0.9861	1	0.9969	0.9861	1	0.9985	0.9861	1	0.9985	0.9861	0	1
NECAP2	NM_001145277; NM_001145278; NM_018090	3	890	541.6	427.6	0.8099	1.688	1.025	0.9359	0.949	0.8497	0.8078	0.8272	0.7264	0.9911	0.9921	0.8962	1.005	1.001	0.999	0.9988	1	1	1	1	1	1	1	1	1	1	1	1	1	1	1	1	1	1	1	1	1	1	1	1	1	1	0	0.9961
MIR3675	NR_037446; NR_037446_1; NR_037446_2	3	0	47.8	0	0	0	2.497	NA	NA	0.04184	NA	NA	0	NA	NA	0.2259	NA	NA	NA	NA	NA	NA	NA	NA	NA	NA	NA	NA	NA	NA	NA	NA	NA	NA	NA	NA	NA	NA	NA	NA	NA	NA	NA	NA	NA	NA	NA	NA
MST1P2	NR_027504	1	356.6	189.4	229.6	1.005	1.561	0.8294	0.9425	0.9389	0.8606	0.8206	0.8172	0.7497	0.9939	0.9882	0.9113	1.15	1.126	0.8068	0.8386	0.9814	0.9816	0.7886	0.7855	0.7454	0.8302	0.8272	0.8071	0.8719	0.8719	0.8673	0.9012	0.9043	0.9105	0.8627	0.8596	0.8488	0.8503	0.8627	0.8503	0.8627	0.8642	0.8534	0.8627	0.8642	0.8534	NA	NA
CROCC	NM_014675	1	216	539.8	666.6	1.156	0.3745	0.9361	0.9397	0.9472	0.9229	0.8125	0.8194	0.784	0.9913	0.988	0.9655	1.018	1.008	0.984	0.9893	1.001	1.001	0.8889	0.8843	0.7932	0.8843	0.8719	0.787	0.8889	0.8796	0.7994	0.8843	0.8688	0.784	0.8719	0.8657	0.8056	0.8688	0.8657	0.804	0.8858	0.8796	0.7932	0.8858	0.8796	0.7932	NA	NA
PADI1	NM_013358	1	289.2	370	307	0.9209	0.8676	1.11	0.955	0.9378	0.893	0.8306	0.8077	0.7778	0.9915	0.9896	0.9508	1.001	1	0.9986	1	1	1	0.5386	0.5556	0.6173	0.5216	0.5231	0.6034	0.5463	0.5556	0.6157	0.5231	0.5231	0.6034	0.5448	0.5525	0.6219	0.5386	0.5556	0.6219	0.5478	0.5602	0.6157	0.5478	0.5602	0.6157	NA	NA
PADI3	NM_016233	1	328.4	285.4	280.6	1.016	1.189	1.033	0.9394	0.9428	0.869	0.8068	0.8276	0.7449	0.9843	0.9903	0.9285	1.004	1	1	1	1	1	0.8472	0.8302	0.7886	0.8426	0.821	0.7778	0.8457	0.8287	0.787	0.8395	0.821	0.7778	0.8549	0.8287	0.7886	0.8457	0.8287	0.7886	0.8503	0.8302	0.784	0.8503	0.8302	0.784	NA	NA
PADI4	NM_012387	1	227.6	152.8	197.4	1.006	1.16	0.7787	0.9321	0.9482	0.8743	0.8105	0.8155	0.7461	0.9889	0.9895	0.9162	1.002	1	0.9978	1	1	1	0.8549	0.8673	0.8549	0.8627	0.8858	0.8858	0.8611	0.8673	0.8596	0.8642	0.8858	0.8858	0.8441	0.8534	0.8395	0.838	0.8565	0.8395	0.858	0.8673	0.841	0.858	0.8673	0.841	NA	NA
PADI6	NM_207421	1	316.4	220.8	200	0.9834	1.556	1.086	0.938	0.9387	0.8741	0.806	0.8148	0.7364	0.991	0.9905	0.9239	1.003	1	0.9968	1	1	1	0.9815	1	1	0.9707	0.9938	1	0.983	1	1	0.9707	0.9938	1	0.9815	0.9985	1	0.9799	1	1	0.9846	1	1	0.9846	1	1	NA	NA
ARHGEF10L	NM_018125; NM_001011722	2	474	780.6	770.8	1.019	0.6282	1.025	0.9512	0.9456	0.8975	0.8202	0.8122	0.7602	0.992	0.9882	0.9408	1.003	1.001	1.001	0.9991	1	1	0.9491	0.9506	0.8951	0.946	0.946	0.8873	0.9491	0.9506	0.8873	0.9444	0.946	0.8843	0.946	0.946	0.8843	0.9367	0.9491	0.8858	0.9444	0.9506	0.8873	0.9444	0.9506	0.8873	0.9992	0.9824
ACTL8	NM_030812	1	316.8	128.2	200	1.24	1.965	0.7952	0.941	0.952	0.8534	0.819	0.8245	0.7441	0.988	0.9931	0.9095	1.003	1	1.001	1	1	1	0.9383	0.9259	0.8781	0.963	0.9352	0.9028	0.9383	0.9228	0.8781	0.963	0.9383	0.9028	0.9275	0.9105	0.8781	0.9259	0.9105	0.8781	0.9414	0.9198	0.8765	0.9414	0.9198	0.8765	NA	NA
IGSF21	NM_032880	1	247.6	187.8	178.2	1.058	1.47	1.115	0.936	0.9451	0.853	0.8137	0.8271	0.7018	0.9888	0.9863	0.8924	1.001	1	0.9988	1	1	1	0.8133	0.8426	0.9059	0.8056	0.841	0.9043	0.8164	0.8426	0.9043	0.8102	0.841	0.9059	0.8009	0.8225	0.8997	0.7886	0.8256	0.8997	0.8025	0.8302	0.9028	0.8025	0.8302	0.9028	NA	NA
KLHDC7A	NM_152375	1	181.8	403.4	433.6	0.9895	0.4149	0.9208	0.9465	0.9417	0.8964	0.8155	0.8152	0.7734	0.9903	0.989	0.9519	1	1	1	1	1	1	0.9444	0.9444	0.9552	0.9414	0.9414	0.9475	0.946	0.9444	0.9552	0.9444	0.9383	0.9475	0.9306	0.929	0.9398	0.9182	0.929	0.9398	0.9367	0.9352	0.946	0.9367	0.9352	0.946	NA	NA
PAX7	NM_001135254; NM_002584; NM_013945	3	946	871.6	1021	1.104	1.265	0.9835	0.9403	0.9457	0.8827	0.8118	0.8156	0.7591	0.992	0.9905	0.9367	1.004	1	0.9977	1	1	1	1	1	1	1	1	0.9969	1	1	1	1	1	0.9969	1	1	0.9954	1	1	0.9954	1	1	0.9985	1	1	0.9985	0	1
MRTO4	NM_016183	1	188.6	208.4	196.8	0.9992	0.9576	1.058	0.938	0.948	0.8417	0.7957	0.8059	0.7131	0.9004	0.9724	0.7965	1.001	1	1	1	1	1	0.9244	0.9321	0.8843	0.9352	0.9444	0.8889	0.9275	0.9321	0.8858	0.9352	0.9444	0.8889	0.8935	0.9043	0.8642	0.8935	0.9059	0.8642	0.9028	0.9228	0.8688	0.9028	0.9228	0.8688	NA	NA
PQLC2	NM_001040125; NM_001040126; NM_017765	3	930.8	471	456.2	0.9066	1.894	0.943	0.9377	0.9403	0.8391	0.8027	0.8055	0.7117	0.9242	0.9785	0.834	1.001	1	1.001	1	1	1	1	1	0.9985	1	1	1	1	1	0.9985	1	1	1	1	1	0.9954	1	1	0.9954	1	1	0.9938	1	1	0.9938	0	0.9766
C1orf151	NM_001032363; NM_001204082; NM_001204083; NR_033757; NR_033758	5	1299	1410	1568	0.9496	0.7869	0.8527	0.9453	0.9463	0.8966	0.8216	0.8185	0.7686	0.901	0.976	0.8621	1.033	1.03	0.9429	0.9418	1	1.001	1	1	1	1	1	1	1	1	1	1	1	1	1	1	1	1	1	1	1	1	1	1	1	1	0	0.5
C1orf15-NBL1	NM_001204088; NM_001204089	2	639.2	329.8	391.6	1.064	1.748	0.9014	0.953	0.9396	0.8599	0.8197	0.8226	0.7301	0.9842	0.9756	0.8939	2.904	2.927	0	0	0.9238	0.9113	0.3827	0.3827	0.338	0.3765	0.3796	0.3395	0	0	0	0	0	0	0.9985	0.9954	0.9182	0.9985	0.9923	0.9151	0.9938	0.9923	0.9028	0.9938	0.9923	0.8966	0	0.6
NBL1	NM_182744; NM_001204084; NM_005380; NM_001204085; NM_001204086	5	1529	1006	708.4	0.7824	1.689	1.113	0.9478	0.9447	0.8526	0.8219	0.8184	0.7277	0.991	0.9903	0.9041	1.514	1.514	0.0706	0.07008	1.041	1.047	0.7886	0.7886	0.7238	0.7793	0.7762	0.7207	0.9985	0.9985	0.9907	0.9985	0.9985	0.9923	1	1	0.9969	1	1	0.9969	1	1	0.9985	1	1	0.9985	1	0.5
HTR6	NM_000871	1	303	115.4	147.8	0.8597	1.763	0.6714	0.9486	0.9373	0.8544	0.8146	0.8145	0.7227	0.9932	0.9954	0.8925	1.004	1	0.9957	1	1	1	0.9923	0.9954	0.9954	0.9846	0.9892	0.9907	0.9954	0.9954	0.9954	0.9846	0.9877	0.9907	0.9954	0.9985	0.9985	0.9938	0.9985	0.9985	0.9938	0.9907	0.9969	0.9938	0.9907	0.9969	NA	NA
OTUD3	NM_015207	1	279.8	695.2	669.8	1.187	0.4957	1.232	0.9436	0.9528	0.9157	0.8173	0.8113	0.7877	0.9618	0.9878	0.9287	1.001	1	1	1	1	1	1	1	1	1	1	1	1	1	1	1	1	1	1	1	1	1	1	1	1	1	1	1	1	1	NA	NA
PLA2G5	NM_000929	1	311	141.6	159.8	0.9737	1.895	0.863	0.9399	0.9338	0.8418	0.8035	0.7929	0.6921	0.995	0.9904	0.8955	1.003	1	1	1	1	1	0.7454	0.767	0.767	0.7577	0.7762	0.7716	0.75	0.7639	0.767	0.7685	0.7747	0.7716	0.7762	0.7932	0.7917	0.7901	0.7809	0.7917	0.7747	0.7747	0.7917	0.7747	0.7747	0.7917	NA	NA
PLA2G2F	NM_022819	1	312.6	204.8	247.8	1.052	1.327	0.8694	0.9483	0.9443	0.8555	0.8216	0.8087	0.7256	0.9887	0.9898	0.9082	1.001	1	0.9991	1	1	1	1	0.9985	0.9182	0.9985	0.9969	0.912	1	1	0.9198	0.9985	0.9969	0.912	0.9985	0.9969	0.912	1	0.9969	0.912	1	0.9985	0.9167	1	0.9985	0.9167	NA	NA
UBXN10	NM_152376	1	281.4	243.4	310.6	1.206	1.093	0.9453	0.944	0.9439	0.8636	0.8036	0.8209	0.7346	0.9916	0.9936	0.9211	1.001	1	1.001	1	1	1	0.8503	0.9537	0.8688	0.8333	0.9568	0.8642	0.8395	0.9537	0.8673	0.8318	0.9568	0.8642	0.858	0.9614	0.8827	0.858	0.9614	0.8812	0.8549	0.963	0.8796	0.8549	0.963	0.8796	NA	NA
VWA5B1	NM_001039500	1	301.8	493.8	568.4	1.466	0.7783	1.274	0.9402	0.9404	0.885	0.8089	0.8078	0.7659	0.987	0.9954	0.9437	1.001	1	0.9993	1	1	1	0.9938	0.9985	0.963	0.9969	0.9985	0.9722	0.9969	0.9985	0.963	0.9969	0.9985	0.9722	0.9907	0.9923	0.966	0.9892	0.9923	0.966	0.9969	0.9985	0.966	0.9969	0.9985	0.966	NA	NA
FAM43B	NM_207334	1	331.8	205.6	244.8	1.094	1.483	0.9191	0.9412	0.9518	0.8648	0.808	0.8168	0.7374	0.9877	0.9934	0.9095	1.001	1	1	1	1	1	1	1	1	1	1	0.9907	1	1	1	1	1	0.9907	1	1	0.9969	1	1	0.9969	1	1	0.9938	1	1	0.9938	NA	NA
CDA	NM_001785	1	295.8	64	69.6	0.8375	3.56	0.7703	0.9454	0.9412	0.7969	0.8017	0.8256	0.6562	0.9943	0.9912	0.8375	1.003	1	1.003	1	1	1	0.9753	0.9815	0.9969	0.9753	0.983	0.9923	0.9753	0.9815	0.9969	0.9753	0.9815	0.9923	0.9938	0.9954	1	0.9954	0.9954	1	0.9892	0.9954	1	0.9892	0.9954	1	NA	NA
PINK1	NM_032409	1	295.8	238.8	218.8	0.9492	1.283	1.036	0.9424	0.9466	0.8744	0.8099	0.8229	0.7362	0.9881	0.9953	0.9179	1.003	1	0.9971	1	1	1	0.7361	0.8364	0.7994	0.7531	0.8302	0.8241	0.7377	0.8364	0.7932	0.7546	0.8302	0.8241	0.7485	0.8117	0.8025	0.7469	0.8117	0.8025	0.7423	0.8302	0.804	0.7423	0.8302	0.804	NA	NA
LOC100506801	NR_038404	1	289.6	221.4	185.4	0.8312	1.298	0.9929	0.945	0.9454	0.8771	0.8123	0.8142	0.7389	0.9914	0.9841	0.9178	1.001	1	1.001	1	1	1	0.9522	0.9645	0.8781	0.9537	0.9599	0.8843	0.9537	0.9645	0.8781	0.9568	0.9583	0.8843	0.966	0.9769	0.8812	0.966	0.9738	0.8827	0.9614	0.9707	0.8812	0.9614	0.9707	0.8812	NA	NA
NBPF3	NM_032264	1	214.6	338.6	356.4	1.092	0.6576	1.038	0.9517	0.9469	0.8907	0.8187	0.8248	0.769	0.9921	0.9879	0.9415	1.005	1.001	0.76	1.001	1	1	0.966	0.966	0.9552	0.9691	0.9738	0.9614	0.9614	0.9645	0.9676	0.9552	0.9707	0.9614	0.966	0.9707	0.9506	0.966	0.9738	0.9506	0.963	0.966	0.9506	0.963	0.966	0.9506	NA	NA
ALPL	NM_000478; NM_001127501; NM_001177520	3	913.6	628.2	620.8	0.9776	1.444	0.9862	0.9423	0.9418	0.873	0.817	0.8144	0.7408	0.99	0.9891	0.9198	1.004	1.002	0.9979	0.998	1	1	1	1	1	1	1	1	1	1	1	1	1	1	1	1	1	1	1	1	1	1	1	1	1	1	0	0.984
LDLRAD2	NM_001013693	1	268.6	247.8	379.4	1.091	0.7727	0.7129	0.9399	0.9352	0.883	0.8065	0.8101	0.7805	0.9873	0.9859	0.9435	1.434	1.418	0.4509	0.4588	1.016	1.016	0.8688	0.8549	0.8549	0.8843	0.8673	0.8673	1	1	0.9969	1	1	1	1	0.9985	0.9985	1	0.9985	0.9985	1	1	1	1	1	1	NA	NA
CELA3B	NM_007352	1	307.2	94	76.4	0.879	3.535	1.082	0.9424	0.9518	0.7936	0.8037	0.8216	0.6426	0.9843	0.9928	0.817	1.103	1.098	0.9111	0.9153	1.011	1.011	0.858	0.8796	0.8179	0.8534	0.858	0.8241	0.929	0.9506	0.8719	0.929	0.9414	0.8735	0.8966	0.9244	0.8611	0.8935	0.9244	0.8611	0.9182	0.9275	0.8596	0.909	0.9244	0.8596	NA	NA
CELA3A	NM_005747	1	314.4	67.4	65.8	0.8372	4.001	0.8578	0.9362	0.9466	0.727	0.8116	0.8092	0.5816	0.9818	0.9943	0.8101	1.107	1.097	0.8864	0.8876	0.987	0.9871	0.6551	0.6219	0.6852	0.6914	0.6682	0.7145	0.8056	0.7639	0.7747	0.8117	0.7562	0.7963	0.8009	0.7747	0.7855	0.8009	0.7716	0.7855	0.8056	0.7716	0.7855	0.8056	0.7716	0.784	NA	NA
NCRNA00339	NR_023918; NR_023919	2	779.6	195.8	182.8	0.9925	4.245	1.052	0.9431	0.9454	0.7906	0.8184	0.8122	0.6639	0.9672	0.9697	0.8182	1.001	1.001	0.9988	0.9987	1	1	0.909	0.8781	0.909	0.8904	0.8688	0.9012	0.912	0.8781	0.9074	0.8873	0.8611	0.8981	0.9198	0.8904	0.9136	0.9151	0.8904	0.9136	0.9167	0.8858	0.912	0.9167	0.8858	0.912	0.9994	1
CDC42	NM_001039802; NM_001791; NM_044472	3	1010	557.2	565.2	1.127	2.065	1.046	0.9423	0.9394	0.8374	0.8139	0.8088	0.7215	0.9756	0.964	0.874	1.003	1.002	0.8607	0.9978	1	1	0.9969	0.9969	0.9784	0.9969	0.9969	0.9769	0.9969	0.9969	0.9784	0.9969	0.9969	0.9769	0.9969	0.9969	0.9784	0.9985	0.9969	0.9784	0.9969	0.9969	0.9799	0.9969	0.9969	0.9799	0	0.9978
ZBTB40	NM_001083621; NM_014870	2	402.6	1442	1682	1.095	0.2636	0.938	0.9414	0.9414	0.923	0.8139	0.8132	0.7952	0.986	0.9896	0.9624	1.001	1	0.9997	1	1	1	1	1	1	1	1	1	1	1	1	1	1	1	1	1	0.9969	1	1	0.9969	1	1	0.9985	1	1	0.9985	0	0.9708
EPHA8	NM_001006943; NM_020526	2	500.6	572.8	674.6	1.104	0.9845	1.001	0.9457	0.9437	0.8788	0.8206	0.817	0.7587	0.9914	0.9896	0.9291	1	1	0.9997	1	1	1	1	1	0.9691	1	1	0.9691	1	1	0.9691	1	1	0.9691	1	1	0.9969	1	1	0.9969	1	1	0.9645	1	1	0.9645	0	1
C1QA	NM_015991	1	302.2	81	84.2	0.885	3.176	0.8515	0.9572	0.9418	0.7852	0.8456	0.8134	0.6543	0.9929	0.9901	0.8346	1	1	1	1	1	1	0.9228	0.9043	0.8025	0.9275	0.912	0.8148	0.9228	0.8981	0.8025	0.9259	0.9182	0.8133	0.929	0.8981	0.8272	0.9259	0.9043	0.8302	0.9275	0.9028	0.8287	0.9275	0.9028	0.8287	NA	NA
C1QC	NM_001114101; NM_172369	2	690.6	171.6	187	0.9155	3.38	0.8401	0.9455	0.9456	0.8124	0.8139	0.8245	0.6911	0.9947	0.9913	0.866	1.005	1.004	1	0.9961	1	1	0.929	0.9738	0.9645	0.9444	0.9877	0.9676	0.929	0.9769	0.9645	0.9491	0.9877	0.9722	0.9321	0.9738	0.966	0.9321	0.9753	0.966	0.9367	0.9784	0.966	0.9367	0.9784	0.966	0	0.9997
C1QB	NM_000491	1	340	110	66.8	0.7384	3.759	1.216	0.9431	0.9441	0.7855	0.8174	0.8094	0.6727	0.994	0.99	0.8382	1	1	1	1	1	1	0.821	0.7639	0.696	0.8102	0.7469	0.6744	0.8117	0.7577	0.696	0.7978	0.7469	0.6698	0.8086	0.7716	0.7022	0.8102	0.7716	0.6991	0.7978	0.767	0.6991	0.7978	0.767	0.6991	NA	NA
EPHB2	NM_004442; NM_017449	2	456.6	968.2	854	1.012	0.5413	1.148	0.9426	0.9457	0.9085	0.8141	0.806	0.7827	0.9913	0.9886	0.9543	1.001	1	0.9789	0.9781	1	1	0.9398	0.9383	0.9568	0.929	0.9367	0.9583	0.9444	0.9414	0.9583	0.9228	0.9306	0.9568	0.9352	0.9383	0.9491	0.9352	0.9352	0.9506	0.9398	0.9352	0.9537	0.9398	0.9352	0.9537	0	1
MIR4684	NR_039832	1	0	23.6	0	0	0	3.322	NA	NA	0.1525	NA	NA	0	NA	NA	0.339	NA	NA	NA	NA	NA	NA	NA	NA	NA	NA	NA	NA	NA	NA	NA	NA	NA	NA	NA	NA	NA	NA	NA	NA	NA	NA	NA	NA	NA	NA	NA	NA
KDM1A	NM_001009999; NM_015013	2	433.6	516.2	501.8	0.9413	0.813	0.9714	0.9398	0.9428	0.8768	0.8139	0.7989	0.7489	0.99	0.982	0.9299	1.002	1.003	1.001	0.9971	1	1	0.9892	0.9985	0.9877	0.9938	0.9985	0.9892	0.9892	0.9985	0.9877	0.9907	0.9985	0.9907	0.9923	0.9985	0.9877	0.9923	0.9985	0.9877	0.9892	0.9985	0.9877	0.9892	0.9985	0.9877	0	1
MIR3115	NR_036057	1	0	25.4	0	0	0	4.312	NA	NA	0.0315	NA	NA	0	NA	NA	0.2677	NA	NA	NA	NA	NA	NA	NA	NA	NA	NA	NA	NA	NA	NA	NA	NA	NA	NA	NA	NA	NA	NA	NA	NA	NA	NA	NA	NA	NA	NA	NA	NA
C1orf213	NR_033690; NR_033691	2	421.6	283.2	240	0.8069	1.905	1.098	0.9458	0.9488	0.8157	0.8225	0.8302	0.6871	0.9883	0.9915	0.8658	1.182	1.193	0.7595	0.7589	1.013	1.014	0.9969	0.9861	0.9676	0.9938	0.983	0.966	1	0.9985	0.9969	1	1	0.9938	0.9954	0.9969	0.9969	0.9985	0.9969	0.9969	1	1	1	1	1	1	1	1
MDS2	NR_027042	1	349.4	101.6	87	0.9776	3.926	1.142	0.9425	0.9479	0.7815	0.846	0.8311	0.6535	0.9517	0.9353	0.8031	1	1	1	1	1	1	0.9059	0.9475	0.9321	0.8997	0.9429	0.9336	0.9059	0.9475	0.9321	0.8997	0.9398	0.9352	0.9167	0.9645	0.9444	0.9244	0.9645	0.946	0.9198	0.9645	0.946	0.9198	0.9645	0.946	NA	NA
RPL11	NM_000975; NM_001199802	2	390	99.8	92.4	0.8431	3.558	0.9107	0.9481	0.941	0.6874	0.8247	0.8195	0.5531	0.987	0.9892	0.7415	1.002	1	1.002	1	1	1	0.9522	0.9645	0.9645	0.9475	0.9522	0.946	0.9537	0.9645	0.966	0.9537	0.9537	0.946	0.9738	0.9769	0.9722	0.9769	0.9769	0.9722	0.9738	0.9784	0.9738	0.9738	0.9784	0.9738	0	1
TCEB3	NM_003198	1	247.2	395.8	281.6	0.6574	0.5772	0.9243	0.9446	0.9434	0.8878	0.7962	0.8058	0.762	0.9872	0.9887	0.9449	1.268	1.267	0.8293	0.8305	1.004	1.005	0.9599	0.946	0.9506	0.9568	0.946	0.9414	0.9784	0.9722	0.9414	0.9784	0.963	0.9352	0.9568	0.9491	0.9537	0.963	0.9491	0.9522	0.9722	0.9599	0.9444	0.9722	0.9599	0.9444	NA	NA
PITHD1	NM_020362	1	337.4	108.4	146.4	1.042	2.401	0.7714	0.9481	0.9389	0.8395	0.8087	0.8026	0.7232	0.9877	0.9876	0.8985	1	1	1	1	1	1	0.9259	0.9414	0.8889	0.9568	0.9599	0.9444	0.929	0.9398	0.9012	0.963	0.966	0.9444	0.9043	0.9182	0.8673	0.9167	0.9182	0.8673	0.9059	0.9228	0.875	0.9059	0.9228	0.875	NA	NA
LYPLA2	NM_007260	1	330.4	134.4	126.6	0.8996	2.348	0.9553	0.9542	0.9528	0.814	0.8199	0.8178	0.689	0.9937	0.9903	0.878	1.094	1.069	0.9536	1.069	0.9953	0.9955	0.5093	0.5247	0.6096	0.5077	0.534	0.6235	0.5231	0.5463	0.6204	0.5077	0.5309	0.6235	0.5123	0.5278	0.591	0.5231	0.5278	0.591	0.5216	0.5278	0.5926	0.5185	0.5278	0.591	NA	NA
MIR378F	NR_039615	1	0	15.6	0	0	0	2.309	NA	NA	0.07692	NA	NA	0	NA	NA	0.2051	NA	NA	NA	NA	NA	NA	NA	NA	NA	NA	NA	NA	NA	NA	NA	NA	NA	NA	NA	NA	NA	NA	NA	NA	NA	NA	NA	NA	NA	NA	NA	NA
PNRC2	NM_017761	1	274.4	213.2	202.6	0.9685	1.312	1.019	0.9437	0.9461	0.834	0.7868	0.8222	0.7017	0.9882	0.9898	0.8884	1.001	1	0.6611	1	1	1	1	1	1	1	1	1	1	1	1	1	1	1	1	1	1	1	1	1	1	1	1	1	1	1	NA	NA
LOC284632	NR_027087	1	307.4	136.8	126.8	0.7927	1.922	0.8554	0.929	0.9349	0.8363	0.7902	0.825	0.7164	0.9858	0.9889	0.8918	1	1	1	1	1	1	0.9846	1	0.946	0.9784	0.9985	0.9105	0.9815	1	0.946	0.9784	1	0.912	0.983	0.9923	0.9475	0.9799	0.9954	0.9475	0.9846	1	0.9444	0.9846	1	0.9444	NA	NA
GRHL3	NM_198173; NM_198174; NM_001195010; NM_021180	4	1035	841.2	904.2	0.9811	1.133	0.9155	0.9429	0.9378	0.8785	0.8034	0.8053	0.7551	0.992	0.9888	0.9206	1.001	1	1	0.9997	1	1	0.9954	0.9954	0.9861	0.9969	0.9969	0.9846	0.9954	0.9954	0.9861	0.9969	0.9969	0.9846	0.9923	0.9923	0.9738	0.9923	0.9923	0.9769	0.9923	0.9954	0.983	0.9923	0.9954	0.983	0.8333	0.9658
NIPAL3	NM_020448	1	150.2	393.4	365	0.7763	0.3195	0.8369	0.9397	0.9427	0.912	0.8142	0.8109	0.7707	0.977	0.988	0.94	1.001	1	0.9988	1	1	1	0.9244	0.9074	0.9151	0.9336	0.9213	0.9275	0.9213	0.9043	0.9151	0.9321	0.9213	0.9275	0.9228	0.9059	0.8981	0.9167	0.9028	0.8981	0.9059	0.8951	0.909	0.9059	0.8951	0.909	NA	NA
RCAN3	NM_013441	1	379.2	142.4	175	1.189	2.576	0.9675	0.9429	0.9441	0.8301	0.808	0.8059	0.6952	0.9954	0.991	0.8764	1.004	1	0.9964	1	1	1	0.9583	0.9985	0.9815	0.9367	0.9877	0.9738	0.9583	0.9985	0.983	0.9321	0.9892	0.9738	0.9552	1	0.9846	0.9568	1	0.9846	0.9614	1	0.9846	0.9614	1	0.9846	NA	NA
C1orf130	NM_001010980	1	174.8	425	392	1.134	0.5056	1.23	0.9459	0.9382	0.8842	0.8199	0.7849	0.7492	0.9102	0.9874	0.8659	1.001	1	0.9989	1	1	1	0.9722	0.9645	0.8627	0.9722	0.9552	0.8657	0.9722	0.9614	0.8611	0.9753	0.9552	0.8642	0.9769	0.963	0.8812	0.9769	0.963	0.8812	0.9738	0.9645	0.8796	0.9738	0.9645	0.8796	NA	NA
SRRM1	NM_005839	1	250.8	355.4	356.8	1.047	0.7358	1.043	0.9434	0.941	0.8987	0.8089	0.8166	0.7721	0.9893	0.9928	0.9415	1.001	1	0.9061	1	1	1	0.9583	0.9877	0.9275	0.966	0.9938	0.9398	0.9583	0.9861	0.9259	0.9599	0.9938	0.9398	0.9614	0.9877	0.9275	0.9599	0.9877	0.9275	0.9583	0.983	0.9275	0.9583	0.983	0.9275	NA	NA
CLIC4	NM_013943	1	210.2	419	398.2	1.036	0.5471	1.091	0.9372	0.942	0.8974	0.8036	0.8049	0.7704	0.9955	0.9867	0.9504	1	1	0.9668	1	1	1	0.9506	0.9892	0.8102	0.946	0.9815	0.7778	0.9568	0.9923	0.8071	0.9429	0.9815	0.7778	0.9552	0.9815	0.8194	0.9275	0.983	0.821	0.9599	0.9969	0.8302	0.9599	0.9969	0.8302	NA	NA
RHD	NM_001127691; NM_016124	2	544.4	478.8	429	0.9093	1.171	1.017	0.9366	0.946	0.8793	0.8051	0.8193	0.7469	0.8732	0.9758	0.8012	1.13	1.054	0.8711	0.9641	0.9845	0.9842	0.8519	0.8488	0.8025	0.8534	0.8719	0.7978	0.8688	0.8827	0.804	0.8642	0.8735	0.7978	0.8827	0.8951	0.8164	0.8858	0.8981	0.8133	0.8858	0.8966	0.8056	0.8858	0.8966	0.8056	0	0.9997
TMEM50A	NM_014313	1	230	224.2	224.4	1.125	1.153	1.124	0.9465	0.927	0.8519	0.8191	0.793	0.752	0.992	0.9843	0.9054	1.197	1.193	0.9284	0.9227	0.9921	0.9917	0.963	0.9645	0.9151	0.9568	0.966	0.9028	0.9969	1	0.9614	0.9969	1	0.9475	0.9877	0.9985	0.966	0.9985	0.9985	0.966	0.9985	1	0.966	0.9985	1	0.966	NA	NA
TMEM57	NM_018202	1	239.2	305.8	330.8	0.9694	0.701	0.8964	0.9438	0.9356	0.8927	0.8247	0.8135	0.7809	0.9933	0.9883	0.9418	1.003	1	0.9981	1	1	1	0.8056	0.8256	0.7546	0.7901	0.804	0.7315	0.7948	0.8225	0.7562	0.7901	0.8086	0.7315	0.8086	0.8179	0.7623	0.8179	0.8179	0.7623	0.8117	0.8349	0.7608	0.8117	0.8349	0.7608	NA	NA
LDLRAP1	NM_015627	1	269.4	283.4	207.6	0.8163	1.059	1.115	0.9509	0.9362	0.8716	0.8276	0.8099	0.7495	0.9923	0.9918	0.9287	1.002	1	1.002	1	1	1	0.8642	0.8657	0.7531	0.8611	0.8719	0.7778	0.858	0.8735	0.7531	0.8657	0.8765	0.7778	0.8457	0.8735	0.7438	0.8611	0.8673	0.7454	0.8457	0.858	0.7423	0.8457	0.858	0.7423	NA	NA
MAN1C1	NM_020379	1	274.2	281.6	245.8	0.8861	0.9886	1.015	0.9504	0.9482	0.8771	0.8104	0.8286	0.7393	0.9935	0.9883	0.9283	1	1	1	1	1	1	0.733	0.7762	0.7855	0.7253	0.7716	0.787	0.7238	0.7809	0.7886	0.7253	0.7701	0.787	0.7377	0.7778	0.787	0.75	0.7747	0.787	0.7346	0.7855	0.7963	0.7346	0.7855	0.7963	NA	NA
SEPN1	NM_020451; NM_206926	2	559.6	806.2	831	1.118	0.7553	1.087	0.9502	0.9518	0.8918	0.819	0.8174	0.7678	0.9466	0.9803	0.8913	1.002	1.001	0.999	0.9985	1	1	1	1	0.9799	1	1	0.9846	1	1	0.9799	1	1	0.9846	1	1	0.9769	1	1	0.9769	1	1	0.9784	1	1	0.9784	0	1
FAM54B	NM_001099625; NM_001099627; NM_019557; NM_001099626	4	1108	645.4	625.4	0.894	1.585	0.9239	0.9447	0.9421	0.8528	0.8088	0.8144	0.7236	0.9917	0.9903	0.898	1.128	1.134	0.8517	0.849	0.998	0.9978	0.9846	0.9892	0.9552	0.9784	0.9877	0.9522	0.9954	1	0.9491	0.9892	0.9954	0.9491	0.9954	0.9985	0.9522	0.9954	0.9985	0.9522	0.9923	0.9985	0.9537	0.9892	0.9985	0.9522	0.9223	0.9185
EXTL1	NM_004455	1	226.2	319.4	399.4	1.148	0.6504	0.9185	0.9369	0.9549	0.8898	0.8017	0.8294	0.7664	0.993	0.9876	0.948	1.002	1	0.9989	1	1	1	0.892	0.8673	0.7978	0.892	0.8627	0.784	0.8951	0.8657	0.7978	0.8935	0.8627	0.784	0.8812	0.8596	0.7994	0.8843	0.8596	0.8009	0.8889	0.8704	0.8056	0.8889	0.8704	0.8056	NA	NA
PDIK1L	NR_026685; NM_152835; NR_026686	3	763.2	1103	986.6	0.894	0.6929	1.003	0.9436	0.9452	0.8786	0.8103	0.8116	0.756	0.9923	0.989	0.938	1	1.001	1	0.9997	1	1	1	1	0.9491	1	1	0.9506	1	1	0.9491	1	1	0.9491	1	1	0.9414	1	1	0.9414	1	1	0.9383	1	1	0.9383	0.8333	1
GRRP1	NM_024869	1	210.4	133.2	104.8	0.7936	1.593	1.009	0.9332	0.942	0.8243	0.792	0.8384	0.6877	0.979	0.9895	0.8724	1	1	1	1	1	1	0.841	0.8287	0.7994	0.8302	0.8102	0.7963	0.841	0.8272	0.7978	0.8302	0.8133	0.7978	0.8765	0.838	0.8102	0.8735	0.8472	0.8102	0.8843	0.8457	0.8102	0.8843	0.8457	0.8102	NA	NA
ZNF593	NM_015871	1	232.2	60	52.6	0.9353	4.129	1.067	0.943	0.9371	0.6533	0.8175	0.8079	0.5233	0.9962	0.9914	0.69	1	1	1	1	1	1	0.8796	0.8812	0.9151	0.8673	0.8472	0.8657	0.8735	0.8765	0.9074	0.8642	0.8503	0.8657	0.8735	0.8765	0.9074	0.8843	0.8735	0.909	0.8735	0.8827	0.9074	0.8735	0.8827	0.9074	NA	NA
CNKSR1	NM_006314; NR_023345	2	735	417.4	397.4	0.9079	1.679	0.9537	0.9472	0.9456	0.8601	0.8067	0.8098	0.7389	0.9935	0.9916	0.9161	1.006	1	0.9979	1	1	1	1	1	0.9985	1	1	0.9969	1	1	0.9969	1	1	0.9969	1	1	1	1	1	1	1	1	1	1	1	1	1	1
CATSPER4	NM_198137	1	303	149	133.4	1.085	2.464	1.212	0.94	0.9439	0.7933	0.8276	0.8165	0.6725	0.994	0.9901	0.8456	1.002	1	1.002	1	1	1	0.912	0.909	0.8997	0.8966	0.912	0.892	0.909	0.9136	0.8981	0.8873	0.9059	0.8904	0.9074	0.9151	0.9167	0.909	0.9182	0.9151	0.9043	0.9167	0.9198	0.9043	0.9167	0.9198	NA	NA
CEP85	NM_022778	1	270.2	256.4	240.4	0.705	0.7925	0.7521	0.9359	0.9467	0.9002	0.8103	0.8386	0.7574	0.9867	0.9911	0.9446	1.002	1	1	1	1	1	0.9568	0.9568	0.7731	0.9568	0.9568	0.75	0.9552	0.9568	0.7778	0.9537	0.9568	0.75	0.9537	0.9522	0.7731	0.9444	0.9491	0.7716	0.9506	0.9568	0.7809	0.9506	0.9568	0.7809	NA	NA
SH3BGRL3	NM_031286	1	327.4	105.6	82.2	0.8508	3.389	1.093	0.9538	0.9511	0.7197	0.8224	0.8088	0.6061	0.9927	0.9921	0.786	1	1	1	1	1	1	0.6049	0.5787	0.5108	0.6019	0.5725	0.5216	0.6049	0.5787	0.5046	0.6019	0.571	0.5262	0.6142	0.5864	0.5139	0.6111	0.5864	0.5139	0.6173	0.5895	0.5123	0.6173	0.5895	0.5123	NA	NA
CD52	NM_001803	1	217.6	39.8	43.4	0.9918	4.973	0.9097	0.9631	0.9494	0.608	0.8018	0.8226	0.4724	0.9908	0.9862	0.6834	1.201	1.218	0.7416	0.7184	1	1	0.5355	0.5525	0.4969	0.5586	0.5679	0.5478	0.6991	0.6991	0.5247	0.7531	0.7238	0.5664	0.6744	0.6682	0.5139	0.6667	0.6682	0.5093	0.6651	0.6651	0.5139	0.6651	0.6651	0.5139	NA	NA
LIN28A	NM_024674	1	178.8	372.8	394.8	1.135	0.5141	1.072	0.9382	0.9306	0.8873	0.804	0.7852	0.7672	0.9154	0.9832	0.8594	1.002	1	0.9665	1	1	1	1	1	1	1	1	1	1	1	1	1	1	1	0.9985	0.9985	0.9985	0.9985	1	0.9985	1	1	1	1	1	1	NA	NA
DHDDS	NM_024887; NM_205861	2	510.6	595	506.8	0.8868	0.8935	1.041	0.9384	0.9428	0.884	0.8043	0.8136	0.7624	0.968	0.9922	0.9039	1	1	1	1	1	1	0.9985	1	0.9861	0.9985	1	0.9861	0.9985	1	0.9861	0.9985	1	0.9846	1	1	0.9861	0.9985	1	0.9861	0.9985	1	0.9846	0.9985	1	0.9846	0	1
HMGN2	NM_005517	1	207.8	173.8	96.2	0.5638	1.218	1.019	0.9501	0.9403	0.8285	0.8087	0.8229	0.6812	0.9875	0.9933	0.8792	1.011	1	0.7243	1	0.9977	0.9977	0.9645	0.966	0.8519	0.966	0.963	0.8611	0.9738	0.9799	0.8688	0.966	0.966	0.8611	0.9707	0.9753	0.8596	0.9738	0.9753	0.8596	0.966	0.9691	0.8596	0.966	0.9691	0.8596	NA	NA
RPS6KA1	NM_002953; NM_001006665	2	495.6	494.4	474.2	0.8693	0.9081	0.9036	0.9435	0.9459	0.8774	0.8005	0.8184	0.7431	0.992	0.9875	0.9191	1.004	1.001	0.9982	0.9995	1	1	0.9938	0.9969	0.9599	0.9923	0.9969	0.963	0.9969	0.9969	0.9537	0.9938	0.9969	0.963	0.9969	0.9969	0.9552	0.9969	0.9969	0.9552	0.9985	0.9985	0.9537	0.9985	0.9985	0.9537	1	1
MIR1976	NR_031740	1	0	10.6	0	0	0	2.353	NA	NA	0	NA	NA	0	NA	NA	0.2264	Inf	NA	NA	NA	NA	NA	NA	NA	NA	NA	NA	NA	NA	NA	NA	NA	NA	NA	NA	NA	NA	NA	NA	NA	NA	NA	NA	NA	NA	NA	NA	NA
ARID1A	NM_006015; NM_139135	2	390.6	1348	1386	0.9697	0.275	0.9459	0.9372	0.9524	0.9196	0.8121	0.8182	0.7931	0.9853	0.9903	0.9691	1.002	1	0.9991	1	1	1	0.946	0.9583	0.8904	0.9444	0.9583	0.8966	0.946	0.9583	0.8889	0.946	0.9583	0.8966	0.9336	0.9506	0.8704	0.9367	0.9506	0.8704	0.946	0.9583	0.8873	0.946	0.9583	0.8873	0	0.9862
PIGV	NM_017837; NM_001202554	2	605.2	430	493.8	1.123	1.38	0.9726	0.9409	0.9405	0.8553	0.8177	0.8209	0.7316	0.9931	0.9894	0.9093	1	1	0.9996	1	1	1	1	1	0.9784	1	1	0.9722	1	1	0.9799	1	1	0.9722	1	1	0.9645	1	1	0.9645	1	1	0.9691	1	1	0.9691	1	1
ZDHHC18	NM_032283	1	283.2	246.6	200.2	0.736	1.041	0.9068	0.9371	0.9414	0.8856	0.8102	0.8249	0.7648	0.99	0.9915	0.9343	1.002	1	1.002	1	1	1	0.9907	0.9938	0.9552	0.9907	0.9907	0.9259	0.9892	0.9923	0.9522	0.9892	0.9907	0.9259	0.9877	0.9907	0.9707	0.9877	0.9907	0.9707	0.9954	0.9985	0.9645	0.9954	0.9985	0.9645	NA	NA
SFN	NM_006142	1	298.2	95.8	101.6	0.8916	2.617	0.8409	0.9449	0.9329	0.7996	0.815	0.7981	0.6743	0.9843	0.9899	0.8434	1.004	1	1	1	1	1	1	0.9985	0.9938	1	0.9985	0.9923	1	0.9985	0.9938	1	0.9985	0.9923	1	0.9985	0.9938	1	0.9985	0.9938	1	1	0.9938	1	1	0.9938	NA	NA
NUDC	NM_006600	1	253.8	100.4	84.8	0.7375	2.207	0.8733	0.9575	0.9346	0.7849	0.8231	0.8227	0.6614	0.9953	0.9882	0.8446	1	1	0.9778	1	1	1	0.9738	0.9784	0.9522	0.9707	0.9707	0.9599	0.9738	0.9645	0.9506	0.9707	0.9738	0.9614	0.9769	0.9753	0.9537	0.966	0.9753	0.9537	0.9769	0.9784	0.9537	0.9769	0.9784	0.9537	NA	NA
TRNP1	NM_001013642	1	349.6	193.4	139.2	0.8242	2.07	1.145	0.9339	0.9462	0.8273	0.8147	0.7986	0.697	0.9971	0.9886	0.8956	1	1	1	1	1	1	0.8627	0.8642	0.909	0.8642	0.8611	0.9028	0.8596	0.8642	0.909	0.8611	0.858	0.9028	0.8596	0.8565	0.9059	0.8627	0.8565	0.9059	0.8611	0.8565	0.9059	0.8611	0.8565	0.9059	NA	NA
WDTC1	NM_015023	1	216.8	420	338.4	0.8132	0.521	1.01	0.9362	0.9253	0.8995	0.8091	0.7943	0.7857	0.9888	0.9926	0.9443	1.001	1	1.001	1	1	1	0.8873	0.8395	0.7639	0.8781	0.8426	0.7608	0.8843	0.8426	0.7623	0.8781	0.8426	0.7608	0.8843	0.841	0.7654	0.8781	0.841	0.7654	0.8904	0.8426	0.7639	0.8904	0.8426	0.7639	NA	NA
TMEM222	NM_032125; NR_037576; NR_037577; NR_037580	4	1320	499.4	640.2	1.061	2.21	0.8357	0.9428	0.9444	0.8302	0.8141	0.8141	0.6952	0.9894	0.9906	0.8779	1.002	1.003	0.999	0.9973	1	1	0.9969	0.9969	0.9799	0.9969	0.9969	0.9738	0.9969	0.9969	0.9815	0.9969	0.9985	0.9769	0.9938	0.9969	0.9815	0.9938	0.9969	0.9815	0.9969	0.9985	0.9815	0.9969	0.9985	0.9815	0	0.9994
LOC644961	NR_033926	1	328.8	307.6	205.8	0.8955	1.431	1.339	0.9329	0.9544	0.8654	0.8047	0.8157	0.7458	0.9232	0.7701	0.8531	1	1	0.9969	1	1	1	0.9923	0.9923	0.9923	0.9954	0.9954	0.9907	0.9954	0.9923	0.9907	0.9954	0.9954	0.9907	0.9954	0.9954	0.9892	0.9954	0.9954	0.9892	0.9954	0.9954	0.9892	0.9954	0.9954	0.9892	NA	NA
SYTL1	NM_001193308; NM_032872	2	618.6	296.8	292.8	0.8681	1.835	0.8801	0.9433	0.9318	0.8396	0.8265	0.795	0.7163	0.9911	0.9897	0.8949	1.002	1	1.002	1	1	1	0.9275	0.9383	0.6821	0.9028	0.9321	0.6728	0.9275	0.9352	0.6806	0.912	0.9336	0.679	0.9306	0.9398	0.7068	0.929	0.9398	0.7052	0.9367	0.946	0.6975	0.9367	0.946	0.6975	0	0.9725
GPR3	NM_005281	1	327.2	210.6	195.6	1.07	1.79	1.152	0.9427	0.9377	0.8794	0.8344	0.8038	0.7483	0.9918	0.9902	0.9107	1.001	1	1	1	1	1	0.9985	0.9969	0.9753	0.9985	0.9969	0.9738	0.9985	0.9969	0.9769	0.9985	0.9969	0.9738	0.9969	0.9954	0.9753	0.9969	0.9969	0.9769	0.9985	0.9969	0.9769	0.9985	0.9969	0.9769	NA	NA
FAM76A	NM_001143912; NM_001143913; NM_001143914; NM_001143915; NM_152660	5	1426	1403	1424	0.9874	0.9907	0.9741	0.9433	0.9436	0.8778	0.8217	0.8135	0.7545	0.9444	0.9387	0.885	1.002	1.001	0.9955	0.9988	1	1	1	1	1	1	1	1	1	1	1	1	1	1	1	1	0.9985	1	1	0.9985	1	1	0.9985	1	1	0.9985	0	0.9799
STX12	NM_177424	1	271.8	341.8	242	0.907	1.019	1.281	0.9446	0.9433	0.8765	0.8331	0.8175	0.7507	0.9901	0.9845	0.9245	1	1	1	1	1	1	0.75	0.7886	0.8241	0.7485	0.787	0.8241	0.7438	0.7886	0.8225	0.7407	0.787	0.8241	0.7531	0.787	0.8333	0.7623	0.7901	0.8333	0.7623	0.7978	0.8395	0.7623	0.7978	0.8395	NA	NA
PPP1R8	NM_014110; NM_002713; NM_138558	3	818	592.8	713.4	1.083	1.249	0.9031	0.9428	0.9413	0.8603	0.8189	0.8044	0.7406	0.9913	0.9907	0.9143	1.001	1.001	1	0.9993	1	1	0.9676	0.9799	0.9892	0.9676	0.9738	0.9846	0.9691	0.9799	0.9892	0.9676	0.9738	0.9846	0.966	0.9738	0.9846	0.966	0.9738	0.9846	0.9676	0.9799	0.9846	0.9676	0.9799	0.9846	0.8333	0.9738
SCARNA1	NR_002997	1	26.8	26	6.2	0.431	1.863	1.808	0.9677	0.9627	0.3077	0.9355	0.8433	0.1846	1	1	0.3769	1	1	1	1	1	1	NA	NA	NA	NA	NA	NA	NA	NA	NA	NA	NA	NA	NA	NA	NA	NA	NA	NA	NA	NA	NA	NA	NA	NA	NA	NA
C1orf38	NM_001039477; NM_001105556; NM_004848	3	933	534	427.4	0.8564	2.053	1.113	0.9298	0.9445	0.8356	0.8053	0.8088	0.7142	0.9836	0.9886	0.8899	1.001	1.002	1.001	0.9983	1	1	0.9568	0.9599	0.909	0.9599	0.9552	0.9213	0.9568	0.9583	0.909	0.9568	0.9568	0.9213	0.9336	0.9275	0.8719	0.929	0.9306	0.8688	0.9568	0.9583	0.9074	0.9568	0.9583	0.9074	0	0.9868
SMPDL3B	NM_001009568; NM_014474	2	601.4	334	297.2	0.9848	2.015	1.11	0.9401	0.9471	0.8257	0.823	0.8178	0.6922	0.9771	0.9924	0.8731	1.003	1	1	1	1	1	0.9676	0.9568	0.9074	0.966	0.9537	0.9012	0.963	0.9568	0.9059	0.963	0.9537	0.9012	0.9537	0.9522	0.8904	0.9568	0.9522	0.8904	0.9676	0.963	0.912	0.9676	0.963	0.912	0	1
XKR8	NM_018053	1	259	157.6	175.2	0.9369	1.385	0.843	0.9304	0.9452	0.8579	0.8048	0.8046	0.717	0.9909	0.9923	0.9175	1.002	1	0.9853	1	0.9993	0.9993	0.966	0.963	0.9676	0.9645	0.963	0.9676	0.9645	0.963	0.9707	0.9645	0.963	0.9676	0.9475	0.9568	0.966	0.9475	0.9568	0.966	0.9583	0.9568	0.9676	0.9583	0.9568	0.9676	NA	NA
ATPIF1	NM_016311; NM_178190; NM_178191	3	682	275	250.8	0.9074	3.119	0.9947	0.9434	0.9387	0.7498	0.8126	0.8062	0.6218	0.9936	0.988	0.8138	1	1	1	1	1	1	0.9198	0.9198	0.7824	0.9182	0.9259	0.7932	0.9198	0.9198	0.7824	0.9182	0.9228	0.7932	0.9691	0.9691	0.912	0.9691	0.9676	0.909	0.9228	0.9321	0.7948	0.9228	0.9321	0.7948	0	0.9727
SESN2	NM_031459	1	311.2	278.8	346.6	1.134	1.018	0.9122	0.9492	0.9422	0.8902	0.8217	0.8188	0.7618	0.9919	0.991	0.9354	1.002	1	1.001	1	1	1	0.9985	0.9985	0.9784	0.9954	0.9969	0.983	0.9985	0.9985	0.9784	0.9954	0.9969	0.983	0.9923	0.9938	0.9815	0.9892	0.9969	0.9815	0.9969	0.9985	0.9815	0.9969	0.9985	0.9815	NA	NA
MED18	NM_001127350; NM_017638	2	500.6	335.4	310.8	0.9725	1.573	1.05	0.9318	0.9497	0.8396	0.7992	0.8286	0.7209	0.8127	0.9257	0.7233	1	1.002	0.9993	0.9976	1	1	1	1	0.9969	1	1	0.9969	1	1	0.9969	1	1	0.9969	1	1	0.9969	1	1	0.9969	1	1	0.9969	1	1	0.9969	0	0.9882
PHACTR4	NM_001048183; NM_023923	2	470.2	1104	1030	0.9583	0.4374	1.027	0.9423	0.9439	0.9099	0.8158	0.8069	0.7809	0.8705	0.986	0.8485	1.001	1	0.9951	0.9995	1	1	1	1	1	1	1	1	1	1	1	1	1	1	1	1	1	1	1	1	1	1	1	1	1	1	1	1
RCC1	NM_001048199; NR_030725; NR_030726; NM_001048194; NM_001048195; NM_001269	6	1704	1372	1301	0.9263	1.221	0.9741	0.945	0.9421	0.8732	0.8174	0.8073	0.7494	0.99	0.9914	0.9236	1.046	1.049	0.9475	0.9453	1.001	1.001	1	1	1	1	1	1	1	1	1	1	1	1	1	1	1	1	1	1	1	1	1	1	1	1	0	0.5
SNHG3	NR_002909; NR_036473	2	532.2	367	378	0.9509	1.34	0.9264	0.9434	0.9511	0.8556	0.8217	0.8234	0.7226	0.9132	0.8843	0.8223	1.185	1.187	0.8458	0.8429	0.9962	0.9945	0.9136	0.8981	0.9167	0.9398	0.9198	0.9244	1	1	0.9985	1	1	0.9985	1	1	0.9877	1	1	0.9877	1	1	0.9892	1	1	0.9892	0	0.6
TRNAU1AP	NM_017846; NR_003109	2	499	313.2	262	0.7799	1.484	0.9351	0.9313	0.9443	0.8429	0.7924	0.8168	0.7197	0.9908	0.9912	0.8972	1.035	1.029	0.9598	0.9595	1	1	1	1	0.9954	1	1	1	1	1	1	1	1	1	1	1	1	1	1	1	1	1	1	1	1	1	0	0.9804
RAB42	NM_152304; NM_001193532	2	541.2	171.4	171	0.8933	2.814	0.8973	0.9415	0.9401	0.7573	0.814	0.8234	0.6523	0.862	0.8954	0.6826	1.01	1.001	0.8596	0.9986	1	1	0.9985	0.9985	0.787	0.9985	0.9985	0.7994	0.9985	0.9985	0.7701	0.9985	0.9985	0.7886	0.9985	0.9985	0.7824	0.9985	0.9985	0.7824	0.9985	0.9985	0.784	0.9985	0.9985	0.784	1	0.9592
RNU11	NR_004407	1	1.2	25	0	0	0.1026	2.138	NA	0.8333	0.168	NA	0.6667	0.112	NA	1	0.216	NA	NA	NA	NA	NA	NA	NA	NA	NA	NA	NA	NA	NA	NA	NA	NA	NA	NA	NA	NA	NA	NA	NA	NA	NA	NA	NA	NA	NA	NA	NA	NA
GMEB1	NM_006582; NM_024482	2	606.4	546	435	0.9371	1.307	1.178	0.9411	0.9446	0.8656	0.8317	0.8189	0.744	0.9421	0.9822	0.8634	1.005	1	0.9976	1	1	1	1	1	0.9769	1	1	0.9753	1	1	0.9784	1	1	0.9753	1	1	0.9799	1	1	0.9799	1	1	0.9784	1	1	0.9784	0	0.9851
YTHDF2	NM_001173128; NM_016258; NM_001172828	3	774.6	758.6	765.4	1.022	1.051	1.024	0.9375	0.9365	0.8613	0.8126	0.8069	0.7466	0.9906	0.9886	0.9183	1.002	1.001	0.9172	0.9997	1	1	0.9877	0.9877	0.9722	0.9877	0.9846	0.9691	0.9877	0.9846	0.9691	0.9877	0.9846	0.9691	0.9954	0.9954	0.9846	0.9954	0.9923	0.9846	0.9892	0.9877	0.9738	0.9892	0.9877	0.9738	1	0.9997
OPRD1	NM_000911	1	198.8	158.8	139.8	0.9094	1.293	1.033	0.9528	0.9457	0.8224	0.8026	0.829	0.7065	0.9886	0.997	0.8665	1	1	1	1	1	1	0.9861	0.9799	0.9583	0.983	0.9738	0.9522	0.9877	0.983	0.9583	0.9799	0.9753	0.9522	0.9954	0.9861	0.9707	0.9938	0.9861	0.9707	0.9969	0.9892	0.9707	0.9969	0.9892	0.9707	NA	NA
EPB41	NM_001166005; NM_001166007; NM_004437; NM_203342; NM_203343; NM_001166006	6	1449	2691	2827	1.025	0.6383	0.9692	0.945	0.9451	0.9087	0.8166	0.8143	0.7767	0.9655	0.9895	0.931	1.044	1.046	0.8926	0.8886	0.9977	0.9976	1	1	0.9846	1	1	0.9907	1	1	0.9877	1	1	0.9923	1	1	0.9938	1	1	0.9938	1	1	0.9877	1	1	0.9877	0.5	0.9912
PTPRU	NM_001195001; NM_005704; NM_133177; NM_133178	4	883	1765	2069	1.066	0.4551	0.9094	0.9404	0.9425	0.9099	0.8096	0.8134	0.7792	0.9915	0.9918	0.9571	1.003	1.001	1	0.9994	1	1	1	1	0.9954	1	1	0.9892	1	1	0.9954	1	1	0.9907	1	1	0.9954	1	1	0.9954	1	1	0.9954	1	1	0.9954	0	1
LOC100129196	NR_034182	1	200.6	170	212.8	1.198	1.129	0.9572	0.9417	0.9551	0.8659	0.7951	0.8086	0.7494	0.9897	0.993	0.9176	1.279	1.277	0.7056	0.6903	0.9952	0.9948	0.8133	0.8272	0.7454	0.8241	0.8488	0.7685	0.8781	0.8889	0.8241	0.9136	0.9105	0.8627	0.8997	0.9136	0.8596	0.9074	0.9182	0.858	0.9244	0.9275	0.8519	0.9244	0.9275	0.8519	NA	NA
PRO0611	NR_002762	1	182.2	46.4	48.8	0.988	3.689	0.9396	0.9344	0.933	0.6767	0.8074	0.7892	0.5172	0.9918	0.989	0.7284	1	1	1	1	1	1	0.963	0.9645	0.8256	0.9568	0.9568	0.8287	0.963	0.9676	0.8225	0.9568	0.9583	0.8272	0.9583	0.9707	0.7824	0.9583	0.9707	0.7824	0.9599	0.9676	0.7824	0.9599	0.9676	0.7824	NA	NA
ZCCHC17	NM_016505	1	312.6	110	138.2	0.9955	2.252	0.7926	0.9407	0.9501	0.7982	0.8191	0.8266	0.6582	0.9812	0.9942	0.8673	1.002	1	0.9985	1	1	1	0.9182	0.9028	0.9275	0.9244	0.9151	0.9321	0.9244	0.9028	0.9306	0.9275	0.9136	0.9321	0.9167	0.909	0.9321	0.912	0.909	0.9306	0.9259	0.9043	0.9275	0.9259	0.9043	0.9275	NA	NA
SERINC2	NM_001199038; NM_001199037; NM_178865; NM_001199039; NM_018565	5	1545	945.2	913.6	0.9521	1.646	0.9537	0.9422	0.9459	0.8534	0.815	0.8159	0.7385	0.9893	0.9859	0.9044	1.001	1	0.9998	0.9997	1	1	1	1	1	1	1	1	1	1	1	1	1	1	1	1	1	1	1	1	1	1	1	1	1	1	1	1
LOC149086	NR_034112	1	343	100	91.6	0.905	3.389	0.9883	0.9345	0.9452	0.742	0.7991	0.8204	0.64	0.9934	0.9883	0.818	1	1	1	1	1	1	0.8796	0.9043	0.8133	0.8287	0.8457	0.7932	0.8796	0.8981	0.8071	0.8318	0.8457	0.7932	0.8765	0.8935	0.784	0.8627	0.8935	0.784	0.8627	0.8904	0.7824	0.8627	0.8904	0.7824	NA	NA
LOC284551	NR_027085	1	239.6	227.2	291.2	1.226	1.009	0.9568	0.9423	0.9591	0.8768	0.8187	0.8364	0.7447	0.9567	0.995	0.8592	1	1	1	1	1	1	0.9815	0.9769	0.8133	0.9769	0.9691	0.8117	0.9815	0.9769	0.8071	0.9784	0.9691	0.8102	0.9784	0.9722	0.8287	0.983	0.9722	0.8302	0.9707	0.9691	0.8241	0.9707	0.9691	0.8241	NA	NA
TINAGL1	NM_001204414; NM_022164; NM_001204415	3	1143	568.2	428.4	0.7858	2.142	1.04	0.9486	0.9388	0.8536	0.8147	0.8061	0.7304	0.957	0.9867	0.8634	1.001	1.001	1.001	0.9989	1	1	0.9985	0.9985	0.9846	1	0.9969	0.9861	0.9985	0.9985	0.9846	1	0.9985	0.9892	0.9938	0.9938	0.9954	0.9938	0.9938	0.9954	1	0.9985	0.9846	1	0.9985	0.9846	0.8477	0.9678
HCRTR1	NM_001525	1	377.2	198.2	143.8	0.8293	2.176	1.143	0.9444	0.9491	0.8436	0.8178	0.8123	0.7064	0.9819	0.9899	0.9072	1.001	1	1.001	1	1	1	0.9136	0.9244	0.9198	0.9182	0.9259	0.909	0.9151	0.9259	0.9182	0.9182	0.9259	0.909	0.909	0.912	0.9059	0.9167	0.9105	0.9059	0.9043	0.9151	0.9028	0.9043	0.9151	0.9028	NA	NA
KHDRBS1	NM_006559	1	251	222.2	191.2	0.8218	1.079	0.9552	0.9393	0.9514	0.8767	0.8065	0.8263	0.7561	0.9885	0.9936	0.9298	1.003	1	0.9989	1	1	1	0.929	0.9491	0.9321	0.9475	0.9614	0.9429	0.9336	0.9491	0.9336	0.946	0.9614	0.9429	0.9244	0.929	0.9198	0.9059	0.9321	0.9198	0.9259	0.9444	0.9228	0.9259	0.9444	0.9228	NA	NA
TMEM39B	NM_018056	1	299.4	186.8	159.6	1.013	1.901	1.186	0.9549	0.9399	0.8426	0.8283	0.811	0.7173	0.9912	0.9866	0.8983	1.001	1	0.9987	1	1	1	0.787	0.7747	0.7346	0.7654	0.7176	0.6944	0.7917	0.767	0.7315	0.7685	0.7114	0.6898	0.7963	0.8056	0.75	0.804	0.8056	0.7485	0.8025	0.7932	0.7454	0.8025	0.7932	0.7454	NA	NA
KPNA6	NM_012316	1	177.6	704.6	1048	1.641	0.278	1.103	0.9405	0.9561	0.9157	0.8155	0.8255	0.7885	0.9445	0.9876	0.9234	1.001	1	0.9994	1	1	1	0.608	0.6281	0.5525	0.6096	0.6157	0.5478	0.6065	0.6265	0.5509	0.6096	0.6157	0.5478	0.6019	0.6049	0.5633	0.608	0.6142	0.5648	0.6142	0.6281	0.5602	0.6142	0.6281	0.5602	NA	NA
TXLNA	NM_175852	1	232.4	289.6	473.4	1.139	0.5592	0.697	0.9447	0.9518	0.8964	0.8192	0.8296	0.7749	0.9835	0.9931	0.9454	1.001	1	1	1	1	1	0.9568	0.9506	0.9645	0.963	0.9568	0.966	0.9568	0.9506	0.963	0.963	0.9568	0.966	0.9676	0.963	0.9599	0.9753	0.963	0.9599	0.9568	0.9568	0.9599	0.9568	0.9568	0.9599	NA	NA
CCDC28B	NM_024296	1	218.8	54	70.6	0.929	2.879	0.7107	0.9377	0.9616	0.7481	0.7904	0.8428	0.637	0.9943	0.9927	0.7926	1	1	1	1	1	1	0.7963	0.7994	0.7809	0.8179	0.8364	0.8179	0.8009	0.8009	0.7824	0.8287	0.838	0.8179	0.8086	0.8102	0.7901	0.8117	0.8102	0.7901	0.8025	0.8102	0.787	0.8025	0.8102	0.787	NA	NA
IQCC	NM_001160042; NM_018134	2	578	417	373.8	0.9949	1.549	1.121	0.9379	0.9488	0.8484	0.809	0.8159	0.7209	0.9032	0.9841	0.8307	1	1.001	1	0.9993	1	1	0.9892	0.9892	0.9645	0.9877	0.9877	0.9614	0.9861	0.9892	0.9645	0.9861	0.9877	0.9614	0.9846	0.9877	0.9707	0.983	0.9892	0.9707	0.9892	0.9907	0.9707	0.9892	0.9907	0.9707	0	1
DCDC2B	NM_001099434	1	440	110.2	81.4	0.6963	3.764	0.9429	0.9484	0.945	0.8258	0.8403	0.8105	0.7096	0.9877	0.9914	0.873	1	1	1	1	1	1	0.9877	0.9907	0.966	0.9938	0.9954	0.9691	0.9877	0.9938	0.966	0.9938	0.9969	0.9691	0.9923	0.9907	0.9738	0.9877	0.9907	0.9738	0.9923	0.9907	0.9738	0.9923	0.9907	0.9738	NA	NA
EIF3I	NM_003757	1	276.4	145.6	112.4	0.8896	2.188	1.153	0.9555	0.9457	0.7953	0.8185	0.83	0.6868	0.8577	0.9305	0.728	1.002	1	0.9963	1	1	1	0.8179	0.8241	0.7253	0.8025	0.8395	0.7114	0.8025	0.8225	0.7145	0.8009	0.841	0.7114	0.8519	0.875	0.7485	0.8395	0.875	0.75	0.841	0.8673	0.7485	0.841	0.8673	0.7485	NA	NA
FAM167B	NM_032648	1	311	76.8	80.2	0.9681	3.754	0.9273	0.9501	0.946	0.7422	0.8105	0.8116	0.612	0.9925	0.9865	0.8021	1	1	1	1	1	1	0.8102	0.8565	0.858	0.7762	0.8549	0.8364	0.8086	0.8549	0.858	0.7762	0.8519	0.8364	0.8457	0.8642	0.8812	0.8287	0.8673	0.8812	0.8349	0.8673	0.8843	0.8349	0.8673	0.8843	NA	NA
LCK	NM_005356; NM_001042771	2	529.6	358.6	318	0.8698	1.449	0.9822	0.9415	0.943	0.841	0.8164	0.8138	0.7144	0.9881	0.9932	0.8996	1.002	1.004	1.001	0.9961	1	1	0.9475	0.9444	0.8904	0.9506	0.9444	0.8796	0.9475	0.9444	0.8889	0.9506	0.9414	0.8704	0.9506	0.9444	0.8904	0.9506	0.9444	0.8904	0.9475	0.9444	0.8904	0.9475	0.9444	0.8904	0.9997	1
HDAC1	NM_004964	1	261.8	192.8	194.6	1.074	1.445	1.064	0.9404	0.932	0.8434	0.8243	0.8037	0.7168	0.9877	0.9947	0.8983	1.001	1	0.9989	1	1	1	0.9753	0.9614	0.9784	0.963	0.9522	0.9691	0.9769	0.9614	0.9769	0.963	0.9522	0.9691	0.9722	0.9722	0.9784	0.9738	0.9691	0.9784	0.9784	0.9614	0.9753	0.9784	0.9614	0.9753	NA	NA
TSSK3	NM_052841	1	307.4	125	106.8	0.9372	2.698	1.097	0.9438	0.9466	0.792	0.7921	0.8269	0.6592	0.9888	0.9928	0.8496	1	1	1	1	1	1	0.9815	0.9738	0.966	0.9769	0.9722	0.9552	0.9784	0.9769	0.963	0.9738	0.9753	0.9552	0.9799	0.9784	0.9784	0.9799	0.9784	0.9784	0.9815	0.9799	0.9799	0.9815	0.9799	0.9799	NA	NA
ZBTB8B	NM_001145720	1	313.6	316.2	297	0.853	0.9008	0.9084	0.9455	0.9541	0.895	0.8182	0.8272	0.7761	0.967	0.9872	0.9203	1.003	1	0.9986	1	1	1	0.9892	0.9923	0.983	0.9907	0.9954	0.983	0.9861	0.9923	0.983	0.9907	0.9938	0.983	0.9907	0.9969	0.983	0.9923	0.9969	0.983	0.9892	0.9938	0.983	0.9892	0.9938	0.983	NA	NA
ZBTB8A	NM_001040441	1	222	690.8	562.8	0.8857	0.3494	1.087	0.9343	0.9396	0.9137	0.8106	0.8108	0.7959	0.838	0.9883	0.8028	1	1	0.9981	1	1	1	0.8673	0.8673	0.8966	0.8673	0.8704	0.912	0.8673	0.8704	0.8981	0.8673	0.8704	0.912	0.8549	0.8765	0.9213	0.8688	0.8735	0.9213	0.8673	0.8704	0.9151	0.8673	0.8704	0.9151	NA	NA
RBBP4	NM_001135255; NM_005610; NM_001135256	3	704.2	2171	1995	0.9702	0.3423	1.057	0.9418	0.9452	0.9173	0.8167	0.814	0.7926	0.9295	0.9898	0.9051	1.152	1.153	0.6811	0.6926	0.9928	0.9928	0.9861	0.983	0.9846	0.9815	0.983	0.9815	0.9815	0.9815	0.9892	0.983	0.983	0.9892	0.9877	0.9846	0.9877	0.9877	0.9846	0.9861	0.9846	0.9815	0.9815	0.9846	0.9815	0.9815	0.8333	0.859
KIAA1522	NM_020888; NM_001198972; NM_001198973	3	718	1612	1177	1.017	0.7062	1.371	0.9422	0.9423	0.8953	0.8138	0.8145	0.7674	0.9908	0.9925	0.9432	1.001	1.001	1.001	0.9992	1	1	1	1	0.9938	1	1	0.9938	1	1	0.9938	1	1	0.9938	1	1	0.9985	1	1	0.9985	1	1	0.9969	1	1	0.9969	0.8333	0.9614
S100PBP	NM_001017406; NM_022753	2	646.6	476	485.4	0.9977	2.007	0.8783	0.939	0.9474	0.8845	0.815	0.816	0.758	0.9312	0.9635	0.8954	1.038	1.036	0.9465	0.9459	0.9935	0.9935	1	0.9985	0.9969	1	0.9938	0.9938	1	1	1	1	0.9985	0.9985	0.9969	0.9969	0.9923	0.9969	0.9969	0.9923	1	0.9985	0.9969	1	0.9985	0.9969	0	0.9394
HPCA	NM_002143	1	300.4	94.8	134.6	1.105	2.466	0.7783	0.9495	0.9414	0.8249	0.8351	0.8056	0.7046	0.9851	0.988	0.8713	1.058	1.059	0.9358	0.9342	1	1	0.7901	0.787	0.7423	0.7994	0.8194	0.7824	0.7932	0.7994	0.7377	0.804	0.8071	0.7793	0.8133	0.8164	0.7608	0.8148	0.8194	0.7608	0.8102	0.8164	0.7577	0.8102	0.8164	0.7577	NA	NA
ADC	NM_052998	1	261.2	171.2	191.2	1.011	1.382	0.9057	0.9487	0.9403	0.854	0.7992	0.8254	0.7301	0.9948	0.9885	0.9019	1	1	1	1	1	1	0.9444	0.9583	0.8148	0.9213	0.9275	0.7855	0.9506	0.9599	0.8179	0.9213	0.9275	0.7855	0.9306	0.946	0.7793	0.9321	0.9491	0.7778	0.9444	0.9537	0.7932	0.9444	0.9537	0.7932	NA	NA
ZNF362	NM_152493	1	222.8	227.6	240.2	0.8924	0.8279	0.8458	0.9392	0.9461	0.877	0.8135	0.8223	0.746	0.9908	0.9892	0.9271	1.004	1	1	1	1	1	1	1	0.9306	1	0.9985	0.9151	1	1	0.9306	1	0.9985	0.9151	1	1	0.9167	1	1	0.9167	1	1	0.9213	1	1	0.9213	NA	NA
ZSCAN20	NM_145238	1	262.8	410.6	410.4	1.123	0.7191	1.124	0.9381	0.9422	0.8962	0.809	0.8014	0.7579	0.9878	0.9901	0.945	1.002	1	1.001	1	1	1	0.9969	0.9907	0.9614	0.9954	0.9877	0.966	0.9969	0.9907	0.963	0.9954	0.9892	0.966	0.9954	0.9877	0.966	0.9938	0.9877	0.966	0.9969	0.9907	0.966	0.9969	0.9907	0.966	NA	NA
HMGB4	NM_145205; NR_033264	2	480.8	253.6	313	1.036	2.726	0.9758	0.9508	0.9443	0.8265	0.8224	0.8037	0.7074	0.9911	0.9892	0.888	1	1	1	1	1	1	0.9985	0.9985	0.9985	0.9985	0.9985	0.9985	0.9985	0.9985	0.9985	0.9985	0.9985	0.9985	0.9985	0.9892	0.9846	0.9985	0.9892	0.9846	0.9985	0.9985	0.9985	0.9985	0.9985	0.9985	0.9978	0.9978
LOC402779	NR_038372	1	287.6	90.8	90.2	0.7631	2.433	0.7684	0.9712	0.943	0.7996	0.8381	0.8261	0.6806	0.9978	0.993	0.8524	1	1	1	1	1	1	0.9244	0.9568	0.9645	0.8873	0.9383	0.9367	0.9228	0.9568	0.9645	0.8858	0.9367	0.9383	0.9275	0.966	0.9691	0.9306	0.966	0.9707	0.9321	0.9676	0.9738	0.9321	0.9676	0.9738	NA	NA
C1orf94	NM_032884; NM_001134734	2	697.2	449	438.6	1.047	1.707	1.071	0.9476	0.9392	0.861	0.8167	0.8144	0.7341	0.9922	0.99	0.9114	1.002	1	1	1	1	1	1	1	1	1	1	1	1	1	1	1	1	1	1	1	1	1	1	1	1	1	1	1	1	1	1	0.9399
GJB5	NM_005268	1	305.2	89	108.2	0.9747	2.75	0.802	0.9445	0.9417	0.7663	0.7948	0.808	0.6382	0.9908	0.9948	0.8539	1	1	1	1	1	1	0.8657	0.8472	0.7191	0.8549	0.8086	0.6975	0.8688	0.8488	0.7191	0.8611	0.8025	0.7006	0.8549	0.8333	0.7037	0.8565	0.8364	0.7052	0.8596	0.8349	0.7037	0.8596	0.8349	0.7037	NA	NA
GJB4	NM_153212	1	260.4	303.4	234.4	0.9525	1.058	1.233	0.9471	0.9524	0.8688	0.8166	0.8264	0.7264	0.9932	0.99	0.9196	1	1	1	1	1	1	0.963	0.9861	0.9645	0.9583	0.9815	0.9568	0.963	0.9861	0.9645	0.9552	0.9784	0.9568	0.9614	0.9861	0.963	0.963	0.9861	0.963	0.9583	0.9815	0.9614	0.9583	0.9815	0.9614	NA	NA
GJB3	NM_024009; NM_001005752	2	602.8	345	287	0.8289	1.815	1.003	0.9415	0.9512	0.8359	0.8	0.8245	0.702	0.9916	0.991	0.8829	1.001	1.001	0.9993	0.9991	1	1	1	1	0.9414	1	1	0.9444	1	1	0.9475	1	1	0.9491	1	1	0.9691	1	1	0.9691	1	1	0.9599	1	1	0.9599	1	1
GJA4	NM_002060	1	311.8	132	121.2	0.8623	2.219	0.9394	0.9538	0.9455	0.8288	0.8168	0.8114	0.6939	0.995	0.9923	0.8848	1	1	1	1	1	1	0.8395	0.8426	0.8256	0.8657	0.8657	0.8364	0.841	0.8426	0.8241	0.8688	0.8688	0.8349	0.821	0.8241	0.8133	0.8225	0.8241	0.8117	0.8225	0.8225	0.8117	0.8225	0.8225	0.8117	NA	NA
ZMYM1	NM_024772	1	276.8	388.6	391	1.082	0.7661	1.076	0.9545	0.9451	0.8842	0.8455	0.8201	0.7653	0.9913	0.9899	0.9418	1.002	1	0.9989	1	1	1	1	1	0.9877	1	1	0.9892	1	1	0.9877	1	1	0.9892	1	1	0.983	1	1	0.983	1	1	0.9861	1	1	0.9861	NA	NA
ZMYM4	NM_005095	1	248	537	538.8	0.889	0.4092	0.8863	0.935	0.9234	0.9196	0.814	0.7863	0.7899	0.9889	0.9855	0.9687	1.001	1	0.998	1	1	1	0.7515	0.7531	0.7639	0.7438	0.7593	0.7593	0.7546	0.7469	0.7654	0.7454	0.7546	0.7593	0.7562	0.7731	0.7824	0.7623	0.7731	0.7824	0.7716	0.7701	0.7855	0.7716	0.7701	0.7855	NA	NA
NCDN	NM_001014839; NM_001014841; NM_014284	3	773	919.4	952.6	1.043	0.8486	1.008	0.9383	0.9428	0.8884	0.8127	0.8147	0.7611	0.987	0.9881	0.9308	1.001	1.001	0.9991	0.9995	1	1	0.983	0.9815	0.9846	0.983	0.9815	0.9846	0.983	0.9815	0.9846	0.983	0.9815	0.9846	0.9861	0.9815	0.9861	0.9954	0.9815	0.9861	0.983	0.9815	0.9846	0.983	0.9815	0.9846	0	0.9862
TFAP2E	NM_178548	1	309.4	185	208.2	1.099	1.633	0.9764	0.9337	0.9451	0.8562	0.8021	0.8371	0.7492	0.9933	0.991	0.9092	1	1	1	1	1	1	1	1	1	1	1	1	1	1	1	1	1	1	1	1	1	1	1	1	1	1	1	1	1	1	NA	NA
EIF2C4	NM_017629	1	243.8	627.4	564.6	0.9229	0.3985	1.026	0.9423	0.936	0.9184	0.8084	0.8236	0.7858	0.9681	0.9861	0.9423	1.001	1	1	1	1	1	0.8781	0.912	0.8395	0.8657	0.8981	0.8164	0.8704	0.912	0.8441	0.8688	0.9012	0.8164	0.8765	0.8981	0.8302	0.8765	0.9012	0.8302	0.8704	0.9105	0.8364	0.8704	0.9105	0.8364	NA	NA
EIF2C1	NM_012199	1	295.8	582.8	738	1.139	0.4565	0.8996	0.9482	0.9493	0.9128	0.8125	0.835	0.7835	0.9913	0.9885	0.9633	1.001	1	0.9997	1	1	1	0.8704	0.9012	0.8519	0.8673	0.8904	0.858	0.8781	0.9012	0.8488	0.8719	0.8935	0.858	0.8519	0.8781	0.838	0.8704	0.8812	0.838	0.8735	0.8981	0.8441	0.8735	0.8981	0.8441	NA	NA
EIF2C3	NM_024852; NM_177422	2	506.4	506.6	556.2	0.9097	0.8363	0.8313	0.9371	0.9451	0.891	0.8091	0.8136	0.7655	0.9889	0.9897	0.9392	1.002	1	0.9996	1	1	1	0.9954	0.9985	0.8565	0.9954	0.9985	0.8596	0.9954	0.9985	0.8596	0.9954	0.9985	0.8596	0.9954	0.9938	0.8611	0.9923	0.9938	0.8611	0.9954	0.9954	0.858	0.9954	0.9954	0.858	0	0.9628
TEKT2	NM_014466	1	362	122.6	112.8	0.8626	2.769	0.9378	0.9557	0.9497	0.832	0.8156	0.8133	0.6786	0.9929	0.9901	0.8874	1	1	1	1	1	1	0.8302	0.8133	0.7747	0.8148	0.8102	0.7932	0.8302	0.8086	0.7747	0.8133	0.8071	0.7932	0.8179	0.821	0.8009	0.8179	0.8225	0.7994	0.8225	0.8133	0.8025	0.8225	0.8133	0.8025	NA	NA
ADPRHL2	NM_017825	1	391.8	127	112.4	0.7671	2.674	0.8669	0.952	0.95	0.8268	0.8203	0.8162	0.7008	0.9964	0.9923	0.8756	1.004	1	0.9981	1	1	1	0.9599	0.9537	0.8981	0.946	0.9444	0.8688	0.9599	0.9568	0.8981	0.9444	0.9444	0.8704	0.9491	0.9475	0.8904	0.9506	0.9506	0.8889	0.9537	0.9522	0.892	0.9537	0.9522	0.892	NA	NA
MAP7D1	NM_018067	1	270	273	404	1.403	0.9374	0.948	0.9361	0.9526	0.8777	0.8134	0.8185	0.7538	0.9891	0.9911	0.9348	1.004	1	0.9989	1	1	1	0.9136	0.929	0.9491	0.9306	0.9383	0.9599	0.9074	0.929	0.9491	0.9275	0.9414	0.9599	0.9074	0.9259	0.9568	0.9213	0.929	0.9568	0.9228	0.9352	0.9583	0.9228	0.9352	0.9583	NA	NA
THRAP3	NM_005119	1	252.4	328	256.2	0.6672	0.6574	0.8545	0.9516	0.9469	0.903	0.8283	0.8209	0.7823	0.9875	0.9881	0.9476	1.001	1	0.9975	1	1	1	0.9769	0.9769	0.8488	0.9738	0.9645	0.8164	0.9769	0.9769	0.8472	0.9691	0.9645	0.8164	0.9799	0.9753	0.8642	0.9753	0.9753	0.8611	0.9799	0.9769	0.8549	0.9799	0.9769	0.8549	NA	NA
SH3D21	NM_001162530; NM_024676	2	560.8	383.4	407.2	0.9776	1.345	0.9121	0.946	0.9419	0.8685	0.8089	0.8217	0.7491	0.9887	0.9904	0.9212	1.003	1	0.999	1	1	1	1	1	0.9877	0.9985	0.9985	0.983	1	1	0.9877	0.9985	0.9985	0.983	0.9985	1	0.9907	0.9985	1	0.9907	1	1	0.9907	1	1	0.9907	1	0.9647
MIR4255	NR_036217	1	0	12.4	0	0	0	1.988	NA	NA	0.09677	NA	NA	0	NA	NA	0.2097	NA	NA	NA	NA	NA	NA	NA	NA	NA	NA	NA	NA	NA	NA	NA	NA	NA	NA	NA	NA	NA	NA	NA	NA	NA	NA	NA	NA	NA	NA	NA	NA
ZC3H12A	NM_025079	1	232.6	228.6	245.4	1.043	0.9884	0.9715	0.9446	0.9372	0.8696	0.8289	0.8229	0.7437	0.9919	0.9931	0.909	1.002	1	1	1	1	1	0.9877	0.9969	0.9444	0.9861	0.9969	0.9568	0.9877	0.9969	0.9444	0.9861	0.9969	0.9568	0.9753	0.9907	0.9383	0.9753	0.9907	0.9383	0.9815	0.9969	0.9414	0.9815	0.9969	0.9414	NA	NA
DNALI1	NM_003462	1	297.6	233.4	236.8	1.032	1.297	1.017	0.951	0.9483	0.8723	0.8176	0.8266	0.7404	0.9899	0.9886	0.9135	1.032	1.033	0.9618	0.9618	1	1	0.9491	0.9769	0.9167	0.9444	0.9753	0.912	0.9444	0.9753	0.9213	0.946	0.9769	0.9136	0.9522	0.9815	0.9136	0.9491	0.983	0.9151	0.9522	0.9815	0.9151	0.9522	0.9815	0.9151	NA	NA
CDCA8	NM_018101	1	314.2	160.2	193	0.9671	1.575	0.8029	0.9451	0.9402	0.8502	0.8124	0.8154	0.7216	0.9855	0.9924	0.8976	1	1	1	1	1	1	0.9491	0.9552	0.9537	0.9506	0.9599	0.9552	0.9475	0.9583	0.9552	0.9522	0.963	0.9552	0.9383	0.946	0.9522	0.9336	0.9491	0.9522	0.9444	0.9537	0.9537	0.9444	0.9537	0.9537	NA	NA
MANEAL	NM_001031740; NM_001113482; NM_152496	3	829.6	646.4	690.6	1.025	1.238	0.9536	0.9395	0.9484	0.8636	0.8097	0.8161	0.7497	0.8862	0.9838	0.8298	1.004	1.004	0.9861	0.9964	1	1	1	1	1	1	1	1	1	1	1	1	1	0.9985	1	1	1	1	1	1	1	1	1	1	1	1	0.8333	0.9942
C1orf122	NM_001142726; NM_198446	2	709.8	205.8	169.4	0.7834	3.347	0.955	0.9504	0.9442	0.7901	0.8182	0.8259	0.6686	0.9953	0.9949	0.8474	1.2	1.193	0.6559	0.6566	0.9997	1.001	0.7793	0.8148	0.6466	0.7747	0.804	0.6605	1	1	0.9414	1	1	0.9275	0.9985	0.9985	0.9583	0.9954	0.9985	0.9599	0.9985	0.9985	0.9506	0.9985	0.9985	0.9506	0	1
UTP11L	NM_016037	1	306.6	164.8	163.2	0.9187	1.726	0.9279	0.8824	0.938	0.7973	0.8125	0.8102	0.7367	0.8517	0.9752	0.7791	1.004	1.347	0.9889	0.9502	0.996	0.9959	0.841	0.8827	0.8781	0.7299	0.7269	0.7809	0.8488	0.8796	0.8719	0.8457	0.8843	0.875	0.8364	0.8534	0.8503	0.8441	0.8549	0.8488	0.8364	0.8565	0.8519	0.8364	0.8596	0.8519	NA	NA
MIR3659	NR_037432	1	0	29.8	0	0	0	3.475	NA	NA	0.1275	NA	NA	0.01342	NA	NA	0.2148	NA	NA	NA	NA	NA	NA	NA	NA	NA	NA	NA	NA	NA	NA	NA	NA	NA	NA	NA	NA	NA	NA	NA	NA	NA	NA	NA	NA	NA	NA	NA	NA
AKIRIN1	NM_001136275; NM_024595	2	659.2	403.2	385.2	0.8379	1.439	0.876	0.9481	0.9448	0.8586	0.8152	0.821	0.7331	0.9455	0.9857	0.8641	1.002	1	0.9995	1	1	1	0.9969	0.9969	0.9907	0.9969	0.9969	0.9907	0.9969	0.9969	0.9907	0.9969	0.9969	0.9907	0.9969	0.9969	0.9907	0.9969	0.9969	0.9907	0.9969	0.9969	0.9907	0.9969	0.9969	0.9907	0	1
NDUFS5	NM_001184979; NM_004552	2	376.4	132.8	88	0.893	3.818	1.346	0.9409	0.9442	0.6581	0.8364	0.8124	0.5633	0.9864	0.992	0.7229	1	1.008	1	0.9918	1	1	0.9336	0.9537	0.9383	0.9753	0.983	0.9552	0.929	0.9537	0.9398	0.9815	0.983	0.9583	0.9367	0.963	0.9444	0.9475	0.963	0.9444	0.9414	0.963	0.9475	0.9414	0.963	0.9475	0	0.9992
MACF1	NM_012090; NM_033044	2	382.6	3344	3708	1.153	0.118	1.034	0.9408	0.9482	0.9295	0.8136	0.8197	0.7992	0.9894	0.9864	0.9791	1.001	1	0.9999	0.9999	1	1	0.9969	0.9938	0.9938	0.9969	0.9938	0.9969	0.9938	0.9938	0.9938	0.9969	0.9938	0.9969	0.9938	0.9938	0.9938	0.9938	0.9938	0.9938	0.9938	0.9938	0.9938	0.9938	0.9938	0.9938	1	1
KIAA0754	NM_015038	1	242.4	830.8	694	1.148	0.4008	1.374	0.9378	0.9389	0.9085	0.8153	0.821	0.7833	0.968	0.9926	0.9386	1.094	1.06	0.9788	0.9791	1	1	0.875	0.8981	0.9074	0.8472	0.8704	0.8873	0.8488	0.8781	0.8935	0.8457	0.8549	0.8781	0.8472	0.8735	0.9012	0.8426	0.8765	0.9012	0.8688	0.8812	0.9012	0.8688	0.8812	0.9012	NA	NA
BMP8A	NM_181809	1	207.2	454	462.4	0.9485	0.425	0.9315	0.9304	0.945	0.9013	0.8123	0.8253	0.7744	0.9464	0.9894	0.9026	1.139	1.136	0.8554	0.8557	0.9961	0.996	0.9645	0.9753	0.9367	0.9552	0.9691	0.9306	0.9506	0.9552	0.9213	0.9367	0.9367	0.9074	0.9506	0.9506	0.9306	0.9414	0.9506	0.9306	0.963	0.9599	0.929	0.963	0.9599	0.929	NA	NA
PPIE	NM_001195007; NM_006112; NM_203456; NR_036543; NR_036544	5	1337	1389	1385	0.9858	1.595	1.038	0.9395	0.9394	0.8797	0.8109	0.8063	0.7435	0.9789	0.9888	0.9183	1.013	1.014	0.9817	0.9815	1	1	1	1	0.9923	1	1	0.9954	1	1	0.9938	1	1	0.9954	1	1	1	1	1	1	1	1	0.9938	1	1	0.9938	0	0.1667
MFSD2A	NM_001136493; NM_032793	2	456	383	381	1.007	1.206	1.014	0.9412	0.9399	0.8627	0.8058	0.8145	0.7368	0.9869	0.9917	0.9086	1.002	1	1	1	1	1	0.9352	0.9398	0.9414	0.9244	0.9336	0.929	0.9352	0.9429	0.9414	0.9306	0.9336	0.929	0.9383	0.946	0.9475	0.9383	0.946	0.9475	0.9367	0.946	0.9491	0.9367	0.946	0.9491	0	0.9997
CAP1	NM_001105530; NM_006367	2	515.2	452.6	441.4	0.9216	1.075	0.945	0.9406	0.9418	0.8661	0.8056	0.8148	0.7265	0.9887	0.9887	0.9116	1.002	1	0.973	1	1	1	0.9506	0.9444	0.8858	0.9506	0.9352	0.875	0.9506	0.9444	0.8858	0.9506	0.9414	0.8843	0.9568	0.9506	0.8843	0.9506	0.9506	0.8843	0.9537	0.9444	0.8827	0.9537	0.9444	0.8827	0	1
RLF	NM_012421	1	220.6	751.2	597	1.102	0.4073	1.387	0.9444	0.9402	0.9073	0.8117	0.8033	0.7806	0.9889	0.9873	0.9566	1	1	1	1	1	1	0.9877	0.9799	0.9537	0.9877	0.9846	0.9552	0.9877	0.9799	0.9522	0.9877	0.9846	0.9552	0.9954	0.983	0.9475	0.9877	0.983	0.9475	0.9877	0.9799	0.9491	0.9877	0.9799	0.9491	NA	NA
TMCO2	NM_001008740	1	209.6	68.4	59.2	0.922	3.264	1.066	0.9392	0.9389	0.7339	0.8277	0.8139	0.6111	0.9865	0.9885	0.7865	1	1	1	1	1	1	0.9537	0.946	0.8966	0.9506	0.9429	0.8935	0.9568	0.946	0.8951	0.9506	0.9398	0.8935	0.9491	0.9522	0.9012	0.946	0.9522	0.9012	0.946	0.9475	0.9012	0.9429	0.9475	0.9012	NA	NA
ZMPSTE24	NM_005857	1	253.2	275.2	265.2	0.9703	0.9265	1.007	0.9404	0.9384	0.8844	0.8183	0.8017	0.7653	0.994	0.9913	0.9251	1	1	1	1	1	1	0.8997	0.9275	0.9059	0.8889	0.8997	0.8935	0.9012	0.9151	0.9028	0.8843	0.8997	0.8935	0.8966	0.912	0.9043	0.8935	0.912	0.9043	0.8997	0.9105	0.9043	0.8997	0.9105	0.9043	NA	NA
SMAP2	NM_022733; NM_001198978; NM_001198979; NM_001198980	4	1258	845.8	808	0.8745	1.388	0.9295	0.9408	0.9429	0.8676	0.8042	0.8134	0.7425	0.9859	0.9901	0.9165	1.002	1.003	0.9982	0.9978	1	1	0.9799	0.9784	0.9383	0.983	0.9769	0.9444	0.9799	0.9784	0.9398	0.983	0.9799	0.9475	0.9784	0.9738	0.9491	0.9784	0.9738	0.9491	0.9799	0.9769	0.9383	0.9799	0.9769	0.9383	1	1
ZNF643	NM_023070	1	305	151.6	176.2	1.001	1.733	0.8616	0.9467	0.9403	0.8522	0.8025	0.8177	0.7137	0.9705	0.9882	0.8931	1.002	1	0.9988	1	1	1	0.9306	0.9645	0.9228	0.9383	0.966	0.9306	0.9352	0.9614	0.9259	0.9414	0.966	0.9306	0.9414	0.9676	0.9228	0.9429	0.9645	0.9228	0.9398	0.9614	0.9259	0.9398	0.9614	0.9259	NA	NA
ZNF642	NM_198494	1	266.6	160.8	131.6	0.7034	1.425	0.8597	0.9514	0.934	0.8769	0.8146	0.8012	0.7512	0.9818	0.991	0.9129	1.002	1	0.9984	1	1	1	1	0.9985	0.983	0.9985	0.9938	0.983	1	0.9985	0.983	0.9985	0.9954	0.983	0.9985	0.9985	0.9892	1	0.9985	0.9892	1	1	0.9877	1	1	0.9877	NA	NA
DEM1	NM_022774	1	294.4	158.4	185.8	0.9733	1.542	0.83	0.9451	0.9443	0.8283	0.8138	0.8166	0.721	0.9516	0.9912	0.8194	1	1	1	1	1	1	0.8997	0.8966	0.8179	0.8997	0.909	0.8102	0.8997	0.8981	0.8164	0.8951	0.912	0.8102	0.9105	0.912	0.8503	0.909	0.912	0.8503	0.9136	0.9151	0.8457	0.9136	0.9151	0.8457	NA	NA
ZNF684	NM_152373	1	279.2	184.6	207.8	1.144	1.537	1.016	0.9519	0.9448	0.8516	0.8296	0.8223	0.7259	0.9769	0.9878	0.8949	1	1	1	1	1	1	1	1	0.9861	1	1	0.9907	1	1	0.9861	1	1	0.9892	1	1	0.9923	1	1	0.9923	1	1	0.9954	1	1	0.9954	NA	NA
NFYC	NM_001142587; NM_001142588; NM_001142589; NM_014223; NM_001142590	5	1669	844	943	1.021	1.831	0.9144	0.9376	0.9432	0.8545	0.8129	0.8119	0.7313	0.9809	0.979	0.8962	1.071	1.067	0.8446	0.8427	0.9979	0.9979	0.9985	0.9969	0.8997	0.9985	0.9969	0.8981	1	0.9969	0.9059	0.9985	0.9969	0.912	1	1	0.9105	1	1	0.912	1	0.9985	0.9074	1	0.9985	0.909	0.6413	0.5
MIR30E	NR_029846	1	0	18.2	0	0	0	2.283	NA	NA	0.1099	NA	NA	0	NA	NA	0.2308	NA	NA	NA	NA	NA	NA	NA	NA	NA	NA	NA	NA	NA	NA	NA	NA	NA	NA	NA	NA	NA	NA	NA	NA	NA	NA	NA	NA	NA	NA	NA	NA
MIR30C1	NR_029833	1	0	18.2	0	0	0	2.36	NA	NA	0.1538	NA	NA	0	NA	NA	0.2418	NA	NA	NA	NA	NA	NA	NA	NA	NA	NA	NA	NA	NA	NA	NA	NA	NA	NA	NA	NA	NA	NA	NA	NA	NA	NA	NA	NA	NA	NA	NA	NA
KCNQ4	NM_004700; NM_172163	2	435.6	773	728.6	1.046	0.6236	1.112	0.9448	0.938	0.8965	0.8175	0.8118	0.7708	0.9915	0.9904	0.9433	1.002	1	0.9997	1	1	1	0.9985	0.9985	0.9429	0.9985	0.9985	0.9383	0.9985	0.9985	0.9429	0.9985	0.9985	0.9367	0.9985	0.9985	0.9429	0.9985	0.9985	0.9429	0.9985	0.9985	0.9429	0.9985	0.9985	0.9429	0	1
CTPS	NM_001905	1	218.2	293	266.6	0.9617	0.7872	1.057	0.928	0.9597	0.8765	0.8042	0.8433	0.7495	0.9842	0.9963	0.9181	1.002	1	1.001	1	1	1	0.875	0.909	0.9306	0.8858	0.9275	0.9444	0.875	0.9136	0.9306	0.8858	0.9275	0.9444	0.8704	0.9105	0.9275	0.8627	0.9136	0.929	0.8688	0.9059	0.9275	0.8688	0.9059	0.9275	NA	NA
LOC100507178	NR_037868	1	279	475.4	414.6	0.9968	0.6708	1.143	0.9387	0.9513	0.894	0.8177	0.8323	0.7543	0.8664	0.9806	0.8229	1.871	1.883	0.6274	0.6324	0.983	0.9828	0.9738	0.9815	0.9753	0.9645	0.9753	0.9444	0.8843	0.9028	0.9182	0.9028	0.9198	0.9167	0.8457	0.858	0.8719	0.8179	0.8611	0.8735	0.8426	0.8611	0.8796	0.8457	0.8627	0.8827	NA	NA
GUCA2B	NM_007102	1	180	56.2	39.2	0.7577	3.48	1.087	0.9388	0.9467	0.7082	0.7959	0.7967	0.573	0.9949	0.9911	0.7616	1.005	1	0.9946	1	1	1	0.9306	0.9244	0.9151	0.9028	0.9136	0.9012	0.9306	0.9275	0.9167	0.9028	0.9136	0.9028	0.9259	0.9352	0.9228	0.9228	0.9383	0.9228	0.9259	0.9321	0.9198	0.9259	0.9321	0.9198	NA	NA
RIMKLA	NM_173642	1	171.4	1128	871.8	0.9519	0.1872	1.232	0.9443	0.9323	0.9236	0.8142	0.8063	0.7887	0.9771	0.9918	0.9615	1.001	1	0.9995	1	1	1	1	1	0.9892	1	1	0.9877	1	1	0.9892	1	1	0.9877	1	1	0.9892	1	1	0.9892	1	1	0.9892	1	1	0.9892	NA	NA
PPCS	NM_001077447; NM_024664	2	482.4	237	185.6	0.8672	2.293	1.145	0.944	0.9403	0.7958	0.8265	0.8085	0.6743	0.9968	0.988	0.8481	1.002	1.003	1	0.9974	1	1	1	1	0.9753	1	1	0.9815	1	1	0.9753	1	1	0.983	1	1	1	1	1	1	1	1	0.983	1	1	0.983	0	0.9846
CCDC30	NM_001080850	1	247.2	215.6	245.2	0.9134	0.9209	0.8033	0.9454	0.9466	0.8711	0.8271	0.818	0.7468	0.9086	0.9822	0.8729	1.002	1	0.994	1	1	1	0.9861	0.983	0.9336	0.983	0.9769	0.9398	0.9861	0.9815	0.9367	0.983	0.9753	0.9398	0.9877	0.9769	0.9352	0.9861	0.9753	0.9352	0.983	0.9722	0.9352	0.983	0.9722	0.9352	NA	NA
PPIH	NM_006347	1	253	65	67.4	0.9723	3.65	0.9379	0.9377	0.9344	0.6954	0.8398	0.8134	0.5662	0.9881	0.9921	0.7415	1.003	1	0.9968	1	1	1	0.963	0.9398	0.8843	0.9645	0.9367	0.8873	0.963	0.9475	0.8858	0.9645	0.9429	0.8858	0.9414	0.9398	0.8904	0.9429	0.9398	0.8889	0.963	0.9398	0.8873	0.963	0.9398	0.8873	NA	NA
YBX1	NM_004559	1	262.8	122.4	143.6	1.072	1.962	0.9139	0.9387	0.9338	0.8056	0.8175	0.8128	0.6912	0.9861	0.9909	0.8693	1	1	0.8145	1	1	1	0.9491	0.9537	0.8688	0.9136	0.929	0.838	0.9614	0.963	0.8812	0.9167	0.9321	0.8349	0.9506	0.9552	0.875	0.9506	0.9537	0.875	0.9537	0.9537	0.8704	0.9537	0.9537	0.8704	NA	NA
C1orf50	NM_024097; NR_040733	2	531.6	153.8	138.8	0.8345	3.221	0.9313	0.9409	0.9398	0.7399	0.8314	0.8093	0.6385	0.9885	0.9902	0.8023	1.002	1.002	0.9985	0.9983	1	1	1	1	0.9568	1	1	0.9336	1	1	0.9568	1	1	0.9198	1	1	0.9722	1	1	0.9722	1	1	0.9691	1	1	0.9691	0	1
LOC100129924	NM_001242750	1	313.2	71.2	81.4	0.9556	3.677	0.8361	0.9435	0.9374	0.7331	0.8231	0.8091	0.6124	0.9975	0.9911	0.8062	1	1	1	1	1	1	0.8951	0.9228	0.8904	0.9028	0.9367	0.8997	0.8951	0.9352	0.8981	0.9028	0.946	0.8997	0.8827	0.9228	0.8843	0.8858	0.9228	0.8843	0.8812	0.9213	0.8812	0.8812	0.9213	0.8812	NA	NA
ERMAP	NM_001017922; NM_018538	2	508.8	614.6	570	0.9697	0.8639	1.042	0.9393	0.943	0.8754	0.8046	0.8196	0.7585	0.9923	0.9898	0.9291	1.025	1.025	0.9772	0.9751	1	1	0.9985	0.9985	0.9769	0.9985	0.9985	0.9769	0.9969	0.9969	0.9707	0.9969	0.9969	0.9676	0.9969	0.9969	0.966	0.9969	0.9969	0.966	0.9969	0.9969	0.9599	0.9969	0.9969	0.9599	1	0.9992
ZNF691	NM_001242739; NM_015911	2	648.8	291.8	288.4	0.9496	2.141	0.9604	0.9362	0.9491	0.8547	0.8266	0.8169	0.7142	0.9875	0.9914	0.8897	1.001	1.002	0.9985	0.9983	1	1	1	1	0.9985	1	1	0.9985	1	1	0.9985	1	1	1	1	1	0.9969	1	1	0.9969	1	1	0.9969	1	1	0.9969	0	1
FLJ32224	NR_033967	1	343.8	106	80.8	0.8296	3.53	1.089	0.9579	0.9482	0.7547	0.7896	0.8232	0.617	0.9431	0.9628	0.7755	1.24	1.248	0.8295	0.815	1.016	1.016	0.892	0.892	0.8765	0.8272	0.8179	0.7901	0.9614	0.9568	0.9414	0.9228	0.8997	0.909	0.9769	0.963	0.9475	0.9722	0.963	0.946	0.9769	0.966	0.9444	0.9738	0.963	0.9444	NA	NA
FAM183A	NM_001101376	1	149.8	62.2	49.4	1.103	3.344	1.389	0.9433	0.9332	0.6527	0.8097	0.8184	0.5273	1	0.9893	0.7074	1	1	1	1	1	1	0.6543	0.6651	0.6944	0.6728	0.696	0.7176	0.6543	0.6636	0.6944	0.6744	0.7052	0.7176	0.6173	0.6343	0.6528	0.6312	0.6343	0.6528	0.6157	0.6296	0.6512	0.6157	0.6296	0.6512	NA	NA
WDR65	NM_001167965; NM_152498; NR_030778; NM_001167966	4	1014	957.8	1168	1.109	0.9618	0.9105	0.9447	0.944	0.881	0.8092	0.8167	0.7519	0.9889	0.9897	0.9307	1.018	1.019	0.9467	0.945	0.9958	0.9957	0.9969	0.9985	0.909	1	1	0.9244	0.9969	0.9969	0.8858	0.9985	1	0.8966	0.9969	0.9969	0.9012	0.9969	0.9969	0.9012	0.9969	0.9969	0.8951	0.9969	0.9969	0.8951	0.5303	1
TMEM125	NM_144626	1	271	165.8	138.8	0.8968	1.751	1.072	0.9424	0.9336	0.842	0.8256	0.8052	0.7189	0.9914	0.986	0.883	1	1	1	1	1	1	1	1	1	1	1	0.9969	1	1	1	1	1	0.9985	1	1	1	1	1	1	1	1	1	1	1	1	NA	NA
TIE1	NM_005424	1	285.6	329.8	383.6	1.14	0.8491	0.9806	0.9406	0.9405	0.8993	0.8175	0.8067	0.7732	0.9911	0.993	0.9466	1.001	1	1	1	1	1	0.9985	0.9985	0.9614	0.9985	0.9985	0.9552	0.9985	0.9985	0.9599	0.9985	0.9969	0.9568	1	1	0.9707	1	1	0.9707	1	1	0.9707	1	1	0.9707	NA	NA
MPL	NM_005373	1	278.4	283.2	300	0.9498	0.8815	0.8968	0.948	0.9418	0.8877	0.818	0.819	0.7627	0.9233	0.9813	0.8545	1.001	1	0.9993	1	1	1	0.841	0.8349	0.8688	0.8364	0.8318	0.8765	0.8364	0.8349	0.8688	0.8318	0.8318	0.8765	0.8333	0.8287	0.8719	0.8318	0.8302	0.8719	0.8349	0.8349	0.8719	0.8349	0.8349	0.8719	NA	NA
CDC20	NM_001255	1	241.2	129.2	138.2	0.9527	1.663	0.8909	0.9566	0.9436	0.839	0.8336	0.8192	0.7121	0.9942	0.9942	0.9087	1	1	1	1	1	1	0.9028	0.8889	0.8102	0.8827	0.8858	0.7608	0.9028	0.8951	0.8102	0.8858	0.8873	0.7608	0.8873	0.8873	0.821	0.8843	0.8843	0.8194	0.8951	0.8843	0.821	0.8951	0.8843	0.821	NA	NA
SZT2	NM_015284	1	138.4	976.4	1214	1.002	0.1143	0.8062	0.9422	0.9523	0.9275	0.8107	0.8064	0.7966	0.9903	0.9899	0.9746	1.13	1.128	0.8661	0.8636	1.002	1.002	0.8873	0.8534	0.8812	0.8873	0.8534	0.8765	0.9846	0.9753	0.9676	0.9815	0.9753	0.9614	0.9815	0.9722	0.9691	0.9815	0.9722	0.9707	0.9907	0.9907	0.9707	0.9907	0.9907	0.9707	NA	NA
PTPRF	NM_002840; NM_130440	2	487.6	1213	1525	1.139	0.3645	0.9064	0.9509	0.9434	0.9223	0.8232	0.8142	0.7975	0.9909	0.9902	0.9664	1.002	1	0.9999	1	1	1	1	1	1	1	1	1	1	1	1	1	1	1	1	1	1	1	1	1	1	1	1	1	1	1	0	0.9579
KDM4A	NM_014663	1	291	309	304	0.778	0.7448	0.791	0.9434	0.943	0.8984	0.8132	0.8041	0.7696	0.9901	0.9883	0.9469	1.057	1.054	0.9331	0.9337	0.999	0.999	0.9275	0.9722	0.9167	0.9367	0.9722	0.9244	0.9198	0.9599	0.9306	0.9244	0.963	0.9367	0.9429	0.9691	0.9398	0.9475	0.9691	0.9398	0.9321	0.9676	0.9398	0.9321	0.9676	0.9398	NA	NA
ST3GAL3	NM_006279; NM_174963; NM_174964; NM_174965; NM_174966; NM_174967; NM_174968; NM_174969; NM_174970; NM_174971	10	3032	1835	1759	0.9709	1.766	1.022	0.9421	0.9398	0.8496	0.8204	0.8175	0.722	0.9902	0.9904	0.9011	1.001	1.001	0.9999	0.9988	1	1	1	1	0.9938	1	1	0.9954	1	1	0.9954	1	1	0.9985	1	1	0.9969	1	1	0.9969	1	1	0.9923	1	1	0.9923	0	0.962
ARTN	NM_001136215; NM_057090; NM_057091	3	978	565.4	427.8	0.8795	1.997	1.158	0.9425	0.946	0.8465	0.8088	0.8143	0.7198	0.9925	0.9922	0.8949	1.001	1	1	1	1	1	1	1	0.9969	1	1	0.9969	1	1	0.9969	1	1	0.9969	1	1	0.9969	1	1	0.9969	1	1	0.9969	1	1	0.9969	0	0.9937
IPO13	NM_014652	1	285.6	256.4	306	0.8769	0.8185	0.7349	0.9471	0.9412	0.9048	0.8111	0.8193	0.7691	0.9915	0.9902	0.9392	1.001	1	0.9993	1	1	1	1	1	0.983	1	1	0.9846	1	1	0.983	1	1	0.9846	1	1	0.9815	1	1	0.983	1	1	0.9877	1	1	0.9877	NA	NA
DPH2	NM_001039589; NM_001384	2	746.2	336.4	338	0.9123	2.022	0.9132	0.9343	0.9477	0.8478	0.8166	0.8118	0.6974	0.9923	0.9933	0.8882	1.001	1.001	1	0.9993	1	1	0.8735	0.8781	0.9136	0.8704	0.8765	0.9167	0.8719	0.8781	0.9136	0.8704	0.8765	0.9167	0.8781	0.8843	0.9213	0.8781	0.8843	0.9213	0.8719	0.8781	0.9105	0.8719	0.8781	0.9105	0	1
ATP6V0B	NM_001039457; NM_004047	2	803.2	162.8	144.4	0.8339	4.631	0.9455	0.9543	0.9425	0.7641	0.8421	0.8155	0.6388	0.9958	0.9898	0.8034	1.003	1.005	1.001	0.9951	1	1	0.9969	0.9985	0.9877	0.9969	0.9985	0.9938	0.9969	0.9985	0.9877	0.9969	0.9985	0.9923	0.9923	0.9938	0.983	0.9969	0.9938	0.983	0.9969	0.9938	0.983	0.9969	0.9938	0.983	0	1
B4GALT2	NM_003780; NM_030587; NM_001005417	3	846.6	494	513.4	0.9572	1.571	0.9164	0.9494	0.9419	0.8478	0.8228	0.8143	0.7142	0.9856	0.9785	0.8943	1.002	1.001	0.9992	0.9986	1	1	1	0.9985	0.9861	1	1	0.9877	1	0.9985	0.9861	1	1	0.9877	0.9985	0.9969	0.9815	0.9985	0.9969	0.9815	0.9985	0.9985	0.9815	0.9985	0.9985	0.9815	1	1
CCDC24	NM_152499	1	253.2	128.2	123.8	0.9779	2	1.013	0.9386	0.9487	0.8315	0.8207	0.827	0.7145	0.9887	0.9905	0.8846	1.189	1.195	0.9604	0.9646	1	1	0.6211	0.6343	0.6806	0.6343	0.6389	0.6636	0.6435	0.6605	0.642	0.6451	0.6605	0.6188	0.6265	0.6435	0.6281	0.6281	0.6435	0.6281	0.6389	0.6451	0.6265	0.6389	0.6451	0.6265	NA	NA
KLF17	NM_173484	1	229.4	204.8	344.8	1.272	0.8464	0.7558	0.9391	0.9433	0.8711	0.8051	0.8317	0.7568	0.9571	0.9878	0.876	1.001	1	0.9994	1	1	1	0.9799	0.9799	0.963	0.983	0.9861	0.963	0.9769	0.983	0.963	0.983	0.9892	0.963	0.9722	0.9753	0.9568	0.9738	0.9753	0.9568	0.9769	0.9815	0.9537	0.9769	0.9815	0.9537	NA	NA
DMAP1	NM_001034023; NM_001034024; NM_019100	3	870	356	364	0.8515	2.06	0.8449	0.95	0.9421	0.8309	0.8275	0.8113	0.7017	0.9901	0.991	0.8798	1.001	1	1	1	1	1	1	1	0.9799	1	1	0.9799	1	1	0.9799	1	1	0.9799	1	1	0.9815	1	1	0.9815	1	1	0.983	1	1	0.983	0	0.9917
RNF220	NM_018150	1	236.8	204	218	0.8358	0.9079	0.7823	0.9477	0.9434	0.8706	0.8174	0.8108	0.7559	0.9872	0.9755	0.9176	1.001	1	0.999	1	1	1	0.8827	0.8627	0.7778	0.8889	0.8873	0.7747	0.8812	0.8704	0.7762	0.892	0.8873	0.7747	0.8889	0.8843	0.7654	0.892	0.8812	0.7654	0.8827	0.875	0.7654	0.8827	0.875	0.7654	NA	NA
C1orf228	NM_001145636	1	342.2	151	172	1.178	2.344	1.034	0.9547	0.9392	0.8305	0.8221	0.7896	0.6887	0.9907	0.9866	0.8781	1.001	1	1.001	1	1	1	0.75	0.7423	0.7361	0.7438	0.716	0.7145	0.7654	0.7469	0.7377	0.7531	0.7191	0.716	0.7608	0.7377	0.7269	0.7562	0.7407	0.7284	0.7515	0.7407	0.7315	0.7515	0.7407	0.7315	NA	NA
KIF2C	NM_006845	1	337.6	205	237.2	0.9505	1.353	0.8216	0.9503	0.9473	0.879	0.8111	0.8199	0.7434	0.9882	0.9887	0.9141	1.003	1	0.9973	1	1	1	0.6481	0.6667	0.6281	0.6512	0.6667	0.6265	0.6512	0.6667	0.6312	0.6528	0.6667	0.6281	0.6574	0.6775	0.6358	0.6574	0.6759	0.6373	0.6574	0.6759	0.6358	0.6574	0.6759	0.6358	NA	NA
RPS8	NM_001012	1	176.8	63.4	60.2	0.9854	2.894	1.038	0.9336	0.931	0.7098	0.7708	0.7986	0.5899	0.9967	0.9864	0.7729	1.004	1	0.9929	1	1	1	0.8272	0.8025	0.6883	0.7855	0.7747	0.659	0.8349	0.8025	0.6929	0.787	0.7716	0.659	0.8488	0.8241	0.6991	0.8441	0.8241	0.6991	0.8302	0.821	0.696	0.8302	0.821	0.696	NA	NA
SNORD55	NR_000015	1	0	16.6	0	0	0	2.589	NA	NA	0.06024	NA	NA	0	NA	NA	0.253	NA	NA	NA	NA	NA	NA	NA	NA	NA	NA	NA	NA	NA	NA	NA	NA	NA	NA	NA	NA	NA	NA	NA	NA	NA	NA	NA	NA	NA	NA	NA	NA
SNORD46	NR_000024	1	0	18.2	0	0	0	2.144	NA	NA	0.1758	NA	NA	0.01099	NA	NA	0.2088	NA	NA	NA	NA	NA	NA	NA	NA	NA	NA	NA	NA	NA	NA	NA	NA	NA	NA	NA	NA	NA	NA	NA	NA	NA	NA	NA	NA	NA	NA	NA	NA
SNORD38A	NR_001456	1	0	16	0	0	0	2.601	NA	NA	0.0875	NA	NA	0	NA	NA	0.1875	NA	NA	NA	NA	NA	NA	NA	NA	NA	NA	NA	NA	NA	NA	NA	NA	NA	NA	NA	NA	NA	NA	NA	NA	NA	NA	NA	NA	NA	NA	NA	NA
SNORD38B	NR_001457	1	0	14.8	0	0	0	2.476	NA	NA	0.04054	NA	NA	0	NA	NA	0.2568	NA	NA	NA	NA	NA	NA	NA	NA	NA	NA	NA	NA	NA	NA	NA	NA	NA	NA	NA	NA	NA	NA	NA	NA	NA	NA	NA	NA	NA	NA	NA	NA
PLK3	NM_004073	1	323.8	214.6	199.8	0.9778	1.585	1.051	0.954	0.9419	0.8714	0.8158	0.8122	0.739	0.987	0.9901	0.9087	1.048	1.045	0.9549	0.9546	1	1	0.9676	0.9614	0.9336	0.966	0.9522	0.9336	0.9645	0.9614	0.9105	0.9676	0.9614	0.9198	0.966	0.9552	0.9028	0.963	0.9552	0.9028	0.9645	0.9552	0.9059	0.9645	0.9552	0.9059	NA	NA
BTBD19	NM_001136537	1	339.6	127.6	127.2	0.9338	2.493	0.9369	0.9497	0.9399	0.837	0.8239	0.8104	0.7022	0.9827	0.9888	0.8793	1.005	1	0.9983	1	1	1	0.9985	0.9907	0.9599	0.9938	0.9815	0.9568	0.9985	0.9923	0.9568	0.9954	0.9815	0.9583	0.9985	0.9938	0.9707	0.9954	0.9938	0.9691	1	0.9938	0.9691	1	0.9938	0.9691	NA	NA
UROD	NM_000374; NR_036510	2	724.6	249.6	208.6	0.8388	2.922	1.006	0.9425	0.9418	0.8037	0.8188	0.8029	0.6731	0.9952	0.9903	0.8654	1.002	1	1	1	1	1	1	1	0.9861	1	1	0.9861	1	1	0.9846	1	1	0.9861	1	1	0.9892	1	1	0.9892	1	1	0.9892	1	1	0.9892	0	1
LOC400752	NR_024270	1	320.2	89.8	122.4	0.826	2.161	0.6062	0.9444	0.95	0.8374	0.8056	0.8257	0.7127	0.9935	0.9931	0.8886	1	1	1	1	1	1	0.9105	0.9398	0.9321	0.9198	0.9537	0.9367	0.912	0.9398	0.9321	0.9213	0.9568	0.9383	0.8997	0.9429	0.9306	0.9105	0.9398	0.9306	0.9136	0.9383	0.9306	0.9136	0.9383	0.9306	NA	NA
HPDL	NM_032756	1	298	150.6	153.6	0.9837	1.909	0.9647	0.9375	0.9477	0.8459	0.8242	0.8168	0.7238	0.9922	0.994	0.8938	1	1	1	1	1	1	0.7284	0.7978	0.8009	0.7191	0.7824	0.7855	0.7346	0.7948	0.8025	0.7207	0.7886	0.7855	0.7299	0.7685	0.8009	0.7222	0.7716	0.7994	0.7284	0.7978	0.8009	0.7284	0.7978	0.8009	NA	NA
TOE1	NM_025077	1	287.6	191.8	182.2	0.879	1.388	0.9256	0.9221	0.943	0.8655	0.8013	0.8157	0.7372	0.9868	0.9917	0.9197	1.58	1.585	0.7357	0.7315	1.006	1.006	0.8241	0.8194	0.7531	0.7778	0.7886	0.7423	0.946	0.9753	0.8627	0.9244	0.9614	0.8441	0.9491	0.966	0.9074	0.9552	0.9676	0.9059	0.9491	0.9738	0.9043	0.9475	0.9738	0.9043	NA	NA
MMACHC	NM_015506	1	270.8	250.8	260.4	1.054	1.097	1.016	0.9409	0.9387	0.8772	0.8149	0.8198	0.764	0.9171	0.9764	0.8461	1.091	1.089	0.9673	0.9689	1	1	0.8426	0.8596	0.7685	0.8225	0.8472	0.7886	0.8457	0.858	0.7978	0.8318	0.8565	0.8148	0.8117	0.8503	0.8102	0.8256	0.8472	0.8133	0.8349	0.858	0.8102	0.8349	0.858	0.8102	NA	NA
AKR1A1	NM_001202413; NM_001202414; NM_006066; NM_153326	4	1224	465.4	498	0.9773	2.412	0.9164	0.9454	0.9438	0.807	0.8153	0.8193	0.688	0.9912	0.9925	0.8543	1.003	1.002	0.9992	0.998	1	1	1	1	0.9954	1	1	0.9969	1	1	0.9954	1	1	0.9923	1	1	1	1	1	1	1	1	1	1	1	1	0	0.9915
NASP	NM_001195193; NM_002482; NM_152298	3	716.6	682	692.2	0.9031	0.9943	0.9197	0.9434	0.9467	0.868	0.8171	0.8228	0.7282	0.9893	0.9925	0.9208	1	1.001	0.9832	0.9989	1	1	1	1	0.9738	1	1	0.9568	1	1	0.966	1	1	0.963	1	1	0.9923	1	1	0.9923	1	1	0.9599	1	1	0.9599	0	0.9829
TMEM69	NM_016486	1	276.6	132.6	108.4	0.8504	2.17	1.041	0.9649	0.9443	0.7964	0.8579	0.8026	0.6591	0.9945	0.9899	0.8597	1.119	1.105	0.8891	0.8903	0.9926	0.9927	0.787	0.787	0.7454	0.7685	0.7886	0.7299	0.8117	0.8333	0.7438	0.8117	0.8302	0.7454	0.804	0.8287	0.7531	0.8009	0.8318	0.7531	0.8086	0.8287	0.75	0.8102	0.8287	0.7515	NA	NA
MAST2	NM_015112	1	206.4	504.6	438.4	0.8817	0.4151	1.015	0.943	0.9273	0.908	0.8157	0.811	0.7808	0.9904	0.9903	0.9548	1.003	1	0.9473	1	1	1	0.9923	0.983	0.912	0.9954	0.9861	0.9182	0.9938	0.983	0.9151	0.9985	0.9861	0.9182	0.9938	0.9877	0.9167	0.9969	0.9877	0.9182	0.9938	0.9799	0.912	0.9938	0.9799	0.912	NA	NA
TSPAN1	NM_005727	1	277.2	120.6	106.2	0.7523	1.964	0.8546	0.9171	0.943	0.8043	0.7891	0.811	0.6783	0.9868	0.9899	0.8557	1	1	1	1	1	1	0.966	0.9429	0.7716	0.9769	0.9599	0.7932	0.966	0.9429	0.7731	0.9707	0.9583	0.7932	0.9506	0.9321	0.7593	0.9599	0.9321	0.7593	0.9614	0.9321	0.7562	0.9614	0.9321	0.7562	NA	NA
C1orf190	NM_001013615	1	244.4	163	161.2	1.006	1.525	1.018	0.964	0.9558	0.8442	0.835	0.8061	0.6908	0.9529	0.9795	0.8577	1.421	1.416	0.619	0.6256	0.9978	0.9997	0.8657	0.8441	0.838	0.8395	0.8086	0.8302	0.8951	0.8889	0.9228	0.8889	0.8889	0.9321	0.9352	0.9136	0.9259	0.9228	0.9136	0.9259	0.929	0.9105	0.9259	0.929	0.9105	0.9259	NA	NA
RAD54L	NM_001142548; NM_003579	2	671.2	413.4	464.6	0.9352	1.395	0.8453	0.9423	0.9407	0.8699	0.8214	0.809	0.7383	0.9905	0.9854	0.9119	1.017	1.015	0.9657	0.9665	1	1	1	1	1	1	1	1	1	1	1	1	1	1	1	1	1	1	1	1	1	1	1	1	1	1	0	1
UQCRH	NM_006004	1	170.4	67.4	44.4	0.9741	3.739	1.479	0.9144	0.9155	0.6409	0.8018	0.8216	0.543	0.9865	0.9871	0.6825	1.143	1.051	0.9901	1.051	0.9648	0.9645	NA	NA	NA	NA	NA	NA	NA	NA	NA	NA	NA	NA	NA	NA	NA	NA	NA	NA	NA	NA	NA	NA	NA	NA	NA	NA
NSUN4	NM_199044	1	257	346.6	437.8	1.139	0.6686	0.9019	0.9452	0.937	0.8932	0.8118	0.807	0.7588	0.9456	0.9922	0.9002	1	1	1	1	1	1	1	1	1	1	1	1	1	1	1	1	1	1	1	1	1	1	1	1	1	1	1	1	1	1	NA	NA
FAAH	NM_001441	1	359	175	156.2	0.8604	1.978	0.9642	0.9347	0.9499	0.8731	0.8079	0.8267	0.736	0.9859	0.9928	0.9269	1	1	1	1	1	1	0.713	0.6975	0.6775	0.6775	0.6682	0.5972	0.7145	0.6944	0.6605	0.6775	0.6682	0.5988	0.7099	0.696	0.6682	0.7191	0.6991	0.6667	0.7222	0.6914	0.6636	0.7222	0.6914	0.6636	NA	NA
DMBX1	NM_147192; NM_172225	2	625.4	429	574.4	1.152	1.255	0.8609	0.937	0.945	0.8681	0.8071	0.8126	0.7492	0.93	0.9859	0.869	1.001	1	1.001	1	1	1	1	1	1	1	1	1	1	1	1	1	1	1	1	1	1	1	1	1	1	1	1	1	1	1	0	1
LOC100507423	NR_038403	1	245.2	176.6	213.6	1.008	1.157	0.8337	0.941	0.9478	0.8584	0.8174	0.8197	0.735	0.9532	0.9307	0.8935	1.67	1.682	0.8706	0.8751	1.003	1.003	0.7901	0.7685	0.696	0.7886	0.7731	0.7068	0.9336	0.9722	0.8657	0.9336	0.963	0.8364	0.9352	0.9414	0.8688	0.9151	0.9414	0.8688	0.9383	0.9583	0.8704	0.9383	0.9583	0.8704	NA	NA
ATPAF1-AS1	NM_001145474	1	365.8	100.6	72.2	0.9791	4.961	1.365	0.9391	0.9453	0.7058	0.8172	0.8229	0.5944	0.9917	0.9918	0.7773	1	1	1	1	1	1	0.9198	0.9228	0.8287	0.8858	0.9012	0.8194	0.9182	0.9321	0.8302	0.8858	0.8981	0.8225	0.929	0.9383	0.838	0.929	0.9383	0.838	0.9306	0.9352	0.8395	0.9306	0.9352	0.8395	NA	NA
LOC100130197	NR_038827; NR_038828	2	335.8	115.6	78.6	0.8486	3.578	1.224	0.9542	0.9476	0.6246	0.8168	0.8195	0.4948	0.9898	0.9917	0.6799	1.24	1.255	0.6773	0.6698	1	1	1	1	1	1	1	0.9923	1	1	1	1	1	1	1	1	1	1	1	1	1	1	1	1	1	1	0	0.9942
CYP4B1	NM_000779; NM_001099772	2	515.2	375.6	344.6	0.9219	1.379	1.005	0.9362	0.9336	0.8371	0.8108	0.8063	0.7082	0.9896	0.9868	0.8914	1.004	1	1	1	1	1	1	1	0.9923	1	1	0.983	1	1	0.9923	1	1	0.983	1	1	0.9877	1	1	0.9877	1	1	0.9877	1	1	0.9877	0	0.9887
CYP4X1	NM_178033	1	282.8	186.6	200.4	0.9812	1.385	0.9138	0.9331	0.9335	0.8821	0.7954	0.7999	0.7471	0.993	0.9866	0.925	1.001	1	1.001	1	1	1	1	1	0.9985	1	1	0.9969	1	1	0.9985	1	1	0.9969	1	1	0.9985	1	1	0.9985	1	1	0.9985	1	1	0.9985	NA	NA
CYP4Z1	NM_178134	1	304	161.4	153.6	0.9295	1.84	0.9769	0.9349	0.9487	0.8352	0.8138	0.8158	0.71	0.9896	0.9895	0.8872	1.24	1.222	0.7688	0.7664	0.9904	0.99	0.9938	0.9907	0.9321	0.9954	0.9846	0.9383	0.9938	0.9969	0.9707	0.9969	0.9969	0.9645	0.9907	0.9969	0.9552	0.9877	0.9969	0.9552	0.9861	0.9969	0.9552	0.9861	0.9969	0.9552	NA	NA
CYP4A22	NM_001010969	1	404	141.6	123.8	0.8565	2.795	0.9799	0.9499	0.9376	0.8079	0.8191	0.8124	0.6836	0.9968	0.9906	0.8729	1.177	1.158	0.8844	0.9014	1.013	1.013	0.9367	0.9645	0.9506	0.9568	0.983	0.9691	0.9784	0.9815	0.9383	0.9954	0.9923	0.966	0.9907	0.9861	0.9522	0.9846	0.9861	0.9506	0.9907	0.9861	0.9491	0.9907	0.9861	0.9491	NA	NA
CMPK1	NM_001136140; NM_016308	2	402.2	483.6	516.2	1.041	0.8155	0.9736	0.9481	0.9488	0.8652	0.821	0.8135	0.7349	0.9915	0.9906	0.9239	1.001	1	0.9992	0.9995	1	1	0.983	0.9846	0.9753	0.9861	0.9846	0.9799	0.983	0.9846	0.9784	0.983	0.9846	0.9799	0.983	0.9846	0.9799	0.983	0.9846	0.9799	0.983	0.9846	0.9799	0.983	0.9846	0.9799	0	1
FOXE3	NM_012186	1	293.8	130.6	148	0.8622	1.712	0.761	0.9324	0.9346	0.8637	0.7811	0.7978	0.7458	0.9851	0.9877	0.9219	1	1	1	1	0.999	0.999	0.8981	0.8704	0.8889	0.8812	0.8688	0.8596	0.892	0.8735	0.8858	0.8827	0.875	0.8596	0.8889	0.8765	0.8781	0.8889	0.8765	0.8781	0.8981	0.8719	0.8796	0.8981	0.8719	0.8796	NA	NA
FOXD2	NM_004474	1	388.6	381.2	531.4	1.312	0.9593	0.9412	0.936	0.948	0.9113	0.8096	0.8178	0.7964	0.9876	0.9897	0.9528	1	1	1	1	0.9999	0.9999	0.9244	0.8904	0.7716	0.9136	0.8735	0.7608	0.9244	0.8904	0.7701	0.9136	0.8735	0.7608	0.9306	0.9028	0.7932	0.9398	0.8966	0.7901	0.9244	0.8904	0.7793	0.9244	0.8904	0.7793	NA	NA
SLC5A9	NM_001011547; NM_001135181	2	606.4	515	592.4	1.055	1.082	0.9164	0.9389	0.936	0.8765	0.8116	0.8038	0.7561	0.9902	0.9871	0.9254	1.004	1	0.9971	1	1	1	0.9707	0.963	0.9475	0.9769	0.9614	0.9491	0.9707	0.963	0.9506	0.9722	0.9614	0.9475	0.9707	0.9645	0.9568	0.9707	0.963	0.9568	0.9769	0.963	0.9583	0.9769	0.963	0.9583	0	1
ELAVL4	NM_001144777; NM_001144776; NM_001144775; NM_001144774; NM_021952	5	1425	876.2	765.6	0.8997	1.674	1.025	0.9373	0.938	0.8484	0.803	0.8113	0.7243	0.9833	0.9902	0.8927	1.004	1.002	0.9978	0.9987	1	1	0.9815	0.9877	0.9753	0.9815	0.9877	0.9784	0.9877	0.9877	0.9769	0.9877	0.9877	0.9784	0.9877	0.9877	0.9846	0.9877	0.9877	0.9846	0.9877	0.9877	0.9784	0.9877	0.9877	0.9784	1	0.9978
CDKN2C	NM_001262; NM_078626	2	498	257.6	242.6	0.8383	1.85	0.9182	0.9522	0.9438	0.8362	0.8137	0.8012	0.7135	0.9934	0.9912	0.8859	1.003	1	0.9991	1	1	1	1	1	0.9985	1	1	0.9954	1	1	0.9985	1	1	0.9954	1	1	1	1	1	1	1	1	0.9985	1	1	0.9985	1	1
C1orf185	NM_001136508	1	227	80.6	71.6	0.907	2.876	1.021	0.9469	0.9436	0.7295	0.8659	0.8256	0.6303	0.9944	0.9885	0.8015	1	1	1	1	1	1	0.8642	0.8873	0.8549	0.7731	0.7932	0.784	0.8627	0.8873	0.8565	0.7716	0.7978	0.7824	0.858	0.875	0.8503	0.8565	0.8735	0.8503	0.8611	0.8735	0.8503	0.8611	0.8735	0.8503	NA	NA
RNF11	NM_014372	1	227	248.8	210	0.7884	0.8522	0.9343	0.9495	0.9471	0.869	0.8181	0.8035	0.746	0.9933	0.9894	0.9196	1.002	1	0.998	1	1	1	1	1	0.983	1	1	0.9753	1	1	0.9815	1	1	0.9753	1	1	0.9784	1	1	0.9784	1	1	0.9799	1	1	0.9799	NA	NA
OSBPL9	NM_024586; NM_148906; NM_148908; NM_148909; NR_036662; NM_148904; NM_148905; NM_148907	8	2168	2739	2443	0.9412	0.8454	1.057	0.9424	0.9448	0.8827	0.8129	0.8156	0.7611	0.9901	0.9914	0.9357	1.01	1.011	0.978	0.9768	1	1	1	1	0.9985	1	1	0.9954	1	1	0.9985	1	1	0.9954	1	1	0.9938	1	1	0.9938	1	1	0.9985	1	1	0.9985	0.5	1
BTF3L4	NM_001136497; NM_152265; NR_024350	3	969.8	591.8	710	1.203	1.656	1.01	0.9397	0.9379	0.857	0.8172	0.8076	0.7313	0.9887	0.9907	0.903	1.002	1.001	0.8942	0.999	1	1	1	1	0.9969	1	1	0.9954	1	1	0.9969	1	1	0.9954	1	1	0.9954	1	1	0.9954	1	1	0.9969	1	1	0.9969	0	1
ZFYVE9	NM_004799; NM_007323; NM_007324	3	794	916	1034	0.9614	0.844	0.8857	0.9456	0.9358	0.8926	0.8155	0.8081	0.7721	0.9923	0.9897	0.9454	1.001	1	0.9963	1	1	1	0.9938	0.9938	0.9846	0.9938	0.9938	0.9861	0.9938	0.9938	0.9846	0.9938	0.9938	0.9861	0.9985	0.9985	0.9923	0.9985	0.9985	0.9923	0.9938	0.9938	0.9846	0.9938	0.9938	0.9846	0	1
PRPF38A	NM_032864	1	323.2	240.8	185	0.7702	1.346	1.003	0.9384	0.9338	0.863	0.8184	0.8094	0.7525	0.9935	0.9889	0.9136	1.003	1	0.9977	1	1	1	0.929	0.9336	0.9151	0.929	0.9306	0.912	0.929	0.9336	0.9151	0.929	0.9306	0.912	0.9228	0.9244	0.9182	0.9228	0.9275	0.9182	0.9383	0.9352	0.9182	0.9383	0.9352	0.9182	NA	NA
GPX7	NM_015696	1	362	114.2	119.2	1.119	3.399	1.073	0.9463	0.9409	0.7671	0.8138	0.8066	0.6462	0.9933	0.9895	0.8231	1.002	1	1.002	1	1	1	0.8488	0.8796	0.8873	0.821	0.8395	0.841	0.8519	0.8796	0.8873	0.8272	0.841	0.8441	0.8657	0.8858	0.8951	0.8642	0.8827	0.8981	0.8611	0.8812	0.8966	0.8611	0.8812	0.8966	NA	NA
FAM159A	NM_001042693	1	271	40.6	48.6	0.8035	4.481	0.6714	0.9218	0.9461	0.7241	0.7613	0.803	0.5764	0.9877	0.9889	0.7685	1	1	1	1	1	1	0.9259	0.9136	0.7515	0.9614	0.9552	0.8117	0.929	0.9136	0.7515	0.9583	0.9552	0.8086	0.912	0.8951	0.7485	0.9105	0.8935	0.7485	0.9074	0.8889	0.7531	0.9074	0.8889	0.7531	NA	NA
ZYG11B	NM_024646	1	142	758.6	900.8	1.277	0.2013	1.075	0.9392	0.9352	0.9188	0.8115	0.8113	0.7899	0.9254	0.9859	0.9075	1.001	1	0.9995	1	1	1	0.9907	0.9907	0.9599	0.9907	0.9923	0.9614	0.9907	0.9923	0.9599	0.9907	0.9923	0.9614	0.9815	0.9861	0.9537	0.9815	0.9861	0.9537	0.9861	0.9907	0.9522	0.9861	0.9907	0.9522	NA	NA
ZYG11A	NM_001004339	1	249.6	408.8	448.6	1.212	0.6745	1.105	0.9438	0.9279	0.887	0.8168	0.7909	0.7632	0.9184	0.9816	0.8733	1.001	1	1	1	1	1	0.6512	0.6127	0.5247	0.6512	0.6389	0.5756	0.6512	0.6127	0.5247	0.6481	0.6404	0.5741	0.5957	0.6235	0.5401	0.608	0.6173	0.5401	0.6343	0.625	0.5262	0.6343	0.625	0.5262	NA	NA
SCP2	NM_001007098; NM_001193599; NM_001193600; NM_001193617; NM_002979; NM_001007099; NM_001007100; NM_001007250	8	2102	1459	1391	0.9872	1.59	1.01	0.9454	0.9429	0.8522	0.8157	0.8136	0.731	0.9898	0.991	0.9043	1.032	1.005	0.9895	0.9967	1.001	1.001	1	1	1	1	1	1	1	1	1	1	1	1	1	1	1	1	1	1	1	1	1	1	1	1	0.9063	0.9848
PODN	NM_001199080; NM_001199082; NM_153703; NM_001199081	4	1073	996.8	1036	0.9676	1.007	0.9248	0.945	0.9452	0.8792	0.8126	0.8176	0.7502	0.9875	0.9888	0.925	1.006	1.004	0.9953	0.9957	1	1	1	1	0.9969	1	1	0.9969	1	1	0.9969	1	1	0.9985	1	1	0.9969	1	1	0.9969	1	1	0.9969	1	1	0.9969	0.5	1
CPT2	NM_000098	1	320.8	222.6	224.4	0.837	1.197	0.8305	0.9474	0.9464	0.8787	0.8173	0.8105	0.7628	0.9144	0.9906	0.876	1.059	1.064	0.9398	0.9378	0.9996	0.9996	0.7546	0.713	0.6975	0.7269	0.6898	0.6698	0.7731	0.7392	0.7191	0.7546	0.7114	0.7006	0.7762	0.75	0.7284	0.7701	0.75	0.7315	0.7762	0.7531	0.7284	0.7762	0.7531	0.7284	NA	NA
LOC100507564	NR_038953	1	319.4	89.2	80	0.7817	3.121	0.8718	0.945	0.9324	0.7937	0.81	0.7971	0.6368	0.9875	0.9875	0.861	3.053	3.062	0.6376	0.6481	0.9792	0.9815	1	1	1	1	1	1	0.8904	0.8657	0.8781	0.9228	0.8812	0.892	0.8457	0.8318	0.8673	0.8519	0.8302	0.8657	0.8657	0.8272	0.8657	0.8704	0.8302	0.8657	NA	NA
DMRTB1	NM_033067	1	310.2	191.4	174	1.053	1.877	1.159	0.954	0.9349	0.8213	0.831	0.815	0.6865	0.9943	0.9852	0.8819	1.001	1	1	1	1	1	0.9012	0.9136	0.8704	0.8843	0.9167	0.8688	0.8981	0.9167	0.8735	0.8827	0.9167	0.8688	0.9028	0.9167	0.8812	0.8997	0.9167	0.8812	0.8951	0.9167	0.8781	0.8951	0.9167	0.8781	NA	NA
DIO1	NM_000792; NM_001039715; NM_001039716; NM_213593	4	1250	529.6	527.2	0.8806	2.096	0.8829	0.942	0.9437	0.8497	0.8164	0.824	0.7228	0.9913	0.9886	0.8988	1.001	1.005	1	0.9949	1	1	1	1	0.9969	1	1	0.9784	1	1	0.9969	1	1	0.9769	1	1	0.9985	1	1	1	1	1	0.9985	1	1	0.9985	0	1
LRRC42	NM_052940	1	305.6	181.6	124.6	0.8389	2.058	1.223	0.9535	0.9352	0.8227	0.8331	0.8213	0.6839	0.9952	0.9948	0.8689	1.003	1	0.9966	1	1	1	0.9259	0.929	0.8843	0.9167	0.929	0.8735	0.9198	0.9198	0.8673	0.9244	0.929	0.875	0.9306	0.9167	0.8858	0.9306	0.9182	0.8858	0.929	0.9198	0.8858	0.929	0.9198	0.8858	NA	NA
TCEANC2	NM_153035	1	266.6	391	340.4	0.9588	0.751	1.102	0.9512	0.9377	0.8859	0.8167	0.7997	0.7555	0.9401	0.9865	0.911	1.001	1	1.001	1	1	1	0.6944	0.716	0.6836	0.696	0.7222	0.6898	0.6806	0.713	0.6806	0.6975	0.7284	0.6898	0.6852	0.7176	0.6929	0.7238	0.7207	0.6898	0.6898	0.7145	0.6898	0.6898	0.7145	0.6898	NA	NA
MIR4781	NR_039942	1	0	15.6	0	0	0	2.369	NA	NA	0.1795	NA	NA	0	NA	NA	0.2821	NA	NA	NA	NA	NA	NA	NA	NA	NA	NA	NA	NA	NA	NA	NA	NA	NA	NA	NA	NA	NA	NA	NA	NA	NA	NA	NA	NA	NA	NA	NA	NA
MRPL37	NM_016491	1	295.6	153.6	115.8	0.9011	2.3	1.196	0.9482	0.9411	0.8112	0.8152	0.7869	0.6901	0.9914	0.9899	0.8659	1.004	1	0.9964	1	1	1	0.909	0.9769	0.9275	0.9028	0.9769	0.9259	0.9167	0.9769	0.929	0.9043	0.9769	0.9259	0.912	0.9722	0.9167	0.9074	0.9738	0.9167	0.8997	0.9738	0.9182	0.8997	0.9738	0.9182	NA	NA
ACOT11	NM_015547; NM_147161	2	623.8	371.8	401.6	0.8832	1.516	0.7962	0.9402	0.9455	0.8736	0.8078	0.8083	0.7364	0.9905	0.991	0.9198	1.251	1.251	0.8215	0.8212	1.003	1.004	1	1	0.9923	1	1	1	1	1	0.9722	1	1	0.9707	1	1	0.9614	1	1	0.9614	1	1	0.9938	1	1	0.9938	0	0.9149
HEATR8	NM_001039464; NR_026782	2	442.2	792.2	676.2	0.8909	0.5825	1.044	0.9432	0.9507	0.8995	0.8101	0.8073	0.7655	0.9899	0.991	0.9482	2.729	2.73	0.06272	0.06207	0.9782	0.9866	0.5586	0.5525	0.5648	0.5556	0.5525	0.5633	0.9213	0.8981	0.8997	0.9522	0.9398	0.9275	0.8935	0.9028	0.9213	0.9167	0.9105	0.9228	0.9105	0.9028	0.9198	0.9198	0.9059	0.9182	0	0
HEATR8-TTC4	NR_037639; NR_037640; NR_037641	3	565.4	1672	1801	1.098	0.344	1.022	0.9425	0.9402	0.9091	0.8132	0.8139	0.7786	0.9867	0.989	0.9579	1.45	1.448	0.0007071	0.0002732	1.01	1.005	0.6944	0.6836	0.6759	0.6867	0.679	0.6713	0.7222	0.713	0.7338	0.7778	0.7824	0.7253	0.9753	0.9707	0.9799	0.9799	0.9784	0.9799	0.9753	0.9784	0.9784	0.9799	0.9784	0.9799	0	0
TTC4	NM_004623	1	227.8	227.8	178.4	0.8603	1.099	1.099	0.9518	0.9412	0.8824	0.8251	0.7928	0.7375	0.9877	0.9903	0.9236	4.529	4.533	0.05065	0.04212	0.9812	1.001	0.8519	0.8488	0.7963	0.8426	0.8364	0.7948	1	1	0.9969	0.9969	1	0.9923	0.9738	0.9784	0.9475	0.9738	0.9815	0.946	0.966	0.9707	0.9491	0.9722	0.9799	0.9491	NA	NA
C1orf177	NM_001110533; NM_152607	2	699.4	320	235.4	0.7793	2.303	1.06	0.9465	0.9457	0.8431	0.825	0.8096	0.6925	0.9856	0.9894	0.8869	1.002	1	0.9991	1	1	1	0.9367	0.9321	0.9321	0.9321	0.929	0.9367	0.9367	0.929	0.9228	0.9352	0.929	0.9367	0.9383	0.9352	0.9182	0.9398	0.9336	0.9198	0.9398	0.9336	0.9244	0.9398	0.9336	0.9244	0	0.9997
TMEM61	NM_182532	1	385.4	85.6	83.4	0.8773	4.055	0.9007	0.9568	0.9367	0.7757	0.8153	0.8137	0.6425	0.9808	0.9896	0.8248	1	1	1	1	1	1	0.8148	0.8148	0.6497	0.8071	0.787	0.6204	0.804	0.8086	0.6605	0.7917	0.7886	0.6188	0.838	0.838	0.6682	0.8071	0.838	0.6682	0.821	0.8349	0.6651	0.821	0.8349	0.6651	NA	NA
BSND	NM_057176	1	309.8	131.6	124.4	1.048	2.61	1.109	0.9598	0.9361	0.8237	0.8312	0.8225	0.7067	0.9936	0.9884	0.8647	1	1	1	1	1	1	0.9352	0.9568	0.9182	0.9475	0.9645	0.9414	0.9367	0.9599	0.9182	0.9506	0.966	0.9444	0.9198	0.9522	0.9198	0.9182	0.9537	0.9198	0.9336	0.9552	0.9182	0.9336	0.9552	0.9182	NA	NA
PCSK9	NM_174936	1	332	325	275	0.8554	1.033	1.011	0.9498	0.9464	0.9108	0.8407	0.8211	0.7772	0.9891	0.9735	0.9428	1.005	1	1	1	1	1	1	1	0.9753	1	0.9985	0.9645	1	1	0.9722	1	0.9985	0.963	1	1	0.9722	1	1	0.9722	1	1	0.9738	1	1	0.9738	NA	NA
LOC100507634	NR_038320	1	310.6	214	170.8	0.9624	1.75	1.206	0.9415	0.935	0.8318	0.8103	0.8023	0.7178	0.9895	0.9916	0.9037	1	1	1	1	1	1	0.9923	0.9954	0.9336	0.9954	0.9954	0.9475	0.9923	0.9954	0.9336	0.9938	0.9985	0.9475	0.9923	0.9954	0.9383	0.9923	0.9954	0.9383	0.9954	0.9985	0.9398	0.9954	0.9985	0.9398	NA	NA
MIR4422	NR_039618	1	0	15.8	0	0	0	2.197	NA	NA	0.05063	NA	NA	0	NA	NA	0.1646	NA	NA	NA	NA	NA	NA	NA	NA	NA	NA	NA	NA	NA	NA	NA	NA	NA	NA	NA	NA	NA	NA	NA	NA	NA	NA	NA	NA	NA	NA	NA	NA
PRKAA2	NM_006252	1	220.4	726	825	1.018	0.272	0.8961	0.9433	0.9319	0.9256	0.8228	0.7985	0.797	0.9789	0.9873	0.9501	1	1	1	1	1	1	0.9537	0.9861	0.9491	0.9568	0.9877	0.9552	0.9599	0.9861	0.9491	0.9599	0.9877	0.9552	0.9583	0.9738	0.946	0.9537	0.9738	0.946	0.9491	0.983	0.9444	0.9491	0.983	0.9444	NA	NA
C8A	NM_000562	1	285.2	288.6	220	1.061	1.376	1.393	0.9355	0.9432	0.8586	0.8045	0.8184	0.7179	0.9936	0.9909	0.903	1	1	1	1	1	1	0.9614	0.9738	0.9352	0.9676	0.9738	0.9429	0.9583	0.9738	0.9367	0.9691	0.9784	0.9414	0.9614	0.9722	0.9444	0.9645	0.9738	0.9444	0.9583	0.9753	0.9429	0.9583	0.9753	0.9429	NA	NA
LOC100131060	NR_034014; NR_034015	2	516.2	139	166.4	0.9074	2.848	0.7695	0.9459	0.9454	0.7813	0.8065	0.8202	0.6489	0.9904	0.9911	0.8216	1	1.004	1	0.9955	1	1	0.9583	0.966	0.9861	0.9506	0.9691	0.963	0.9583	0.966	0.9861	0.9522	0.963	0.9707	0.9568	0.966	0.9722	0.9537	0.966	0.9722	0.9537	0.9676	0.9815	0.9537	0.9676	0.9815	0	0.9413
FGGY	NM_001113411; NM_018291	2	578.4	372.4	421.2	1.188	1.628	1.046	0.9459	0.9423	0.8588	0.8229	0.8112	0.7299	0.9934	0.99	0.9108	1.007	1.001	0.993	0.9994	1	1	0.9877	0.9738	0.8765	0.9846	0.9707	0.8843	0.9877	0.9738	0.8765	0.9877	0.9769	0.8858	0.9877	0.9799	0.8873	0.9954	0.9799	0.8858	0.9877	0.9769	0.8812	0.9877	0.9769	0.8812	0	0.9882
HOOK1	NM_015888	1	203.8	421.8	561.6	1.107	0.4016	0.8313	0.9427	0.9509	0.9137	0.8184	0.8302	0.7805	0.9829	0.9892	0.9545	1.001	1	1	1	1	1	0.8735	0.8935	0.8241	0.9012	0.9198	0.8364	0.8735	0.8966	0.8272	0.8981	0.9198	0.838	0.8735	0.8935	0.8302	0.8827	0.8966	0.8302	0.892	0.9028	0.8349	0.892	0.9028	0.8349	NA	NA
NFIA	NM_001145511; NM_001145512; NM_001134673; NM_005595	4	771.2	3948	3203	0.9892	0.2381	1.218	0.9425	0.9422	0.9211	0.8137	0.8164	0.7917	0.9848	0.9782	0.965	1.001	1	0.9993	1	1	1	1	1	0.9985	1	1	0.9969	1	1	0.9985	1	1	0.9969	1	1	0.9969	1	1	0.9969	1	1	0.9985	1	1	0.9985	1	0.995
INADL	NM_176877	1	248	648	935.4	1.269	0.3366	0.8796	0.9483	0.9282	0.9222	0.8178	0.8153	0.7889	0.9455	0.9919	0.9222	1.002	1	0.9984	1	1	1	0.7377	0.7562	0.7006	0.7346	0.7654	0.6991	0.7392	0.7531	0.7006	0.7392	0.7654	0.6975	0.7454	0.7608	0.7022	0.75	0.7608	0.6975	0.733	0.7577	0.696	0.733	0.7577	0.696	NA	NA
L1TD1	NM_001164835; NM_019079	2	488.2	729.2	672.2	0.9847	0.7164	1.07	0.9384	0.9443	0.8925	0.82	0.8247	0.7707	0.9256	0.9685	0.8788	1.001	1	0.9851	1	1	1	1	1	1	1	1	1	1	1	1	1	1	1	1	1	1	1	1	1	1	1	1	1	1	1	0	1
USP1	NM_001017415; NM_001017416; NM_003368	3	836.2	1020	929.6	0.9946	0.8865	1.08	0.9441	0.9421	0.8831	0.8141	0.817	0.7578	0.9897	0.9907	0.937	1	1.001	0.9995	0.9995	1	1	1	1	0.9491	1	1	0.9506	1	1	0.9491	1	0.9985	0.9506	1	1	0.9444	1	1	0.946	1	1	0.9506	1	1	0.9506	0.8333	0.9959
ANGPTL3	NM_014495	1	280.8	180.8	213.4	1.158	1.524	0.9816	0.9503	0.933	0.8606	0.8257	0.7828	0.7412	0.9888	0.9915	0.9115	1	1	1	1	1	1	0.9614	0.9691	0.9012	0.9537	0.9599	0.8951	0.9614	0.9707	0.9012	0.9522	0.9599	0.8951	0.9691	0.9769	0.9136	0.9691	0.9769	0.9136	0.9645	0.9769	0.9074	0.9645	0.9769	0.9074	NA	NA
ATG4C	NM_032852; NM_178221	2	623.6	415	438.8	0.9375	1.331	0.8868	0.9403	0.9336	0.8684	0.814	0.8069	0.7518	0.9923	0.9885	0.919	1	1.001	1	0.9994	1	1	1	1	0.9846	1	1	0.9907	1	1	0.9877	1	1	0.9907	0.9985	1	0.9907	0.9985	1	0.9907	1	1	0.9907	1	1	0.9907	0	0.9986
FOXD3	NM_012183	1	335	173	158.4	0.8839	1.87	0.9656	0.9495	0.9421	0.8694	0.822	0.8209	0.7457	0.9975	0.991	0.9098	1	1	1	1	1	1	0.9414	0.9414	0.8071	0.912	0.9151	0.7778	0.9414	0.9414	0.8086	0.9074	0.912	0.7762	0.9352	0.9275	0.8025	0.9367	0.929	0.8025	0.9414	0.9398	0.8056	0.9414	0.9398	0.8056	NA	NA
ALG6	NM_013339	1	310.4	300.6	238	0.8148	1.063	1.029	0.9378	0.9465	0.8929	0.8151	0.8106	0.7671	0.9941	0.9923	0.9388	1.001	1	0.9991	1	1	1	0.9383	0.9383	0.9429	0.9367	0.9398	0.9367	0.9383	0.9383	0.9429	0.9367	0.946	0.9352	0.9321	0.9383	0.9491	0.9383	0.9383	0.9491	0.9383	0.9367	0.9398	0.9383	0.9367	0.9398	NA	NA
EFCAB7	NM_032437	1	236	181.2	166.4	0.8133	1.154	0.8859	0.9363	0.9475	0.8444	0.8161	0.8449	0.7086	0.9916	0.9924	0.8985	1	1	1	1	1	1	1	1	0.9799	1	1	0.9583	1	1	0.9799	1	1	0.9599	1	1	0.983	1	1	0.9846	1	1	0.9892	1	1	0.9892	NA	NA
DLEU2L	NR_002771	1	316	142.8	147	1.024	2.201	0.9948	0.9374	0.9437	0.8291	0.8218	0.8177	0.7297	0.9905	0.988	0.8992	1.003	1	1	1	1.001	1.001	0.8519	0.8441	0.8272	0.8457	0.8441	0.8164	0.8472	0.8426	0.8272	0.8457	0.8441	0.8179	0.8441	0.8503	0.8241	0.8596	0.8503	0.8256	0.8441	0.8488	0.8272	0.8441	0.8488	0.8272	NA	NA
PGM1	NM_002633; NM_001172819; NM_001172818	3	837.6	704.2	605	0.9444	1.317	1.106	0.9441	0.9398	0.8526	0.8185	0.8178	0.7291	0.9901	0.9883	0.9037	1.003	1.002	0.9968	0.9988	1	1	1	1	1	1	1	0.9985	1	1	0.9969	1	1	0.9985	1	1	1	1	1	1	1	1	1	1	1	1	1	1
ROR1	NM_001083592; NM_005012	2	587.2	494.2	502.4	1.051	1.29	1.01	0.9447	0.9438	0.8616	0.8145	0.8116	0.7548	0.9877	0.9901	0.9247	1	1	1	1	1	1	1	1	0.9784	1	1	0.9722	1	1	0.9784	1	1	0.9722	1	1	0.983	1	1	0.983	1	1	0.9753	1	1	0.9753	0	1
UBE2U	NM_152489	1	390.8	95.2	84.8	0.8614	3.97	0.9673	0.9222	0.9478	0.7857	0.8302	0.8255	0.6534	0.9858	0.9928	0.8298	1.003	1	1.003	1	1	1	0.9012	0.9028	0.8781	0.8951	0.8997	0.8873	0.9028	0.9028	0.8858	0.892	0.9012	0.8858	0.929	0.9213	0.9074	0.9167	0.9213	0.9074	0.9182	0.9213	0.9059	0.9182	0.9213	0.9059	NA	NA
CACHD1	NM_020925	1	273.8	488.4	397.6	0.87	0.5991	1.069	0.9336	0.9386	0.9034	0.8174	0.8152	0.7711	0.9904	0.9949	0.9447	1.003	1	1.001	1	1	1	0.6219	0.7222	0.716	0.6142	0.7083	0.7068	0.625	0.7238	0.7207	0.6142	0.7099	0.7083	0.6096	0.6852	0.6914	0.6235	0.6898	0.6929	0.6219	0.7238	0.7052	0.6219	0.7238	0.7052	NA	NA
MIR4794	NR_039957	1	0	17.8	0	0	0	2.74	NA	NA	0	NA	NA	0	NA	NA	0.191	NA	NA	NA	NA	NA	NA	NA	NA	NA	NA	NA	NA	NA	NA	NA	NA	NA	NA	NA	NA	NA	NA	NA	NA	NA	NA	NA	NA	NA	NA	NA	NA
RAVER2	NM_018211	1	272.8	404	335.2	0.887	0.7219	1.069	0.9511	0.9479	0.8812	0.8228	0.8204	0.7421	0.9928	0.9927	0.9455	1.023	1.02	0.9793	0.9797	1	1	0.6265	0.625	0.4306	0.6157	0.6327	0.4228	0.6451	0.6358	0.446	0.6404	0.6358	0.4306	0.6219	0.6281	0.4691	0.625	0.625	0.4676	0.6389	0.6373	0.4568	0.6389	0.6373	0.4568	NA	NA
AK4	NM_203464; NM_001005353; NM_013410	3	599.4	2089	2100	1.168	0.3334	1.16	0.9423	0.9329	0.905	0.8152	0.8105	0.7746	0.9895	0.993	0.9582	1.001	1.001	0.673	0.9993	1	1	0.9815	0.9753	0.9568	0.9846	0.9815	0.9583	0.9738	0.9722	0.9383	0.983	0.9784	0.9583	0.9907	0.9861	0.9599	0.9907	0.9861	0.9599	0.983	0.9799	0.9583	0.983	0.9799	0.9583	1	1
DNAJC6	NM_014787	1	239.6	540.8	479.6	0.9625	0.4809	1.086	0.9475	0.9508	0.9116	0.8132	0.8147	0.7903	0.9875	0.9875	0.9482	1.001	1	0.9987	1	1	1	0.9799	0.9599	0.9228	0.9722	0.9537	0.9198	0.9738	0.9599	0.9213	0.9707	0.9537	0.9182	0.9707	0.9599	0.9167	0.983	0.9599	0.9167	0.9707	0.9522	0.9151	0.9707	0.9522	0.9151	NA	NA
LEPROT	NM_001198683; NM_017526; NM_001198681	3	694.2	719	743.8	0.8863	1.838	0.9705	0.94	0.947	0.8704	0.8137	0.815	0.7444	0.9513	0.9801	0.8846	1.076	1.074	0.9205	0.9197	1.004	1.004	0.8951	0.912	0.8534	0.8966	0.912	0.8596	0.8997	0.9259	0.8642	0.8966	0.9259	0.8642	0.9583	0.963	0.9414	0.9552	0.9568	0.9352	0.892	0.9228	0.8611	0.892	0.9228	0.8611	0.8333	0.5
LEPR	NM_001003679; NM_001003680; NM_002303; NM_001198687; NM_001198688; NM_001198689	6	1481	2102	1851	0.9003	0.7821	1.012	0.9425	0.9388	0.8899	0.8088	0.8116	0.7649	0.9905	0.9914	0.941	1.033	1.033	0.9617	0.9703	0.9983	0.9983	1	1	1	1	1	1	1	1	1	1	1	1	1	1	1	1	1	1	1	1	1	1	1	1	0.5	0.5
PDE4B	NM_001037341; NM_002600; NM_001037340; NM_001037339	4	1011	1372	1601	1.109	0.7035	0.9493	0.944	0.9434	0.8972	0.8082	0.8115	0.7636	0.9909	0.9897	0.9453	1.003	1.001	0.9978	0.9995	1	1	0.9985	1	0.9707	0.9985	1	0.9799	0.9985	1	0.9707	0.9985	1	0.9753	0.9985	1	0.9722	0.9985	1	0.9722	0.9985	1	0.966	0.9985	1	0.966	1	0.986
SGIP1	NM_032291	1	241.8	393.6	608.8	1.497	0.5945	0.9679	0.9442	0.9363	0.907	0.8144	0.8114	0.7851	0.9911	0.9876	0.9507	1.002	1	0.9997	1	1	1	0.9074	0.892	0.7948	0.892	0.8765	0.7639	0.9074	0.8951	0.7948	0.892	0.8765	0.7654	0.8997	0.8889	0.7778	0.9059	0.8889	0.7809	0.8966	0.8781	0.7824	0.8966	0.8781	0.7824	NA	NA
MIR3117	NR_036060	1	0	16.4	0	0	0	2.427	NA	NA	0.1341	NA	NA	0	NA	NA	0.3293	NA	NA	NA	NA	NA	NA	NA	NA	NA	NA	NA	NA	NA	NA	NA	NA	NA	NA	NA	NA	NA	NA	NA	NA	NA	NA	NA	NA	NA	NA	NA	NA
TCTEX1D1	NM_152665	1	338.6	195.2	134.8	0.6871	1.726	0.9952	0.9451	0.9457	0.8412	0.8145	0.8145	0.7346	0.9896	0.9894	0.9109	1	1	1	1	1	1	0.6914	0.6821	0.6991	0.6821	0.6852	0.6867	0.6991	0.6821	0.6975	0.6836	0.6852	0.6867	0.7052	0.6898	0.7052	0.6867	0.6898	0.7083	0.6944	0.6929	0.7099	0.6944	0.6929	0.7099	NA	NA
MIER1	NM_001077700; NM_001077702; NM_001077703; NM_001146110; NM_001146111; NM_001146112; NM_001146113; NM_020948; NM_001077701; NM_001077704	10	2485	4164	4013	1.005	0.6382	1.038	0.9407	0.9441	0.901	0.8134	0.8147	0.7777	0.9891	0.9909	0.9481	1.002	1.002	0.9994	0.9981	1	1	1	1	1	1	1	1	1	1	1	1	1	1	1	1	1	1	1	1	1	1	1	1	1	1	0.5	0.9391
IL23R	NM_144701	1	224.4	194	284.4	1.166	0.9203	0.7958	0.9466	0.9465	0.8742	0.8172	0.8102	0.7443	0.9494	0.9857	0.8711	1.001	1	0.9985	1	1	1	0.8395	0.8565	0.8349	0.8349	0.8565	0.8395	0.841	0.8596	0.8395	0.8349	0.8565	0.8395	0.8225	0.841	0.8395	0.838	0.841	0.841	0.8441	0.8488	0.841	0.8441	0.8488	0.841	NA	NA
IL12RB2	NM_001559	1	251.4	365.2	369.4	1.055	0.7182	1.043	0.9464	0.9324	0.8905	0.8446	0.7884	0.747	0.9713	0.992	0.9261	1.001	1	0.9994	1	1	1	0.9707	0.9861	0.9846	0.9614	0.9846	0.9815	0.9707	0.9861	0.9846	0.9614	0.9846	0.9815	0.9769	0.9877	0.983	0.9769	0.9877	0.983	0.9738	0.9846	0.9799	0.9738	0.9846	0.9799	NA	NA
GADD45A	NM_001199741; NM_001199742; NM_001924	3	1114	264.2	278.6	0.8522	3.339	0.805	0.9354	0.9465	0.8085	0.8019	0.8172	0.6858	0.9871	0.9899	0.8524	1	1	0.9992	1	1	1	1	1	0.9985	0.9985	0.9985	0.9938	1	1	0.9985	0.9985	0.9985	0.9938	1	1	0.9969	1	1	0.9969	1	1	0.9938	1	1	0.9938	0	1
LOC100289178	NR_040077	1	422.4	200.8	150.8	0.7745	2.17	1.032	0.9469	0.9413	0.8645	0.8236	0.8106	0.7251	0.9854	0.9905	0.9143	1.102	1.106	0.8978	0.9018	0.999	0.9991	0.9383	0.9367	0.8951	0.9614	0.9475	0.8935	0.9306	0.9275	0.8966	0.9383	0.9352	0.8981	0.9167	0.8935	0.8951	0.9151	0.8935	0.8935	0.9213	0.9074	0.8904	0.9213	0.9074	0.8904	NA	NA
LRRC7	NM_020794	1	275	571.8	781	1.443	0.5082	1.057	0.9406	0.9418	0.8979	0.812	0.8051	0.7849	0.991	0.9927	0.9493	1.003	1	0.9995	1	1	1	1	0.9985	0.9985	1	1	1	1	0.9985	0.9985	1	1	1	0.9985	0.9985	0.9969	0.9985	0.9985	0.9985	1	0.9985	0.9985	1	0.9985	0.9985	NA	NA
PIN1P1	NR_023916	1	302.4	94	81.4	0.9431	3.504	1.089	0.9484	0.9491	0.7298	0.7936	0.8254	0.6149	0.9951	0.9881	0.8191	1	1	1	1	1	1	0.9954	0.9892	0.9414	0.9985	0.9923	0.9198	0.9954	0.9892	0.9398	0.9985	0.9954	0.9182	0.9954	0.9892	0.9552	0.9985	0.9892	0.9552	0.9954	0.9877	0.9552	0.9954	0.9877	0.9552	NA	NA
SRSF11	NM_001190987; NM_004768	2	618.2	444	470.4	0.9732	1.279	0.9186	0.9405	0.9437	0.8748	0.8044	0.8114	0.7523	0.9923	0.9893	0.9149	1.001	1	1	1	1	1	1	1	0.9691	1	1	0.9707	1	1	0.9707	1	1	0.9707	0.9954	1	0.963	0.9954	1	0.963	0.9985	1	0.9645	0.9985	1	0.9645	0	0.9989
HHLA3	NM_001031693; NM_001036645; NM_001036646; NR_027404	4	999.2	305	251	0.8599	3.448	1.055	0.9323	0.943	0.7403	0.8048	0.808	0.621	0.9857	0.988	0.7908	1.001	1.003	1.001	0.997	1	1	1	1	1	1	1	1	1	1	1	1	1	1	1	1	1	1	1	1	1	1	1	1	1	1	0	0.9915
CTH	NM_001190463; NM_001902; NM_153742	3	900.4	469.4	484.4	0.9024	1.677	0.8731	0.9414	0.9385	0.8458	0.8163	0.8045	0.7111	0.9414	0.9882	0.8632	1.002	1.002	1	0.998	1	1	1	1	1	1	1	0.9985	1	1	1	1	1	0.9985	0.9954	0.9954	0.9938	0.9954	0.9954	0.9923	1	0.9954	0.9923	1	0.9954	0.9923	0	1
LOC100132618	NR_038420	1	299.6	117.8	139.8	0.9626	2.063	0.8113	0.9385	0.9479	0.7997	0.8097	0.8144	0.6757	0.9914	0.9907	0.8744	7.232	7.247	0.2591	0.2491	1.039	1.039	0.4352	0.429	0.4552	0.4167	0.409	0.4321	0.8827	0.8812	0.8735	0.8426	0.8287	0.7068	0.8642	0.8503	0.8241	0.8642	0.8519	0.8225	0.8657	0.8534	0.8225	0.8611	0.8519	0.8179	NA	NA
FPGT-TNNI3K	NM_001112808; NM_001199327	2	613.4	500.6	482.4	0.9153	1.165	0.9389	0.9399	0.9413	0.8686	0.8014	0.8119	0.7419	0.9888	0.9909	0.9213	1.843	1.839	0.03661	0.0357	0.9495	0.9414	0.75	0.713	0.6528	0.75	0.713	0.659	0.6235	0.5864	0.4583	0.5941	0.5818	0.4167	0.9213	0.9306	0.8611	0.9244	0.9275	0.858	0.9213	0.9213	0.8441	0.9213	0.9244	0.8503	0	0
FPGT	NM_001199328; NM_001199329; NM_003838	3	822.8	1131	1009	0.9864	0.811	1.107	0.9421	0.939	0.8985	0.8165	0.8106	0.7771	0.9921	0.9874	0.9454	1.073	1.072	0.8923	0.8947	1.003	1.003	1	1	0.9877	1	0.9985	0.9861	1	1	0.9938	1	1	0.9907	1	1	0.9892	1	1	0.9892	1	1	0.9938	1	1	0.9938	0	0
TNNI3K	NM_015978	1	206.8	249.8	301.6	1.151	0.7895	0.9538	0.933	0.942	0.8679	0.7971	0.8211	0.7462	0.9901	0.9903	0.9239	2.371	2.364	0.01919	0.01498	1.071	1.082	0.4645	0.4877	0.6019	0.4614	0.4969	0.6003	0.9336	0.929	0.9352	0.909	0.9074	0.9321	0.7222	0.767	0.784	0.7253	0.767	0.7716	0.7253	0.7608	0.7855	0.7284	0.7546	0.7685	NA	NA
TYW3	NM_001162916; NM_138467; NR_027962	3	902.6	793	968.4	1.083	1.014	0.8887	0.9432	0.9435	0.8885	0.8145	0.8199	0.7554	0.9888	0.9911	0.9357	1.098	1.099	0.9157	0.9143	0.9952	0.995	1	0.9985	0.9877	1	0.9985	0.9877	1	1	0.9985	1	1	0.9969	1	1	0.9954	1	1	0.9954	1	1	0.9969	1	1	0.9969	1	0.9738
LHX8	NM_001001933	1	243.2	252.6	230.4	1.12	1.183	1.229	0.9444	0.9498	0.8583	0.8073	0.8281	0.7316	0.9922	0.9926	0.886	1.004	1	0.9982	1	1	1	0.8827	0.8565	0.9198	0.8673	0.8441	0.8981	0.8812	0.8534	0.9151	0.8642	0.8472	0.8981	0.9028	0.8843	0.9275	0.8951	0.8843	0.9275	0.9167	0.8796	0.929	0.9167	0.8796	0.929	NA	NA
ACADM	NM_000016; NM_001127328	2	496	391.6	526.6	1.165	1.097	0.8662	0.9392	0.9468	0.8764	0.8021	0.8161	0.7446	0.989	0.9911	0.9259	1.002	1	0.9984	1	1	1	0.8827	0.8981	0.8102	0.8981	0.909	0.8133	0.8889	0.9012	0.8117	0.8981	0.909	0.8133	0.8858	0.892	0.8241	0.8858	0.892	0.8225	0.8889	0.8951	0.8102	0.8889	0.8951	0.8102	0	0.9865
RABGGTB	NM_004582	1	330.8	178	144.6	1.115	2.552	1.373	0.9571	0.9395	0.7933	0.8271	0.7999	0.6742	0.9959	0.9879	0.8596	1.001	1	0.9986	1	1	1	1	1	0.9769	1	1	0.9969	1	1	0.9784	1	1	0.9969	1	1	0.9753	1	1	0.9753	1	1	0.9738	1	1	0.9738	NA	NA
SNORD45C	NR_003042	1	0	15.4	0	0	0	2.279	NA	NA	0	NA	NA	0	NA	NA	0.1948	NA	NA	NA	NA	NA	NA	NA	NA	NA	NA	NA	NA	NA	NA	NA	NA	NA	NA	NA	NA	NA	NA	NA	NA	NA	NA	NA	NA	NA	NA	NA	NA
SNORD45A	NR_002749	1	0	17.2	0	0	0	2.364	NA	NA	0	NA	NA	0	NA	NA	0.2326	NA	NA	NA	NA	NA	NA	NA	NA	NA	NA	NA	NA	NA	NA	NA	NA	NA	NA	NA	NA	NA	NA	NA	NA	NA	NA	NA	NA	NA	NA	NA	NA
SNORD45B	NR_002748	1	0	21.6	0	0	0	3.512	NA	NA	0.02778	NA	NA	0	NA	NA	0.213	NA	NA	NA	NA	NA	NA	NA	NA	NA	NA	NA	NA	NA	NA	NA	NA	NA	NA	NA	NA	NA	NA	NA	NA	NA	NA	NA	NA	NA	NA	NA	NA
MSH4	NM_002440	1	274.6	265.6	271.8	0.9793	0.9894	0.9572	0.9455	0.9468	0.8577	0.8116	0.8143	0.741	0.989	0.9905	0.9262	1.001	1	0.9992	1	1	1	0.5972	0.6574	0.5756	0.5926	0.6559	0.5741	0.6034	0.6605	0.5787	0.5957	0.6605	0.5741	0.5988	0.6651	0.5694	0.6142	0.6651	0.571	0.5988	0.6682	0.5725	0.5988	0.6682	0.5725	NA	NA
ST6GALNAC3	NM_001160011; NM_152996	2	559.8	356	390	1.01	2.07	0.9105	0.9426	0.9493	0.8376	0.8154	0.8085	0.7169	0.9882	0.9896	0.8961	1.002	1	0.9989	1	1	1	0.9568	0.9522	0.909	0.9414	0.9367	0.8935	0.9552	0.9522	0.9059	0.9398	0.9367	0.8935	0.9614	0.9645	0.9043	0.9599	0.9645	0.9043	0.9491	0.9522	0.9074	0.9491	0.9522	0.9074	0	0.9942
ST6GALNAC5	NM_030965	1	323.8	197.4	166	0.9427	1.839	1.121	0.9301	0.9376	0.8308	0.8108	0.8067	0.7031	0.9819	0.9716	0.8845	1.001	1	0.9987	1	1	1	0.8735	0.8503	0.713	0.8781	0.8519	0.7454	0.8642	0.8488	0.7114	0.8781	0.8534	0.7438	0.8719	0.858	0.7176	0.8642	0.8549	0.7191	0.8611	0.8627	0.716	0.8611	0.8627	0.716	NA	NA
AK5	NM_174858; NM_012093	2	439.2	566.6	639.6	1.014	0.7049	0.9111	0.9403	0.9372	0.8803	0.8074	0.8097	0.7487	0.9912	0.9904	0.9283	1	1	0.9997	1	1	1	1	1	0.9954	1	1	0.9938	1	1	0.9969	1	1	0.9938	1	1	0.9969	1	1	0.9969	1	1	0.9938	1	1	0.9938	1	1
FAM73A	NM_198549	1	147.4	461	564.2	1.237	0.3232	1.011	0.9404	0.9294	0.9076	0.8164	0.8033	0.7761	0.9181	0.9837	0.8725	1.001	1	0.9962	1	1	1	0.6759	0.7022	0.6775	0.6651	0.6914	0.6713	0.6744	0.7022	0.6806	0.6651	0.6944	0.6713	0.6698	0.6867	0.6744	0.6682	0.6898	0.6744	0.6775	0.6991	0.679	0.6775	0.6991	0.679	NA	NA
NEXN	NM_001172309; NM_144573	2	453.6	596.6	598	1.05	0.7999	1.043	0.9462	0.9383	0.888	0.8174	0.8108	0.7707	0.9896	0.9877	0.9387	1.005	1.002	0.9982	0.9984	1	1	0.9877	0.9938	0.9892	0.983	0.9907	0.9877	0.9846	0.9938	0.9907	0.983	0.9907	0.9877	0.9877	0.9954	0.9923	0.9877	0.9954	0.9923	0.9877	0.9954	0.9923	0.9877	0.9954	0.9923	0	1
DNAJB4	NM_007034	1	270.4	166	170.8	0.8811	1.395	0.8566	0.9262	0.9408	0.8506	0.7974	0.8077	0.7277	0.9848	0.9911	0.894	1	1	1	1	1	1	0.9877	0.9846	0.9352	0.9861	0.9907	0.946	0.9877	0.9846	0.9352	0.9861	0.9907	0.946	0.9784	0.9815	0.9275	0.9877	0.9815	0.929	0.9861	0.9846	0.9336	0.9861	0.9846	0.9336	NA	NA
GIPC2	NM_017655	1	228.8	225.8	206	0.8421	0.9354	0.9233	0.9398	0.9414	0.8707	0.8136	0.8086	0.7396	0.9874	0.9921	0.9203	1	1	1	1	1	1	0.9676	0.9892	0.9444	0.9676	0.9877	0.9367	0.9676	0.9892	0.9475	0.963	0.9877	0.9383	0.946	0.9815	0.9306	0.9614	0.983	0.9321	0.9568	0.9892	0.9321	0.9568	0.9892	0.9321	NA	NA
MGC27382	NR_027310	1	259.6	114.4	78	0.7558	2.516	1.109	0.9436	0.9376	0.8112	0.7872	0.8066	0.7133	0.9897	0.9869	0.8636	1.008	1	0.9918	1	1	1	0.9815	0.9815	0.9352	0.983	0.983	0.9383	0.983	0.9738	0.9306	0.9799	0.983	0.9383	0.9707	0.9738	0.9306	0.9753	0.9738	0.9306	0.9784	0.9738	0.9306	0.9784	0.9738	0.9306	NA	NA
PTGFR	NM_000959; NM_001039585	2	535.6	686.8	967.2	1.036	0.5727	0.7348	0.9419	0.9403	0.8998	0.8073	0.8148	0.7647	0.9913	0.991	0.9534	1	1.001	1	0.999	1	1	0.8611	0.8642	0.8627	0.8472	0.8627	0.8781	0.8488	0.8642	0.8642	0.8519	0.8596	0.8765	0.8519	0.858	0.858	0.858	0.858	0.8565	0.8457	0.8503	0.858	0.8457	0.8503	0.858	0	0.9978
IFI44L	NM_006820	1	243.6	504.2	502	0.9862	0.4786	0.9908	0.9462	0.9466	0.9135	0.8171	0.835	0.7842	0.9837	0.9926	0.9524	1.001	1	1.001	1	1	1	0.8519	0.8827	0.8997	0.8302	0.8735	0.8935	0.8549	0.8858	0.8997	0.8349	0.8735	0.8935	0.8534	0.8827	0.9028	0.8457	0.8827	0.9012	0.8519	0.8889	0.9074	0.8519	0.8889	0.9074	NA	NA
IFI44	NM_006417	1	308	201	106.4	0.7114	2.059	1.344	0.968	0.9455	0.8318	0.8402	0.813	0.7214	0.9981	0.9903	0.8667	1	1	1	1	1	1	0.9583	0.9491	0.9321	0.9614	0.9568	0.9275	0.9599	0.9522	0.9336	0.9614	0.9599	0.9275	0.966	0.9599	0.9414	0.963	0.963	0.9414	0.9676	0.966	0.9398	0.9676	0.966	0.9398	NA	NA
LPHN2	NM_012302	1	192.6	454	572	1.157	0.3896	0.9184	0.9472	0.946	0.9062	0.8203	0.8037	0.7802	0.9906	0.9875	0.9573	1.002	1	1	1	1	1	0.8333	0.8148	0.838	0.8333	0.8148	0.838	0.8302	0.8148	0.8349	0.8333	0.8148	0.838	0.8194	0.8164	0.8318	0.8179	0.8148	0.8302	0.8194	0.8133	0.8272	0.8194	0.8133	0.8272	NA	NA
PRKACB	NM_002731; NM_207578; NM_182948; NM_001242857; NM_001242858; NM_001242859; NM_001242860; NM_001242861; NM_001242862	9	2276	3172	3055	0.9659	0.7631	1.008	0.9467	0.9435	0.8903	0.8167	0.8189	0.7636	0.9908	0.9903	0.9411	1.002	1.003	0.9992	0.9977	1	1	1	1	1	1	1	1	1	1	1	1	1	1	1	1	1	1	1	1	1	1	1	1	1	1	0.8333	0.9871
SAMD13	NM_001010971; NM_001134663; NM_001134664	3	777.6	360.8	413.8	1.056	1.993	0.9285	0.942	0.9421	0.8182	0.7999	0.8169	0.6962	0.9889	0.9931	0.8664	1.002	1.001	0.9995	0.9994	1	1	0.9599	0.963	0.946	0.9691	0.9691	0.9398	0.963	0.966	0.946	0.9691	0.9691	0.9414	0.9769	0.9691	0.9522	0.9753	0.9691	0.9506	0.963	0.9691	0.9429	0.963	0.9691	0.9429	1	1
DNASE2B	NM_021233; NM_058248	2	708.4	227.6	169.2	0.8472	3.571	1.174	0.9397	0.939	0.7944	0.7943	0.806	0.6582	0.9894	0.9881	0.8357	1.003	1	0.9975	1	1	1	0.9985	0.9985	0.9877	1	0.9969	0.9954	0.9985	0.9985	0.9877	0.9985	0.9969	0.9938	0.9985	0.9969	0.9815	0.9985	0.9969	0.9815	0.9985	0.9985	0.9877	0.9985	0.9985	0.9877	1	1
RPF1	NM_025065	1	396.4	159.8	156.2	0.9127	2.316	0.934	0.9462	0.941	0.8511	0.8348	0.8163	0.7334	0.9898	0.9889	0.8949	1.037	1.032	0.9567	0.9586	1	1	0.8287	0.7932	0.8117	0.838	0.7901	0.8056	0.8673	0.8318	0.8302	0.8688	0.8349	0.8272	0.8935	0.841	0.8457	0.8735	0.841	0.8457	0.8951	0.8457	0.8441	0.8951	0.8457	0.8441	NA	NA
WDR63	NM_145172	1	295.8	210.8	219.2	0.8412	1.135	0.8092	0.9489	0.9378	0.8909	0.8285	0.8066	0.76	0.9909	0.9858	0.9307	1.003	1	0.999	1	1	1	0.9506	0.9321	0.8812	0.9383	0.9198	0.8627	0.9475	0.929	0.8812	0.9367	0.9198	0.8642	0.9383	0.9167	0.8704	0.9398	0.9244	0.8719	0.9444	0.9244	0.8796	0.9444	0.9244	0.8796	NA	NA
MIR4423	NR_039619	1	0	18.8	0	0	0	2.713	NA	NA	0.08511	NA	NA	0	NA	NA	0.2128	NA	NA	NA	NA	NA	NA	NA	NA	NA	NA	NA	NA	NA	NA	NA	NA	NA	NA	NA	NA	NA	NA	NA	NA	NA	NA	NA	NA	NA	NA	NA	NA
CYR61	NM_001554	1	297.6	229.4	145	0.7297	1.498	1.155	0.96	0.9476	0.8405	0.8262	0.8185	0.7132	0.989	0.994	0.891	1	1	1	1	1	1	0.9799	0.9336	0.9429	0.9846	0.9398	0.9506	0.9799	0.9336	0.9429	0.9815	0.9398	0.9491	0.966	0.9352	0.9506	0.9645	0.9352	0.9506	0.9799	0.9352	0.9491	0.9799	0.9352	0.9491	NA	NA
CLCA2	NM_006536	1	301.8	319.8	307.4	0.8816	0.8656	0.9174	0.9434	0.949	0.8881	0.825	0.8363	0.7561	0.987	0.9927	0.9256	1.001	1	1	1	1	1	0.8519	0.8642	0.8735	0.8704	0.8781	0.8935	0.858	0.8642	0.8812	0.8657	0.8781	0.8951	0.8519	0.8596	0.8657	0.8519	0.8596	0.8657	0.8488	0.8627	0.8688	0.8488	0.8627	0.8688	NA	NA
CLCA1	NM_001285	1	273.8	267.8	265.6	0.9824	1.013	0.9908	0.9443	0.9445	0.8768	0.817	0.8028	0.7453	0.9902	0.9898	0.9231	1.003	1	0.9968	1	1	1	0.9938	0.9985	0.9861	0.9985	1	0.983	0.9938	0.9985	0.9861	0.9985	1	0.983	0.9969	0.9985	0.9722	0.9985	0.9985	0.9722	0.9938	0.9985	0.9753	0.9938	0.9985	0.9753	NA	NA
CLCA4	NM_012128; NR_024602	2	477.2	545.4	483.2	0.8859	0.872	0.9956	0.9454	0.9464	0.875	0.8059	0.8013	0.7616	0.9938	0.9929	0.9318	1.004	1.003	0.9965	0.9974	1	1	1	1	0.9969	1	1	0.9954	1	1	0.9969	1	1	0.9969	1	1	0.9954	1	1	0.9954	1	1	0.9954	1	1	0.9954	0	1
CLCA3P	NR_024604	1	311.8	303.4	319.6	1.081	1.055	1.026	0.9387	0.9333	0.8807	0.8141	0.8082	0.7535	0.9931	0.9885	0.9288	1	1	1	1	1	1	0.8302	0.8472	0.6821	0.8426	0.8765	0.659	0.8333	0.8441	0.679	0.8457	0.8796	0.6574	0.8318	0.8241	0.6636	0.8225	0.8241	0.6574	0.8133	0.838	0.659	0.8133	0.838	0.659	NA	NA
SH3GLB1	NM_001206651; NM_001206652; NM_001206653; NM_016009	4	883.8	1953	2268	1.027	0.3995	0.883	0.9471	0.9423	0.9055	0.8173	0.8117	0.777	0.9671	0.993	0.934	1.001	1	0.9998	0.9997	1	1	1	1	1	1	1	1	1	1	1	1	1	1	1	1	1	1	1	1	1	1	1	1	1	1	0	0.981
HS2ST1	NM_001134492; NM_012262	2	480	763.2	940.4	1.178	1.256	1.022	0.9458	0.9412	0.8965	0.8069	0.8171	0.7741	0.9909	0.9917	0.945	1	1	0.9996	1	1	1	0.9398	0.9491	0.9213	0.946	0.9552	0.9244	0.946	0.9491	0.9198	0.946	0.9583	0.9244	0.8858	0.9012	0.8009	0.8981	0.9028	0.8025	0.946	0.9522	0.9198	0.946	0.9522	0.9198	0	0.9879
LOC339524	NR_026988; NR_026989; NR_026985; NR_026986; NR_026987	5	1336	1136	1028	0.8382	1.311	0.9747	0.9403	0.9464	0.8724	0.81	0.817	0.746	0.9932	0.9883	0.9246	1	1.002	1	0.999	1	1	0.9954	0.9954	0.9614	0.9954	0.9954	0.9414	0.9985	0.9954	0.9614	0.9954	0.9954	0.9444	1	0.9985	0.9769	1	0.9985	0.9769	0.9954	0.9954	0.963	0.9954	0.9954	0.963	0.8333	0.9884
LMO4	NM_006769	1	253	428.2	534.6	1.141	0.5401	0.9143	0.9398	0.9383	0.9043	0.8047	0.8142	0.7725	0.9903	0.9905	0.9514	1.001	1	0.9988	1	1	1	0.6435	0.6049	0.7022	0.659	0.6281	0.7176	0.6404	0.608	0.7006	0.6559	0.6312	0.7176	0.6373	0.6358	0.7052	0.6512	0.6327	0.7068	0.6497	0.6265	0.7099	0.6497	0.6265	0.7099	NA	NA
PKN2	NM_006256	1	246.8	448	471.4	0.8912	0.4666	0.8472	0.9504	0.9433	0.8991	0.8116	0.8144	0.7621	0.9911	0.9927	0.9549	1.004	1	0.9969	1	1	1	1	1	0.9753	1	1	0.9722	1	1	0.9784	1	1	0.9722	1	1	0.9691	1	1	0.9691	1	1	0.9722	1	1	0.9722	NA	NA
GBP6	NM_198460	1	183	387	366.4	0.8688	0.4339	0.9178	0.94	0.9311	0.8956	0.8057	0.7934	0.7742	0.9476	0.9891	0.9008	1.001	1	1	1	1	1	0.9676	0.9552	0.9367	0.966	0.9522	0.9336	0.9691	0.9552	0.9367	0.9691	0.9537	0.9336	0.9784	0.9707	0.9414	0.9769	0.9676	0.9414	0.9707	0.9599	0.9414	0.9707	0.9599	0.9414	NA	NA
GBP1P1	NR_003133	1	359.2	109.2	106	0.9913	3.359	1.021	0.9566	0.9493	0.7967	0.8547	0.8246	0.6575	0.9943	0.9944	0.8535	1.008	1.009	0.9842	0.989	0.9994	0.9994	0.7207	0.6944	0.6127	0.7454	0.7346	0.6281	0.7531	0.7191	0.6481	0.7593	0.7392	0.625	0.7438	0.733	0.6296	0.7454	0.7299	0.6265	0.7469	0.7207	0.6265	0.7469	0.7207	0.625	NA	NA
LRRC8B	NM_001134476; NM_015350	2	519.4	1362	1320	0.9807	0.386	1.012	0.9426	0.9438	0.9169	0.8162	0.8171	0.7844	0.9715	0.9904	0.9441	1.001	1.001	0.9995	0.9994	1	1	0.9969	0.9954	0.9784	0.9969	0.9954	0.9769	0.9969	0.9954	0.9784	0.9985	0.9954	0.9769	0.9969	0.9938	0.9769	0.9969	0.9938	0.9769	0.9969	0.9938	0.9769	0.9969	0.9938	0.9769	1	0.9989
LRRC8C	NM_032270	1	229.8	799.6	671.6	1.075	0.368	1.281	0.9392	0.9312	0.9102	0.81	0.785	0.7794	0.9893	0.9904	0.9605	1.001	1	0.9994	1	1	1	0.9599	0.929	0.9074	0.9599	0.9321	0.9012	0.9599	0.9321	0.9074	0.963	0.9321	0.9012	0.9738	0.9475	0.912	0.9738	0.946	0.912	0.963	0.9352	0.909	0.963	0.9352	0.909	NA	NA
LRRC8D	NM_001134479; NM_018103	2	696.6	600.8	609.4	0.9303	1.064	0.917	0.9442	0.9463	0.8692	0.8156	0.8183	0.7513	0.9928	0.9905	0.9278	1.002	1.001	0.9983	0.9988	1	1	0.9907	0.9923	0.9522	0.9923	0.9923	0.9491	0.9877	0.9923	0.9522	0.9892	0.9923	0.9491	0.9861	0.9892	0.9491	0.983	0.9892	0.9491	0.9861	0.9923	0.946	0.9861	0.9923	0.946	1	1
ZNF326	NM_182975; NM_182976	2	545	361.8	319.6	0.8984	1.582	0.9926	0.9412	0.9472	0.8474	0.8191	0.8202	0.7186	0.99	0.9894	0.9038	1.001	1	0.9987	1	1	1	0.983	0.983	0.767	0.983	0.9892	0.7685	0.983	0.9846	0.7639	0.983	0.9892	0.7654	0.9969	0.9969	0.8164	0.9969	0.9969	0.8133	0.9799	0.983	0.7824	0.9799	0.983	0.7824	0	0.9945
CDC7	NM_001134419; NM_003503; NM_001134420	3	775.6	742.2	889.8	1.05	0.923	0.8848	0.9479	0.9371	0.8806	0.815	0.8076	0.7513	0.9928	0.9897	0.927	1.002	1.003	0.9995	0.9972	1	1	0.9877	0.9907	0.9444	0.9846	0.9907	0.9506	0.9877	0.9907	0.9522	0.9861	0.9907	0.9475	0.9861	0.9907	0.9506	0.9861	0.9907	0.9506	0.9892	0.9938	0.9552	0.9892	0.9938	0.9552	0.8333	1
HSP90B3P	NR_003130	1	277.8	90	136.4	1.156	2.354	0.7627	0.9399	0.9518	0.82	0.8211	0.8186	0.6978	0.9927	0.995	0.86	1.003	1	1.003	1	1	1	0.8472	0.9414	0.858	0.8565	0.946	0.8426	0.8549	0.9429	0.858	0.8627	0.9491	0.8426	0.8719	0.9414	0.8796	0.8565	0.9414	0.8827	0.8796	0.9475	0.8796	0.8796	0.9475	0.8796	NA	NA
BRDT	NM_001242805; NM_001242806; NM_001242807; NM_001242808; NM_001242810; NM_207189; NM_001726	7	1790	1956	1854	0.9197	0.8921	0.9684	0.944	0.9436	0.8862	0.8149	0.8185	0.763	0.9843	0.9801	0.9277	1.002	1.001	0.9991	0.9991	1	1	1	1	0.9907	1	1	0.9799	1	1	0.9892	1	1	0.9799	1	1	0.9923	1	1	0.9923	1	1	0.9907	1	1	0.9907	0.5	1
EPHX4	NM_173567	1	323.6	104.6	133.6	1.068	2.588	0.8367	0.9536	0.9468	0.8337	0.8039	0.8368	0.6902	0.9895	0.9932	0.8757	1.005	1	0.9984	1	1	1	0.9614	0.9769	0.9846	0.9599	0.9769	0.9892	0.9691	0.9769	0.983	0.9676	0.9753	0.9892	0.9722	0.9769	0.9861	0.9645	0.9769	0.9861	0.966	0.9769	0.983	0.966	0.9769	0.983	NA	NA
BTBD8	NM_183242	1	309	148	110.2	0.8789	2.465	1.181	0.9238	0.9443	0.8338	0.8185	0.8142	0.7014	0.9982	0.9909	0.8784	1.004	1	1.002	1	1	1	0.9059	0.8719	0.588	0.8781	0.8287	0.5401	0.9043	0.8673	0.5926	0.8719	0.8302	0.5401	0.8935	0.8812	0.5988	0.8827	0.8812	0.5988	0.8997	0.875	0.5926	0.8997	0.875	0.5926	NA	NA
KIAA1107	NM_015237	1	188	354.8	362.6	0.9184	0.4762	0.8989	0.9459	0.9404	0.9183	0.8191	0.8202	0.788	0.9906	0.9872	0.9549	1.001	1	1.001	1	1	1	0.9846	0.9969	0.9383	0.9846	0.9969	0.9383	0.9861	0.9969	0.9352	0.9846	0.9969	0.9367	0.9799	0.9892	0.9321	0.9753	0.9907	0.9321	0.9846	0.9969	0.9352	0.9846	0.9969	0.9352	NA	NA
C1orf146	NM_001012425	1	265.8	74.6	48	0.7376	4.085	1.147	0.9625	0.9451	0.6863	0.8292	0.8247	0.5684	0.9917	0.9895	0.7373	1	1	1	1	1	1	0.9969	0.9969	0.9367	0.9969	0.9969	0.9259	0.9969	0.9969	0.9352	0.9969	0.9969	0.9259	0.9969	0.9969	0.9275	0.9954	0.9969	0.929	0.9938	0.9969	0.9259	0.9938	0.9969	0.9259	NA	NA
RPAP2	NM_024813	1	241	265.6	272	1.009	0.8938	0.9852	0.9353	0.951	0.887	0.814	0.8191	0.7794	0.9897	0.9934	0.948	1.035	1.037	0.9796	0.9783	1	1	0.7654	0.7855	0.6975	0.7793	0.7917	0.6744	0.7747	0.7793	0.6667	0.7778	0.7793	0.6481	0.7701	0.784	0.679	0.767	0.787	0.6821	0.7778	0.7917	0.6806	0.7778	0.7917	0.6806	NA	NA
RPL5	NM_000969	1	348.4	84.6	96.4	1.079	3.9	0.9472	0.9378	0.934	0.7589	0.8091	0.8106	0.6478	0.9855	0.9908	0.8322	1	1	0.9248	1	1	1	1	1	0.9846	1	1	0.9861	1	1	0.9892	1	1	0.9861	1	1	0.9769	1	1	0.9769	1	1	0.9753	1	1	0.9753	NA	NA
SNORD21	NR_000006	1	0	18.2	0	0	0	2.211	NA	NA	0.05495	NA	NA	0	NA	NA	0.2527	NA	NA	NA	NA	NA	NA	NA	NA	NA	NA	NA	NA	NA	NA	NA	NA	NA	NA	NA	NA	NA	NA	NA	NA	NA	NA	NA	NA	NA	NA	NA	NA
SNORA66	NR_002444	1	1	19.6	0	0	0.08677	1.701	NA	1	0.2551	NA	1	0.1939	NA	1	0.2755	NA	NA	NA	NA	NA	NA	NA	NA	NA	NA	NA	NA	NA	NA	NA	NA	NA	NA	NA	NA	NA	NA	NA	NA	NA	NA	NA	NA	NA	NA	NA	NA
MTF2	NM_001164391; NM_001164392; NM_001164393; NM_007358	4	1242	1362	1349	0.9724	0.8951	0.9837	0.9399	0.9353	0.8896	0.8151	0.8039	0.7577	0.9902	0.9905	0.9446	1.002	1.001	0.9997	0.9989	1	1	1	1	0.9815	1	1	0.983	1	1	0.983	1	1	0.9784	1	1	0.9846	1	1	0.9846	1	1	0.9877	1	1	0.9877	0	0.9961
CCDC18	NM_206886	1	210.4	344.2	341.8	0.9143	0.5629	0.921	0.9473	0.9401	0.8966	0.8227	0.8061	0.7594	0.9924	0.9867	0.9407	1.003	1	1.001	1	1	1	0.9815	0.9938	0.9923	0.983	0.9923	0.9938	0.9815	0.9938	0.9923	0.9815	0.9923	0.9938	0.9815	0.9907	0.9923	0.9815	0.9907	0.9923	0.9815	0.9954	0.9923	0.9815	0.9954	0.9923	NA	NA
DR1	NM_001938	1	390.6	273.2	393.2	1.414	1.405	0.983	0.94	0.9406	0.8902	0.8113	0.8126	0.7657	0.9888	0.9908	0.9334	1.001	1	0.9995	1	1	1	0.9151	0.9059	0.9367	0.9259	0.9275	0.9491	0.9151	0.912	0.9383	0.9306	0.9275	0.9491	0.9182	0.9012	0.9336	0.9059	0.9012	0.9336	0.9136	0.9043	0.9306	0.9136	0.9043	0.9306	NA	NA
FNBP1L	NM_001024948; NM_001164473; NM_017737	3	673.2	1092	1266	1.076	0.5835	0.9267	0.9389	0.9427	0.8967	0.8144	0.8119	0.7631	0.9893	0.9914	0.9472	1.001	1	0.9913	0.9996	1	1	0.9892	0.9892	0.8981	0.9799	0.9892	0.8889	0.9892	0.9892	0.9043	0.9769	0.9892	0.8873	0.9722	0.9784	0.8981	0.9753	0.9815	0.8997	0.9892	0.9892	0.8966	0.9892	0.9892	0.8966	0	0.9917
LOC100129046	NR_034091	1	322	125.8	131.4	0.9708	2.379	0.9296	0.9437	0.9398	0.8267	0.8174	0.8155	0.69	0.9848	0.995	0.8744	1.171	1.177	0.8532	0.8492	1.002	1.002	1	1	1	1	1	0.9846	1	1	0.9938	1	1	0.9892	1	1	0.9907	1	1	0.9907	1	1	0.9923	1	1	0.9923	NA	NA
MIR760	NR_030621	1	0	16	0	0	0	2.309	NA	NA	0	NA	NA	0	NA	NA	0.275	NA	NA	NA	NA	NA	NA	NA	NA	NA	NA	NA	NA	NA	NA	NA	NA	NA	NA	NA	NA	NA	NA	NA	NA	NA	NA	NA	NA	NA	NA	NA	NA
ABCD3	NM_001122674; NM_002858	2	521.8	364.8	418.8	0.9577	1.946	0.8682	0.9527	0.941	0.8755	0.8204	0.8225	0.7357	0.9885	0.9831	0.915	1.002	1.001	1.001	0.9994	1	1	0.983	0.983	0.9167	0.9784	0.9861	0.9028	0.983	0.983	0.9151	0.9815	0.9861	0.9012	1	1	0.9414	1	1	0.9429	0.9815	0.9799	0.912	0.9815	0.9799	0.912	0	0.997
SLC44A3	NM_001114106; NM_152369	2	448.4	350.8	363	0.8857	1.095	0.8564	0.9455	0.9469	0.8512	0.8264	0.8269	0.7281	0.9895	0.9875	0.9048	1.003	1	0.9977	1	1	1	0.9614	0.9691	0.9429	0.9583	0.9599	0.9367	0.9614	0.9691	0.9398	0.9583	0.9599	0.9414	0.9676	0.9753	0.9491	0.9707	0.9753	0.9491	0.966	0.9769	0.9444	0.966	0.9769	0.9444	1	1
LOC729970	NR_033998	1	232.4	64	63.4	0.7685	2.817	0.776	0.9685	0.9466	0.7219	0.8233	0.821	0.6125	0.9842	0.9914	0.8094	1	1	1	1	1	1	0.8519	0.8796	0.875	0.858	0.8642	0.8781	0.8349	0.8719	0.8426	0.8519	0.8765	0.8781	0.8318	0.8673	0.8735	0.8333	0.8735	0.8719	0.8565	0.8735	0.8704	0.8565	0.8735	0.8704	NA	NA
TMEM56	NM_001199679; NM_152487	2	447.2	1258	1262	1.061	0.376	1.058	0.9439	0.9414	0.9141	0.8137	0.8095	0.7791	0.9601	0.9754	0.9316	1.036	1.036	0.9229	0.9237	1.001	1.001	0.8735	0.8889	0.8071	0.8843	0.8904	0.8133	0.8611	0.8889	0.7886	0.875	0.8858	0.7932	0.8565	0.8627	0.7978	0.8565	0.8642	0.7963	0.8657	0.8735	0.7948	0.8657	0.8735	0.7948	1	0.6
TMEM56-RWDD3	NM_001199691	1	256.8	117	109.6	0.8494	1.99	0.907	0.9434	0.9408	0.8085	0.7993	0.8045	0.6906	0.9964	0.9883	0.8615	3.663	3.719	0.2128	0.21	0.9813	0.9825	0.4799	0.483	0.4213	0.466	0.4769	0.4244	0.5648	0.5417	0.4522	0.6173	0.5972	0.5201	0.7762	0.7762	0.7731	0.8025	0.7793	0.7716	0.804	0.7793	0.7654	0.804	0.7778	0.767	NA	NA
RWDD3	NM_001128142; NM_001199682; NM_015485; NR_037643	4	1380	491.6	398.4	0.944	3.247	1.16	0.9337	0.9394	0.797	0.7962	0.8169	0.668	0.992	0.9891	0.8421	1.108	1.107	0.5075	0.5006	1.001	1.001	1	1	0.9877	1	1	0.9954	1	1	1	1	1	1	1	1	1	1	1	1	1	1	1	1	1	1	0	0.5
FLJ31662	NR_033966	1	255.6	148.8	191	0.8001	1.071	0.6234	0.9476	0.939	0.8804	0.8314	0.8036	0.7634	0.9927	0.9851	0.9274	1	1	0.9989	1	1	1	0.946	0.9537	0.946	0.9429	0.9491	0.9398	0.946	0.9568	0.9475	0.9429	0.9506	0.9398	0.9583	0.9537	0.9522	0.946	0.9537	0.9522	0.9506	0.9583	0.9506	0.9506	0.9583	0.9506	NA	NA
PTBP2	NM_021190	1	255.2	308.8	341	1.129	0.8449	1.023	0.9537	0.9475	0.886	0.8188	0.8284	0.7487	0.9906	0.9914	0.9372	1.001	1	1	1	1	1	0.9213	0.9228	0.9105	0.9151	0.9151	0.8904	0.9151	0.9213	0.9028	0.9151	0.9151	0.8904	0.9074	0.9151	0.9167	0.9198	0.9167	0.9167	0.9259	0.9213	0.9151	0.9259	0.9213	0.9151	NA	NA
SNX7	NM_015976; NM_152238; NR_033716	3	955.8	544.4	416.6	0.933	2.159	1.236	0.9467	0.9481	0.8373	0.8253	0.815	0.7164	0.9909	0.9914	0.8846	1.002	1.004	0.9853	0.9959	1	1	1	1	0.9043	1	1	0.9074	1	1	0.9043	1	1	0.9043	1	1	0.892	1	1	0.892	1	1	0.9059	1	1	0.9059	0	1
LOC100129620	NR_033940	1	272.6	243	223.4	1.013	1.237	1.103	0.9445	0.9354	0.8535	0.8308	0.8144	0.7202	0.9893	0.9912	0.9095	1.199	1.194	0.8891	0.8922	1.001	1.001	0.9105	0.9321	0.7423	0.8966	0.9275	0.7438	0.9877	0.9815	0.8827	0.9892	0.983	0.8951	0.9691	0.9877	0.8642	0.9753	0.9846	0.8657	0.9815	0.9815	0.875	0.9815	0.9815	0.875	NA	NA
LPPR4	NM_001166252; NM_014839	2	511.8	825.4	747.6	0.8755	0.5963	0.9632	0.9454	0.9429	0.8997	0.8181	0.823	0.7778	0.9909	0.9906	0.9511	1	1	0.9997	0.9997	1	1	0.9892	0.9985	0.9645	0.9892	0.9954	0.9645	0.9892	0.9985	0.963	0.9892	0.9954	0.9645	0.9892	0.9985	0.9522	0.9907	0.9985	0.9537	0.9877	0.9954	0.9568	0.9877	0.9954	0.9568	0	1
PALMD	NM_017734	1	304	166	266.8	1.194	1.361	0.7433	0.943	0.9428	0.8542	0.8126	0.8283	0.7566	0.9903	0.9908	0.9024	1.002	1	0.9253	0.9262	1	1	0.9722	0.9691	0.909	0.9707	0.9645	0.9151	0.983	0.9738	0.9275	0.9769	0.9691	0.9321	0.9707	0.9583	0.9059	0.963	0.9583	0.9059	0.9676	0.9645	0.9059	0.9676	0.9645	0.9059	NA	NA
MIR548AA1	NR_037516	1	0	14.4	0	0	0	3.778	NA	NA	0	NA	NA	0	NA	NA	0.2917	Inf	Inf	NA	NA	NA	NA	NA	NA	NA	NA	NA	NA	NA	NA	NA	NA	NA	NA	NA	NA	NA	NA	NA	NA	NA	NA	NA	NA	NA	NA	NA	NA
AGL	NM_000642; NM_000028; NM_000643; NM_000644; NM_000646; NM_000645	6	1625	3633	4100	1.089	0.4319	0.9636	0.9456	0.9417	0.915	0.8129	0.8171	0.7858	0.9907	0.9906	0.9633	1.001	1	1	0.9999	1	1	1	1	1	1	1	1	1	1	1	1	1	1	1	1	1	1	1	1	1	1	1	1	1	1	0.8333	0.9915
SLC35A3	NM_012243	1	287.2	135.6	210.8	1.132	1.542	0.7283	0.9326	0.9415	0.8274	0.8017	0.812	0.7021	0.981	0.9861	0.9027	1.007	1	0.9949	1	1	1	0.9907	0.9954	0.8935	0.9769	0.9846	0.8904	0.9892	0.9954	0.8935	0.9799	0.9861	0.892	0.9877	0.9846	0.8873	0.9846	0.9907	0.8873	0.9892	0.9907	0.8873	0.9892	0.9907	0.8873	NA	NA
HIAT1	NM_033055	1	260.6	177.2	255.4	1.118	1.141	0.7757	0.9397	0.9424	0.8567	0.8356	0.825	0.7359	0.993	0.9923	0.912	1.001	1	0.9992	1	1	1	0.9707	0.9769	0.8395	0.9676	0.9815	0.8241	0.9707	0.9799	0.841	0.966	0.9815	0.8225	0.9707	0.9738	0.8318	0.9722	0.9738	0.8318	0.9707	0.9784	0.8333	0.9707	0.9784	0.8333	NA	NA
CCDC76	NM_019083	1	254.6	344.4	209.4	0.7688	0.9349	1.265	0.9484	0.945	0.8722	0.8233	0.7965	0.7445	0.9933	0.9859	0.9292	1.094	1.097	0.8822	0.884	1.007	1.007	0.9506	0.9599	0.8534	0.9552	0.9614	0.8719	0.9722	0.9676	0.8951	0.9769	0.9738	0.9213	0.9738	0.966	0.8858	0.966	0.9645	0.8873	0.9722	0.9676	0.8858	0.9722	0.9676	0.8858	NA	NA
RTCD1	NM_001130841; NM_003729	2	583.8	479.8	447.6	0.993	1.294	1.063	0.941	0.9335	0.8629	0.8088	0.8051	0.7466	0.8771	0.9805	0.7995	1.001	1.002	0.9995	0.9983	1	1	1	1	0.9228	1	1	0.9259	1	1	0.9198	1	1	0.9244	1	1	0.9213	1	1	0.9182	1	1	0.9167	1	1	0.9167	0	1
MIR553	NR_030279	1	0	12.6	0	0	0	2.139	NA	NA	0.03175	NA	NA	0	NA	NA	0.2381	NA	NA	NA	NA	NA	NA	NA	NA	NA	NA	NA	NA	NA	NA	NA	NA	NA	NA	NA	NA	NA	NA	NA	NA	NA	NA	NA	NA	NA	NA	NA	NA
CDC14A	NM_003672; NM_033312; NM_033313	3	982.2	829.4	957.8	1.129	1.348	1.026	0.9438	0.9493	0.8765	0.8133	0.818	0.7485	0.9898	0.9921	0.9359	1.001	1	1	1	1	1	1	1	0.9846	1	1	0.9846	1	1	0.9846	1	1	0.9846	1	1	0.9645	1	1	0.963	1	1	0.9861	1	1	0.9861	0	1
GPR88	NM_022049	1	275.2	327.4	322.8	1.075	0.9166	1.091	0.9374	0.9288	0.8784	0.7906	0.7987	0.7428	0.9932	0.9876	0.9304	1.001	1	1.001	1	1	1	0.9877	0.9753	0.9043	0.9738	0.9691	0.9012	0.9877	0.9753	0.9043	0.9738	0.9691	0.9043	0.9892	0.9753	0.8951	0.9784	0.9753	0.8951	0.9892	0.9769	0.8951	0.9892	0.9769	0.8951	NA	NA
VCAM1	NM_001078; NM_001199834; NM_080682	3	765.6	694.6	717.6	0.9101	0.9596	0.8735	0.9431	0.9389	0.8785	0.808	0.809	0.746	0.9916	0.9922	0.9272	1.001	1	1.001	0.9997	1	1	0.9938	1	0.8519	0.9877	1	0.8503	0.9923	1	0.8503	0.9877	1	0.8534	0.9861	1	0.841	0.9923	1	0.8364	0.9907	1	0.8364	0.9907	1	0.8364	0	0.9923
SLC30A7	NM_001144884; NM_133496	2	390.8	1511	1770	1.263	0.2798	1.084	0.941	0.9417	0.9191	0.8124	0.805	0.7959	0.9484	0.9877	0.925	1	1	0.9999	1	1	1	0.9985	1	0.9352	0.9985	1	0.9321	0.9985	1	0.9398	0.9985	1	0.9321	0.9985	1	0.9444	0.9985	1	0.9444	0.9985	1	0.9398	0.9985	1	0.9398	1	1
S1PR1	NM_001400	1	221.6	229.2	233.8	0.8846	0.8385	0.8674	0.9401	0.9386	0.8831	0.7998	0.806	0.7609	0.9872	0.9919	0.9206	1	1	1	1	1	1	0.9722	0.9846	0.8827	0.9815	0.9861	0.912	0.9722	0.983	0.8796	0.9861	0.9877	0.912	0.9599	0.9645	0.8688	0.966	0.9645	0.8704	0.9645	0.9769	0.8673	0.9645	0.9769	0.8673	NA	NA
DNAJA1P5	NR_033424	1	221.4	163.8	149.8	0.9701	1.434	1.061	0.9413	0.944	0.8254	0.8117	0.8166	0.7106	0.9866	0.991	0.8669	1	1	1	1	1	1	0.9583	0.9506	0.9522	0.9491	0.946	0.946	0.9583	0.9599	0.9537	0.9491	0.9491	0.946	0.9506	0.9537	0.9599	0.9444	0.9537	0.9599	0.9676	0.9645	0.9568	0.9676	0.9645	0.9568	NA	NA
RNPC3	NM_017619	1	428	157	140.6	0.8608	2.62	0.9614	0.9459	0.9397	0.8611	0.835	0.8313	0.7389	0.9929	0.9902	0.9096	1.137	1.138	0.9188	0.9336	1	1	0.9228	0.9352	0.9367	0.909	0.909	0.9336	0.9306	0.9429	0.9306	0.9105	0.9259	0.9259	0.9259	0.9398	0.9259	0.9352	0.9398	0.9259	0.9259	0.9398	0.9244	0.9259	0.9398	0.9244	NA	NA
AMY2B	NM_020978	1	318.6	154.6	206.8	1.095	1.687	0.819	0.9449	0.9416	0.8357	0.8143	0.8154	0.74	0.9923	0.9893	0.9017	2.375	2.254	0.6366	0.6449	0.9944	0.9937	0.7176	0.7176	0.7762	0.7716	0.784	0.8287	0.7886	0.7793	0.8364	0.7731	0.7654	0.821	0.7948	0.7809	0.8534	0.7747	0.7855	0.8549	0.7917	0.7824	0.8534	0.7917	0.7824	0.8534	NA	NA
LOC648740	NR_024438	1	366.6	142.2	179.6	1.045	2.134	0.8277	0.9332	0.9547	0.8326	0.814	0.8211	0.7286	0.9666	0.9356	0.8945	1	1	1	1	1	1	0.9398	0.9306	0.8025	0.9414	0.9321	0.8133	0.9429	0.9244	0.8025	0.9414	0.9321	0.8133	0.9491	0.9491	0.8071	0.9506	0.9491	0.8086	0.9444	0.9398	0.8102	0.9444	0.9398	0.8102	NA	NA
AMY2A	NM_000699	1	404.4	147.8	119	0.8415	2.86	1.045	0.9395	0.9441	0.8471	0.7966	0.814	0.7185	0.9849	0.9906	0.8917	2.075	1.97	0.4884	0.7658	1.015	1.015	0.838	0.8148	0.5679	0.8349	0.804	0.6065	0.8503	0.8302	0.6759	0.841	0.8241	0.7037	0.8657	0.8765	0.7284	0.9167	0.8765	0.7299	0.909	0.8704	0.7269	0.9136	0.8704	0.7253	NA	NA
AMY1A	NM_001008221; NM_004038; NM_001008221_2; NM_004038_2; NM_001008221_1; NM_004038_1	6	2095	930	923.6	0.9747	2.213	0.9793	0.9441	0.9443	0.8338	0.8088	0.8161	0.7217	0.9905	0.9886	0.8867	5.781	5.825	0	0	1.876	1.314	0.9969	1	0.9861	1	1	0.9907	0	0	0	0	0	0	0.6142	0.5586	0.8056	0.9861	0.9799	0.9444	0.6142	0.5556	0.8086	0.9861	0.9799	0.946	NA	NA
AMY1C	NM_001008219; NM_001008219_2; NM_001008219_1	3	784	432.6	382.8	0.7917	1.622	0.8949	0.9357	0.9423	0.841	0.8109	0.8084	0.7069	0.9885	0.9875	0.884	13.91	13.85	0	0	0.06021	1.107	0.6019	0.6034	0.6358	0.6049	0.6127	0.642	0	0	0	0	0	0	0.5015	0.4198	0.4707	0.5139	0.5185	0.4028	0.5154	0.4306	0.4707	0.5123	0.5139	0.3966	NA	NA
AMY1B	NM_001008218; NM_001008218_2; NM_001008218_1	3	891	476.6	450.2	0.9422	1.865	0.9977	0.936	0.941	0.8397	0.8219	0.8083	0.7251	0.992	0.9888	0.8846	11.82	11.62	0	0	0	0.2641	0.4352	0.4182	0.3534	0.4182	0.409	0.338	0	0	0	0	0	0	0	0	0	0.8164	0.8843	0.9198	0	0	0	0.8488	0.9012	0.9244	NA	NA
LOC100129138	NR_033990	1	342.4	102	92.2	0.8801	3.268	0.9738	0.9393	0.9439	0.8078	0.8134	0.8113	0.6647	0.9046	0.9398	0.802	1.002	1	1	1	1.002	1.002	0.9105	0.9228	0.9043	0.9105	0.929	0.9136	0.9182	0.929	0.909	0.9074	0.9259	0.9151	0.8704	0.9043	0.8534	0.8827	0.9043	0.8534	0.8735	0.8981	0.8519	0.8735	0.8981	0.8519	NA	NA
PRMT6	NM_018137	1	269.6	313	227.8	0.992	1.174	1.363	0.9429	0.9407	0.8703	0.7928	0.7923	0.7438	0.9842	0.9889	0.9208	1	1	1	1	1	1	0.9985	0.9985	0.9938	0.9985	0.9985	0.9954	0.9985	1	0.9938	0.9985	0.9985	0.9954	0.9954	0.9985	0.9938	0.9985	0.9985	0.9938	0.9985	1	0.9938	0.9985	1	0.9938	NA	NA
NTNG1	NM_001113226; NM_001113228; NM_014917	3	858.2	903.2	836.8	1.019	1.043	1.088	0.9448	0.9387	0.8753	0.8176	0.8112	0.7458	0.9924	0.9902	0.9278	1.001	1	0.9997	0.9997	1	1	1	1	1	1	1	1	1	1	1	1	1	1	1	1	0.9985	1	1	0.9985	1	1	1	1	1	1	0.8333	1
NBPF6	NM_001143987; NM_001143988	2	615.6	321.8	423.4	1.121	1.634	0.8563	0.9433	0.9457	0.8409	0.8238	0.8103	0.7104	0.9868	0.9906	0.9055	1.447	1.429	0.2028	0.2144	1.048	1.046	0.8781	0.8827	0.8719	0.8889	0.8858	0.8781	0.9769	0.9877	0.8333	0.9583	0.9784	0.8426	0.9938	0.9985	0.963	0.9938	0.9969	0.9583	0.9938	0.9969	0.9583	0.9938	0.9985	0.9583	0	0.995
FAM102B	NM_001010883	1	291.4	543.4	405.4	0.8761	0.6298	1.175	0.9383	0.9465	0.9142	0.8032	0.8044	0.7862	0.9867	0.9911	0.9558	1.001	1	0.9995	1	1	1	0.9583	0.9537	0.946	0.9583	0.9552	0.9414	0.9599	0.9522	0.9475	0.9583	0.9522	0.9414	0.9676	0.9645	0.963	0.9676	0.9599	0.963	0.9599	0.9537	0.9599	0.9599	0.9537	0.9599	NA	NA
PRPF38B	NM_018061; NR_037185	2	573	660.8	624.2	0.9665	0.8872	1.024	0.9433	0.9438	0.8853	0.8154	0.8157	0.7636	0.9881	0.9885	0.9337	1	1.001	1	0.9992	1	1	1	1	1	1	1	1	1	1	1	1	1	1	1	1	0.9985	1	1	0.9985	1	1	0.9985	1	1	0.9985	0.9989	0.9994
FNDC7	NM_001144937	1	229	181.4	179.4	0.6766	0.8637	0.6843	0.9509	0.9371	0.8743	0.8406	0.8105	0.7387	0.9967	0.9904	0.914	1.001	1	1.001	1	1	1	0.9383	0.9429	0.9182	0.9352	0.9383	0.9074	0.9429	0.9414	0.9151	0.9414	0.9383	0.9074	0.9244	0.9352	0.9105	0.9306	0.9352	0.909	0.9306	0.9414	0.9105	0.9306	0.9414	0.9105	NA	NA
STXBP3	NM_007269	1	276	186.4	256.6	1.183	1.273	0.8596	0.9345	0.9399	0.8433	0.8215	0.8246	0.7232	0.9875	0.9906	0.9088	1.002	1	1.002	1	1	1	0.9954	0.9954	0.9506	0.9969	0.9969	0.946	0.9954	0.9938	0.9506	0.9985	0.9969	0.946	0.9938	0.9938	0.9583	0.9938	0.9938	0.9583	0.9969	0.9954	0.9583	0.9969	0.9954	0.9583	NA	NA
SRG7	NR_034168	1	211	56.6	41	0.8844	4.552	1.221	0.922	0.9422	0.6678	0.8341	0.8209	0.5406	0.9902	0.9915	0.7102	1	1	1	1	1	1	0.9151	0.9059	0.892	0.9522	0.9444	0.9367	0.9136	0.909	0.892	0.9522	0.9506	0.9383	0.9182	0.9136	0.8827	0.9136	0.9136	0.8827	0.9228	0.9059	0.8858	0.9198	0.9059	0.8858	NA	NA
GPSM2	NM_013296	1	250	257.2	283	1.077	0.9513	0.9788	0.9413	0.9416	0.8795	0.8127	0.804	0.7745	0.9915	0.9936	0.9253	1.492	1.484	0.729	0.7261	0.9823	0.9826	0.608	0.6142	0.5417	0.6096	0.6096	0.5772	0.7963	0.8025	0.7716	0.7701	0.7886	0.7608	0.787	0.804	0.7747	0.804	0.8071	0.7747	0.8009	0.8133	0.7747	0.8009	0.8133	0.7747	NA	NA
TMEM167B	NM_020141	1	271	224.6	215.8	0.9056	1.137	0.9427	0.9296	0.941	0.8646	0.81	0.8007	0.7391	0.9907	0.9919	0.919	1	1	1	1	1	1	0.9336	0.9151	0.9167	0.9228	0.8997	0.9136	0.9336	0.9182	0.9151	0.9167	0.9012	0.9136	0.9198	0.9074	0.9259	0.9259	0.9167	0.9228	0.9213	0.9151	0.9182	0.9213	0.9151	0.9182	NA	NA
SCARNA2	NR_003023	1	136.6	42.2	36.8	1.011	3.754	1.16	0.9565	0.9297	0.5687	0.8098	0.795	0.4597	0.9891	0.9854	0.6114	1.006	1	1	1	1	1	0.7685	0.7639	0.6373	0.733	0.7253	0.6358	0.7685	0.767	0.6404	0.733	0.7253	0.6373	0.7963	0.7963	0.6883	0.8025	0.7963	0.6898	0.7948	0.7948	0.6867	0.7948	0.7948	0.6867	NA	NA
KIAA1324	NM_020775	1	223.4	595.6	556.8	0.9138	0.3666	0.9777	0.9393	0.9382	0.9147	0.8082	0.7986	0.7817	0.9267	0.9884	0.8875	1.001	1	0.9969	1	1	1	0.8056	0.838	0.716	0.8102	0.8503	0.7299	0.8071	0.8349	0.7176	0.8164	0.8503	0.7299	0.8117	0.8164	0.7083	0.8071	0.8194	0.7083	0.8102	0.8318	0.7114	0.8102	0.8318	0.7114	NA	NA
SARS	NM_006513; NR_034072; NR_034073	3	879.8	718	629.8	0.963	1.433	1.104	0.94	0.9425	0.8624	0.805	0.8225	0.7315	0.9622	0.9898	0.8858	1.001	1	1	1	1	1	1	1	1	1	1	1	1	1	1	1	1	1	1	1	1	1	1	1	1	1	1	1	1	1	0.8333	0.8333
CELSR2	NM_001408	1	186.6	726.8	1100	1.204	0.2043	0.796	0.9491	0.9432	0.926	0.8247	0.8081	0.8049	0.99	0.9882	0.973	1.002	1	0.9994	1	1	1	0.716	0.7114	0.7315	0.7253	0.713	0.7438	0.7222	0.716	0.7346	0.7315	0.716	0.7438	0.7269	0.7022	0.7176	0.716	0.7022	0.7207	0.7222	0.7114	0.7346	0.7222	0.7114	0.7346	NA	NA
SYPL2	NM_001040709	1	281.8	272.4	293	0.8947	0.8606	0.832	0.9427	0.9411	0.9031	0.8294	0.8233	0.7878	0.9918	0.9886	0.9471	1.001	1	0.9993	1	1	1	0.8781	0.8426	0.8858	0.9059	0.8642	0.9028	0.8812	0.8426	0.8935	0.8981	0.8611	0.9043	0.8997	0.8858	0.9059	0.9059	0.8827	0.9043	0.8904	0.8611	0.8981	0.8904	0.8611	0.8981	NA	NA
ATXN7L2	NM_153340	1	192.8	216.4	152.6	0.7393	0.9341	1.049	0.9384	0.9398	0.8457	0.8204	0.8268	0.7292	0.9921	0.9886	0.9113	1.003	1	1.003	1	1	1	0.9815	0.9861	0.9568	0.9784	0.9846	0.9367	0.9815	0.9861	0.9568	0.9753	0.9861	0.9367	0.9707	0.9815	0.946	0.9599	0.9815	0.946	0.9815	0.9846	0.9506	0.9815	0.9846	0.9506	NA	NA
CYB561D1	NM_001134402; NM_001134400; NM_001134403; NM_001134404; NM_182580	5	1287	2747	2411	1.114	0.5978	1.283	0.9449	0.949	0.896	0.8166	0.8188	0.7721	0.9523	0.973	0.9115	1	1.001	0.9999	0.9996	1	1	1	1	0.9738	1	1	0.9738	1	1	0.9738	1	1	0.9738	1	1	0.9738	1	1	0.9738	1	1	0.9738	1	1	0.9738	0.8333	0.9843
GPR61	NM_031936	1	255	248.6	202.4	0.8274	1.042	1.016	0.9358	0.9537	0.8777	0.8063	0.8322	0.7482	0.9911	0.9937	0.922	1.001	1	1.001	1	1	1	0.8333	0.8071	0.7608	0.8549	0.8241	0.7855	0.841	0.8071	0.7608	0.8565	0.821	0.7855	0.841	0.8102	0.7593	0.8395	0.8117	0.7577	0.8472	0.8071	0.7531	0.8472	0.8071	0.7531	NA	NA
GNAI3	NM_006496	1	247.2	489.6	333	0.8124	0.6032	1.195	0.9381	0.9555	0.8971	0.8072	0.8285	0.7904	0.952	0.9927	0.9265	1.002	1	0.9994	1	1	1	0.8873	0.9012	0.8935	0.8642	0.8935	0.8966	0.875	0.8997	0.8904	0.8611	0.8935	0.8966	0.8781	0.9182	0.8997	0.8858	0.9182	0.8981	0.8889	0.9012	0.8966	0.8904	0.9012	0.8966	NA	NA
MIR197	NR_029583	1	0	16.4	0	0	0	2.524	NA	NA	0.04878	NA	NA	0	NA	NA	0.2683	NA	NA	NA	NA	NA	NA	NA	NA	NA	NA	NA	NA	NA	NA	NA	NA	NA	NA	NA	NA	NA	NA	NA	NA	NA	NA	NA	NA	NA	NA	NA	NA
AMPD2	NM_139156; NM_004037; NM_203404	3	799.2	855.8	872.6	0.9104	0.8466	0.8902	0.9427	0.9434	0.8885	0.8102	0.8068	0.7614	0.9922	0.9905	0.9381	1.004	1.003	1	0.9975	1	1	0.9907	1	0.8735	0.9907	1	0.8611	0.9938	1	0.8719	0.9938	1	0.8611	0.9907	0.9938	0.8719	0.9877	0.9938	0.8735	0.9938	1	0.8858	0.9938	1	0.8858	1	0.9986
GSTM4	NM_000850; NM_147148; NR_024538	3	830	311.2	383.6	1.069	2.315	0.8674	0.9463	0.9446	0.8091	0.8055	0.8142	0.6761	0.9922	0.9896	0.8631	1.042	1.031	0.9669	0.9696	0.995	0.9947	0.9969	0.9969	1	0.9969	0.9969	1	0.9969	0.9969	0.9969	0.9969	0.9969	0.9985	0.9954	0.9985	0.9969	0.9969	0.9985	0.9969	0.9969	0.9985	0.9969	0.9969	0.9985	0.9969	0	0.9901
GSTM2	NM_000848; NM_001142368	2	660.8	257.2	204.8	0.8961	2.877	1.082	0.9365	0.944	0.8134	0.8076	0.816	0.6928	0.9961	0.9906	0.8515	1.356	1.334	0.5965	0.8077	0.9882	0.9878	0.8843	0.8719	0.7608	0.8873	0.8673	0.7577	1	0.9985	0.9784	0.9907	0.9923	0.9614	1	1	0.9861	1	1	0.9861	1	1	0.9907	1	1	0.9892	0	0.995
GSTM1	NM_000561; NM_146421	2	654.4	195	172.4	0.8783	3.35	1.006	0.942	0.9453	0.7887	0.8074	0.812	0.6574	0.9826	0.9908	0.84	1.308	1.276	0.6145	0.6322	1.022	1.023	1	1	0.9738	0.9985	1	0.966	1	1	0.9954	1	1	0.9954	1	1	0.9969	1	1	0.9969	1	1	0.9969	1	1	0.9969	0	0.9882
GSTM5	NM_000851	1	306	111.2	143.6	1.056	2.249	0.8176	0.9471	0.9359	0.8129	0.8343	0.8039	0.6924	0.9847	0.9954	0.8705	1.05	1.03	0.9912	0.9917	1.003	1.003	0.875	0.858	0.8534	0.9074	0.8966	0.9059	0.8781	0.8596	0.8549	0.8843	0.8812	0.8935	0.909	0.8981	0.8904	0.892	0.8981	0.8904	0.892	0.8904	0.8843	0.892	0.8904	0.8843	NA	NA
CSF1	NM_000757; NM_172210; NM_172211; NM_172212	4	1212	725.2	733.4	0.8688	1.502	0.8597	0.9438	0.9406	0.8712	0.8197	0.8128	0.7402	0.9877	0.9815	0.9178	1.002	1.001	0.9997	0.9993	1	1	1	1	1	1	1	1	1	1	1	1	1	1	1	1	0.9938	1	1	0.9985	1	1	1	1	1	1	0	0.9683
AHCYL1	NM_001242673; NM_006621; NM_001242674; NM_001242675; NM_001242676	5	1564	1753	1757	1.013	0.9024	1.009	0.9421	0.9445	0.8921	0.8169	0.8136	0.7681	0.9885	0.9917	0.9384	1.001	1.001	1.001	0.9996	1	1	0.9985	0.9985	0.9954	0.9985	0.9985	0.9938	0.9985	0.9985	0.9954	0.9985	0.9985	0.9938	0.9969	0.9985	0.9938	0.9969	0.9985	0.9938	0.9985	0.9985	0.9969	0.9985	0.9985	0.9969	0.8333	1
FAM40A	NM_033088	1	332.2	278.4	234.2	0.8285	1.175	0.9851	0.9266	0.9428	0.8621	0.807	0.8067	0.7356	0.9915	0.988	0.9181	1	1	1	1	1	1	0.8688	0.8565	0.8534	0.8673	0.8611	0.8549	0.8642	0.8519	0.8503	0.8657	0.8611	0.8549	0.8519	0.8503	0.8596	0.8565	0.8503	0.8596	0.8611	0.8549	0.8565	0.8611	0.8549	0.8565	NA	NA
UBL4B	NM_203412	1	234.4	92.6	93.6	0.7163	1.794	0.7088	0.9423	0.9403	0.8121	0.8034	0.8166	0.6674	0.9915	0.9932	0.8596	1	1	1	1	1	1	0.9306	0.9306	0.892	0.8997	0.9028	0.8719	0.9336	0.9367	0.8904	0.9012	0.909	0.8719	0.9228	0.9244	0.8796	0.9259	0.9259	0.8812	0.9275	0.9259	0.8827	0.9275	0.9259	0.8827	NA	NA
SLC6A17	NM_001010898	1	224.2	526.8	592.4	1.068	0.4042	0.9498	0.9429	0.9509	0.9123	0.8251	0.8109	0.784	0.9929	0.9893	0.9598	1	1	1	1	1	1	1	1	0.9753	1	1	0.9676	1	1	0.9753	1	1	0.9676	1	1	0.9738	1	1	0.9738	1	1	0.9769	1	1	0.9769	NA	NA
KCNC4	NM_001039574; NM_004978; NR_036437	3	837	971.4	1080	1.015	0.788	0.9166	0.947	0.9446	0.8919	0.8122	0.8208	0.7628	0.9926	0.9907	0.9428	1.001	1	0.9994	0.9995	1	1	1	1	0.9892	1	1	0.9938	1	1	0.9892	1	1	0.9938	1	1	0.9985	1	1	0.9985	1	1	0.9923	1	1	0.9923	0	1
RBM15	NM_001201545; NM_022768	2	473.4	533	611.2	1.045	0.8097	0.9109	0.9516	0.9425	0.8871	0.8249	0.8124	0.7655	0.9918	0.9911	0.9343	1	1	0.9997	1	1	1	0.9275	0.9429	0.8812	0.9259	0.9321	0.8719	0.9336	0.9444	0.8812	0.9228	0.9321	0.8719	0.9352	0.9398	0.8704	0.9383	0.9429	0.8704	0.9306	0.9398	0.8796	0.9306	0.9398	0.8796	0	1
PROK1	NM_032414	1	338.4	131.6	89.4	0.752	2.847	1.107	0.9374	0.9439	0.8085	0.8322	0.8156	0.6824	0.9911	0.9929	0.8693	1	1	1	1	1	1	0.9938	0.9985	0.9923	0.9985	1	0.9923	0.9938	0.9985	0.9923	0.9985	1	0.9923	0.9892	0.9954	0.9969	0.9938	0.9954	0.9969	0.9954	0.9985	0.9954	0.9954	0.9985	0.9954	NA	NA
CYMP	NR_003599	1	354.4	88.2	104.4	0.9708	3.296	0.8204	0.9521	0.9436	0.7846	0.8429	0.8217	0.6599	0.9847	0.9944	0.8277	1.002	1	0.998	1	1	1	0.9877	0.9985	0.9969	0.9923	1	1	0.9877	0.9985	0.9969	0.9938	1	1	0.9923	1	0.9954	0.9923	1	0.9954	0.9923	1	0.9954	0.9923	1	0.9954	NA	NA
CD53	NM_001040033; NM_000560	2	639.8	338.8	209	0.7682	2.352	1.246	0.9407	0.9456	0.814	0.8258	0.8121	0.7013	0.9856	0.9922	0.8766	1.002	1	1	1	1	1	0.9799	0.9815	0.8858	0.9799	0.9846	0.8966	0.9799	0.9815	0.8873	0.9799	0.9846	0.8966	0.9784	0.9799	0.8966	0.9784	0.9799	0.8981	0.9784	0.9799	0.9043	0.9784	0.9799	0.9043	1	0.9912
CEPT1	NM_001007794; NM_006090	2	593.4	349.6	380.4	0.9842	1.535	0.9046	0.9453	0.9484	0.8638	0.8281	0.8281	0.7305	0.9858	0.9916	0.9062	1.014	1.007	0.9878	0.9886	1	1	0.9938	0.9969	0.9969	0.9969	0.9938	0.9954	0.9985	0.9969	1	0.9969	0.9954	0.9969	0.9954	0.9938	0.9969	0.9954	0.9954	0.9969	0.9938	0.9954	0.9969	0.9938	0.9954	0.9969	1	0.8512
CHI3L2	NM_001025197; NM_004000; NM_001025199	3	1095	375.6	330	0.8649	2.872	0.9839	0.9485	0.9408	0.8078	0.8255	0.8145	0.6858	0.9921	0.9905	0.869	1.003	1.004	0.9994	0.9993	1	1	1	1	0.9938	1	1	0.9969	1	1	0.9938	1	1	0.9969	1	1	0.9861	1	1	0.9861	1	1	0.9861	1	1	0.9861	0.8333	1
RP11-165H20.1	NR_003928	1	294.2	195	312.4	1.286	1.211	0.803	0.9526	0.9436	0.8687	0.8182	0.8042	0.7179	0.9904	0.9918	0.9087	1.015	1.014	0.9879	0.989	0.9983	0.9981	1	1	0.983	1	1	0.9892	1	1	0.9907	1	1	0.9938	1	1	0.9907	1	1	0.9907	1	1	0.9907	1	1	0.9907	NA	NA
CHIA	NM_021797; NM_201653	2	545.4	275	257.4	1.001	2.131	1.065	0.9402	0.9476	0.8262	0.8159	0.8108	0.688	0.9953	0.9938	0.8705	1.017	1.013	0.9835	0.9829	1.002	1.002	0.8966	0.8873	0.8488	0.8904	0.8765	0.8519	0.8997	0.8843	0.8534	0.8858	0.8765	0.8503	0.9228	0.9028	0.8951	0.9136	0.9043	0.8904	0.8997	0.8873	0.858	0.8997	0.8873	0.858	1	1
C1orf88	NM_181643	1	316.6	203	142	0.6985	1.557	0.9988	0.9493	0.9368	0.8483	0.8085	0.8206	0.7291	0.9972	0.9848	0.9123	1	1	1	1	1	1	0.713	0.7299	0.7238	0.7423	0.7423	0.7284	0.7099	0.7299	0.7222	0.7438	0.7423	0.7269	0.713	0.7269	0.7207	0.7238	0.7299	0.7207	0.7238	0.7299	0.716	0.7238	0.7299	0.716	NA	NA
ATP5F1	NM_001688	1	220.8	165.6	173.2	0.9513	1.213	0.9098	0.933	0.9375	0.8551	0.8106	0.808	0.7379	0.9573	0.9864	0.8478	1.042	1.037	0.901	0.9487	1	1	1	1	1	0.9985	1	0.9969	1	1	1	1	1	1	1	1	0.9985	1	1	0.9985	1	1	0.9985	1	1	0.9985	NA	NA
C1orf162	NM_174896	1	282.6	72.4	76.2	0.9589	3.557	0.9114	0.9396	0.9384	0.7707	0.8425	0.8047	0.6077	0.9921	0.9887	0.8204	1	1	1	1	1	1	0.8719	0.8627	0.8488	0.8611	0.858	0.8642	0.8688	0.8627	0.8503	0.8596	0.858	0.8657	0.8812	0.8827	0.8534	0.8812	0.8827	0.8549	0.8843	0.8827	0.8611	0.8843	0.8827	0.8611	NA	NA
RAP1A	NM_001010935; NM_002884	2	666.4	308.2	348.2	1.078	2.083	0.9592	0.9454	0.9418	0.8326	0.8076	0.8082	0.7041	0.9908	0.9889	0.8916	1.001	1	0.9885	1	1	1	1	1	0.9753	1	1	0.9722	1	1	0.9738	1	1	0.9722	1	1	0.9722	1	1	0.9722	1	1	0.9707	1	1	0.9707	0	1
LOC100506343	NR_038951; NR_038952	2	617	269.6	291.8	0.8235	1.73	0.7644	0.9356	0.9442	0.845	0.793	0.8188	0.7055	0.989	0.9909	0.888	1.001	1	0.9993	1	1	1	0.9923	0.9954	0.9753	0.9954	0.9954	0.9846	0.9923	0.9954	0.9769	0.9954	0.9954	0.9846	0.9923	0.9923	0.983	0.9923	0.9923	0.983	0.9923	0.9923	0.9784	0.9923	0.9923	0.9784	0	0.9818
DDX20	NM_007204	1	251.8	233.6	219.6	0.722	0.8279	0.7682	0.9353	0.9365	0.8801	0.806	0.8157	0.75	0.9863	0.9929	0.9298	1.043	1.043	0.9426	0.9435	1.001	1.001	0.9306	0.9259	0.875	0.9306	0.946	0.8889	0.9151	0.912	0.8765	0.9321	0.9275	0.8827	0.9028	0.8981	0.8565	0.9028	0.8981	0.8565	0.9059	0.8981	0.858	0.9059	0.8981	0.858	NA	NA
CTTNBP2NL	NM_018704	1	194.6	411.4	586	1.146	0.3807	0.8049	0.9369	0.9394	0.9164	0.8078	0.815	0.788	0.9898	0.9928	0.9504	1.001	1	0.9989	1	1	1	0.7824	0.784	0.7299	0.7778	0.7778	0.7207	0.7809	0.784	0.7315	0.7762	0.7793	0.7207	0.7716	0.7716	0.7253	0.7716	0.7716	0.7253	0.7793	0.7793	0.7284	0.7793	0.7793	0.7284	NA	NA
WNT2B	NM_004185; NM_024494	2	529.4	375.6	366	0.9405	1.366	0.9772	0.9448	0.9388	0.8578	0.8164	0.8228	0.7199	0.9885	0.9913	0.9127	1.003	1.001	1	0.9993	1	1	1	1	1	1	1	1	1	1	1	1	1	1	1	1	1	1	1	1	1	1	1	1	1	1	1	1
CAPZA1	NM_006135	1	284.2	298.6	176.8	0.7446	1.197	1.258	0.9434	0.9507	0.8667	0.8247	0.8072	0.7341	0.9876	0.9866	0.923	1.001	1	0.9988	1	1	1	1	1	1	1	1	1	1	1	1	1	1	1	1	1	1	1	1	1	1	1	1	1	1	1	NA	NA
MOV10	NM_001130079; NM_020963	2	519	589.4	555.4	0.895	0.836	0.9489	0.9492	0.9464	0.8806	0.8099	0.8181	0.7469	0.991	0.9892	0.9298	1.003	1	0.9996	1	1	1	0.9815	0.983	0.9414	0.9815	0.9861	0.9444	0.9784	0.983	0.9367	0.9815	0.9861	0.9444	0.9815	0.983	0.9383	0.9815	0.983	0.9367	0.9722	0.983	0.9383	0.9722	0.983	0.9383	0	0.9876
FAM19A3	NM_001004440; NM_182759	2	650	162.8	180.8	0.9541	3.418	0.8555	0.958	0.9468	0.7703	0.8396	0.8194	0.6388	0.9945	0.992	0.8231	1.001	1	1.001	1	1	1	1	1	0.9167	0.9923	0.9907	0.9059	1	1	0.9151	0.9923	0.9907	0.9043	1	1	0.9275	1	1	0.9259	1	1	0.9228	1	1	0.9228	0	0.9961
AKR7A2P1	NR_002796	1	407	87.4	70.8	0.6171	3.548	0.762	0.9463	0.945	0.7941	0.791	0.8246	0.6819	0.9887	0.9907	0.865	1	1	1	1	1	1	0.787	0.7948	0.8302	0.7809	0.7901	0.8302	0.7917	0.7932	0.8302	0.7793	0.7886	0.8287	0.7762	0.7994	0.838	0.7778	0.7994	0.841	0.7886	0.7948	0.841	0.7886	0.7948	0.841	NA	NA
LRIG2	NM_014813	1	377.6	393.2	285	0.8192	1.085	1.13	0.946	0.9449	0.8962	0.8246	0.812	0.7675	0.9909	0.9899	0.9364	1.005	1	0.9985	1	1	1	0.8796	0.9028	0.8534	0.8673	0.8889	0.8472	0.8827	0.9059	0.8534	0.8796	0.8889	0.8488	0.8981	0.8981	0.8627	0.8981	0.8997	0.8627	0.8951	0.909	0.8657	0.8951	0.909	0.8657	NA	NA
MAGI3	NM_001142782; NM_152900	2	512.6	1286	1248	1.048	0.4343	1.071	0.9406	0.9532	0.9058	0.8138	0.8338	0.7858	0.9909	0.9926	0.9597	1.001	1	0.9997	1	1	1	0.9074	0.8981	0.7762	0.912	0.8997	0.7685	0.9074	0.9012	0.7762	0.909	0.8997	0.7685	0.909	0.9012	0.784	0.8981	0.9012	0.784	0.9043	0.9028	0.7824	0.9043	0.9028	0.7824	0	1
LOC100287722	NR_037864	1	355.4	160.6	153.2	1.02	2.365	1.069	0.9439	0.9488	0.8269	0.8225	0.8047	0.6924	0.8943	0.9719	0.797	1.355	1.349	0.5173	0.5063	0.9842	0.9832	0.9028	0.8735	0.8565	0.9028	0.8843	0.8549	0.9522	0.9043	0.7917	0.946	0.8843	0.7747	0.9753	0.9429	0.8426	0.9815	0.9398	0.8426	0.9753	0.9336	0.8457	0.9753	0.9336	0.8472	NA	NA
DCLRE1B	NM_022836	1	252.6	350.8	312.4	0.9517	0.7696	1.069	0.9449	0.9359	0.8888	0.8195	0.8084	0.7583	0.993	0.9929	0.9396	1.001	1	1	1	1	1	0.963	0.9738	0.966	0.9614	0.9691	0.9645	0.9645	0.9738	0.966	0.9614	0.9691	0.9645	0.9599	0.9738	0.9645	0.9645	0.9753	0.966	0.966	0.9769	0.9676	0.966	0.9769	0.9676	NA	NA
HIPK1	NM_152696; NM_198268; NM_198269; NM_181358	4	964	2129	2530	1.138	0.5158	0.9572	0.947	0.9409	0.9097	0.8162	0.8147	0.7826	0.9915	0.9921	0.9588	1.002	1	0.9987	1	1	1	0.9985	0.9954	0.9799	0.9985	0.9985	0.9799	0.9985	0.9985	0.9799	0.9985	0.9985	0.9799	0.9985	0.9954	0.9799	0.9985	0.9954	0.983	0.9985	0.9985	0.9877	0.9985	0.9985	0.9877	0.8333	0.9702
OLFML3	NM_020190	1	217.6	164.6	156	0.9924	1.384	1.047	0.9474	0.9504	0.8287	0.841	0.8134	0.7132	0.991	0.9917	0.8736	1	1	1	1	1	1	0.7855	0.8565	0.767	0.7793	0.8488	0.7623	0.7809	0.8565	0.767	0.7793	0.8534	0.7623	0.7778	0.8549	0.7701	0.7963	0.8549	0.7731	0.784	0.8673	0.7716	0.7855	0.8673	0.7716	NA	NA
SYCP1	NM_003176	1	242	303.6	298	0.9854	0.8003	1.004	0.9423	0.9488	0.892	0.7987	0.8116	0.7628	0.9893	0.9901	0.9381	1.003	1	1	1	1	1	0.8441	0.8194	0.8256	0.841	0.804	0.8179	0.8426	0.8194	0.8272	0.8426	0.804	0.8179	0.8395	0.8071	0.8164	0.8287	0.8071	0.8164	0.841	0.8117	0.8102	0.841	0.8117	0.8102	NA	NA
TSHB	NM_000549	1	237	48	59.2	1.182	4.732	0.9586	0.9291	0.9384	0.6583	0.8142	0.8068	0.5208	0.9831	0.9924	0.7	1	1	1	1	1	1	0.8503	0.8225	0.8565	0.8519	0.8333	0.8519	0.8503	0.8225	0.8565	0.8534	0.8287	0.8519	0.8657	0.7978	0.841	0.8364	0.7994	0.841	0.8519	0.8148	0.8426	0.8503	0.8148	0.8426	NA	NA
VANGL1	NM_001172411; NM_138959; NM_001172412	3	556.2	2208	2588	1.148	0.2467	0.9796	0.9429	0.9403	0.9185	0.8126	0.7976	0.7951	0.9919	0.9885	0.9684	1.001	1	0.9995	0.9998	1	1	1	1	0.9985	1	1	0.9969	1	1	0.9969	1	1	0.9969	1	1	0.9969	1	1	0.9969	1	1	0.9969	1	1	0.9969	0.8333	0.992
SLC22A15	NM_018420	1	258	434	425.4	1.04	0.6308	1.061	0.9464	0.9457	0.9009	0.8157	0.8054	0.7682	0.9915	0.9899	0.9502	1.001	1	0.9995	1	1	1	0.9815	0.9753	0.9151	0.9815	0.9753	0.9151	0.9815	0.9753	0.9167	0.9815	0.9738	0.9167	0.9738	0.966	0.9167	0.9722	0.9691	0.9167	0.983	0.9753	0.9182	0.983	0.9753	0.9182	NA	NA
MAB21L3	NM_152367	1	258.2	334.4	296.8	1.061	0.9228	1.195	0.9319	0.9442	0.8487	0.8363	0.8064	0.7524	0.9966	0.9915	0.927	1.001	1	0.9986	1	1	1	1	1	0.9954	1	1	0.9969	1	1	0.9938	1	1	0.9969	1	1	0.9923	1	1	0.9923	1	1	0.9954	1	1	0.9954	NA	NA
ATP1A1	NM_000701; NM_001160233; NM_001160234	3	806	987.8	797.4	0.8304	0.843	1.027	0.9473	0.9457	0.8888	0.8209	0.8104	0.7566	0.9892	0.9911	0.9447	1.098	1.1	0.7983	0.7935	1.003	1.003	1	1	1	1	1	1	1	1	1	1	1	1	1	1	1	1	1	1	1	1	1	1	1	1	1	0.9725
MIR320B1	NR_031564	1	0	17.8	0	0	0	2.601	NA	NA	0.05618	NA	NA	0	NA	NA	0.1573	NA	NA	NA	NA	NA	NA	NA	NA	NA	NA	NA	NA	NA	NA	NA	NA	NA	NA	NA	NA	NA	NA	NA	NA	NA	NA	NA	NA	NA	NA	NA	NA
CD2	NM_001767	1	291.4	117.4	131.6	0.992	2.197	0.8851	0.9422	0.9437	0.8177	0.8161	0.8195	0.7053	0.9802	0.9945	0.8944	1	1	1	1	1	1	0.9182	0.9059	0.8272	0.9074	0.9059	0.8256	0.9105	0.9059	0.8272	0.909	0.9043	0.8256	0.8981	0.9043	0.8241	0.909	0.9043	0.8241	0.9182	0.9043	0.8225	0.9182	0.9043	0.8225	NA	NA
PTGFRN	NM_020440	1	244.6	553.2	816.8	1.53	0.4583	1.037	0.9405	0.9436	0.898	0.8193	0.8283	0.7773	0.9897	0.9918	0.9516	1.001	1	0.9995	1	1	1	0.9275	0.8796	0.8935	0.946	0.8858	0.8981	0.9336	0.8765	0.8935	0.946	0.8812	0.8981	0.946	0.9259	0.8997	0.9537	0.9136	0.8997	0.9367	0.8781	0.8997	0.9367	0.8781	0.8997	NA	NA
CD101	NM_004258	1	260.4	255.6	233.8	0.7607	0.8473	0.8318	0.9435	0.9355	0.892	0.8067	0.8157	0.77	0.9914	0.9908	0.939	1.002	1	0.9991	1	1	1	0.9244	0.963	0.8395	0.9259	0.963	0.8457	0.929	0.9691	0.841	0.9244	0.963	0.8441	0.9336	0.9506	0.8488	0.9414	0.9568	0.8457	0.9228	0.966	0.838	0.9228	0.966	0.838	NA	NA
TTF2	NM_003594	1	272	377	417.2	0.9919	0.6467	0.8965	0.9468	0.9257	0.896	0.8269	0.8044	0.7602	0.9784	0.9846	0.9279	1.001	1	1	1	1	1	0.8457	0.8272	0.7747	0.8472	0.8241	0.7778	0.8457	0.8272	0.7747	0.8488	0.8241	0.7809	0.8349	0.8148	0.7716	0.8256	0.8164	0.7716	0.8364	0.8241	0.7747	0.8364	0.8241	0.7747	NA	NA
MIR942	NR_030640	1	0	12	0	0	0	1.611	NA	NA	0.1333	NA	NA	0	NA	NA	0.2667	NA	NA	NA	NA	NA	NA	NA	NA	NA	NA	NA	NA	NA	NA	NA	NA	NA	NA	NA	NA	NA	NA	NA	NA	NA	NA	NA	NA	NA	NA	NA	NA
MAN1A2	NM_006699	1	247.6	485.8	489.2	1.048	0.5304	1.041	0.944	0.9435	0.8958	0.8185	0.8336	0.7682	0.991	0.9911	0.9457	1.002	1	0.9991	1	1	1	0.9938	1	0.9522	0.9938	0.9985	0.9506	0.9954	1	0.9522	0.9938	0.9985	0.9506	0.9923	0.9923	0.9429	0.9938	0.9954	0.9414	0.9938	1	0.9398	0.9938	1	0.9398	NA	NA
FAM46C	NM_017709	1	263	527.6	451	0.9099	0.5306	1.065	0.9463	0.93	0.9064	0.8173	0.7947	0.7771	0.9907	0.9825	0.9538	1	1	0.9995	1	1	1	0.966	0.9691	0.9336	0.9599	0.966	0.9321	0.966	0.9691	0.9352	0.9599	0.9691	0.9321	0.9552	0.9552	0.9352	0.9552	0.9583	0.9352	0.9676	0.9738	0.9336	0.9676	0.9738	0.9336	NA	NA
WDR3	NM_006784	1	302	356.4	293.2	0.8727	0.899	1.061	0.9604	0.9477	0.8939	0.8288	0.8179	0.7789	0.9802	0.9914	0.936	1.033	1.028	0.9702	0.9704	1	1	0.8117	0.8117	0.7469	0.7978	0.7978	0.7361	0.7994	0.8025	0.7253	0.7948	0.7917	0.7145	0.8102	0.8086	0.7392	0.8102	0.8117	0.7377	0.8117	0.8071	0.7346	0.8117	0.8071	0.7346	NA	NA
HAO2	NM_001005783; NM_016527	2	690.4	246.4	236.8	0.8718	2.535	0.8834	0.9375	0.9397	0.8271	0.8218	0.8091	0.7029	0.989	0.9904	0.8701	1.003	1.001	1.003	0.999	1	1	1	1	0.9583	1	0.9969	0.9552	1	1	0.9568	1	0.9969	0.9537	1	1	0.9568	1	1	0.9568	1	1	0.9583	1	1	0.9583	0	1
HSD3B2	NM_001166120; NM_000198	2	647	295.8	294.6	0.9725	2.139	0.9766	0.9362	0.9425	0.8371	0.8018	0.8071	0.7113	0.9952	0.9913	0.8905	1.008	1.003	0.9942	0.9975	0.9988	0.9989	1	1	1	1	1	1	1	1	1	1	1	1	1	1	1	1	1	1	1	1	1	1	1	1	1	1
HSD3B1	NM_000862	1	300	121.2	158.8	1.091	2.061	0.8327	0.9471	0.9507	0.8416	0.8287	0.8193	0.7211	0.9861	0.9933	0.896	1.009	1.003	0.9934	0.997	1.002	1.002	0.713	0.7284	0.7022	0.7207	0.7469	0.6991	0.7346	0.7515	0.716	0.723	0.7469	0.7022	0.6968	0.7068	0.6698	0.6975	0.7068	0.6698	0.6991	0.7068	0.6698	0.6991	0.7068	0.6698	NA	NA
HSD3BP4	NR_033781	1	138.6	726.6	687.6	0.9124	0.1839	0.9644	0.9447	0.9437	0.9169	0.8144	0.8009	0.7878	0.9799	0.9899	0.9538	1.001	1	0.9366	1	1	1	0.8025	0.8395	0.7793	0.7994	0.8318	0.7685	0.8025	0.8318	0.7762	0.7978	0.8318	0.7685	0.8225	0.8349	0.7762	0.8148	0.8349	0.7762	0.8102	0.8519	0.787	0.8102	0.8519	0.787	NA	NA
PHGDH	NM_006623	1	302.2	240	171.2	0.9805	1.731	1.375	0.9544	0.9365	0.8442	0.8435	0.8054	0.7092	0.9918	0.9901	0.8983	1.005	1	1	1	1	1	0.892	0.8457	0.6991	0.8858	0.8272	0.696	0.9012	0.8472	0.6975	0.8858	0.8272	0.696	0.9059	0.8549	0.716	0.9074	0.8549	0.716	0.9012	0.8549	0.7052	0.9012	0.8549	0.7052	NA	NA
FAM72B	NM_001100910	1	243.6	213.2	193	0.9382	1.184	1.037	0.9275	0.9376	0.849	0.7886	0.8218	0.742	0.9907	0.9885	0.9071	2.123	2.067	0.314	0.3193	1.062	1.064	0.466	0.4784	0.5	0.5	0.5046	0.5278	0.7299	0.7701	0.7191	0.716	0.7608	0.716	0.8071	0.8056	0.7531	0.804	0.804	0.75	0.8164	0.8194	0.7531	0.8102	0.8133	0.7515	NA	NA
HIST2H2BA	NR_027337	1	206.4	57.6	37.2	0.8336	4.625	1.291	0.9355	0.9409	0.6111	0.8118	0.8052	0.4965	1	0.9893	0.6736	1.615	1.219	0.6667	0.8742	0.9834	0.9844	0.7145	0.7099	0.7778	0.8966	0.9244	0.9522	0.8796	0.8981	0.9398	0.8302	0.8688	0.9275	0.8534	0.8889	0.9537	0.8549	0.8904	0.9522	0.8534	0.8904	0.9537	0.8534	0.8904	0.9522	NA	NA
EMBP1	NR_003955	1	257.6	366	333.6	0.9099	0.7027	0.9985	0.9436	0.941	0.9027	0.8207	0.8183	0.7617	0.991	0.9946	0.9486	1.127	1.106	0.9091	0.9102	1.002	1.002	0.733	0.6991	0.591	0.7469	0.7083	0.5957	0.7809	0.75	0.6512	0.7855	0.7485	0.6574	0.7948	0.7531	0.642	0.7809	0.7531	0.6404	0.7809	0.7469	0.6389	0.7809	0.7469	0.6389	NA	NA
LOC100130000	NR_033189	1	305.6	131.8	144.2	0.9613	2.037	0.8789	0.9487	0.9437	0.8164	0.8183	0.8096	0.6904	0.9279	0.9359	0.8012	1.001	1	0.402	1	1	1	0.7145	0.7346	0.7963	0.7361	0.7423	0.8102	0.7145	0.7485	0.8056	0.7284	0.7377	0.8133	0.7037	0.716	0.7762	0.7068	0.716	0.7747	0.7052	0.7222	0.7793	0.7052	0.7222	0.7793	NA	NA
SRGAP2P2	NR_034178	1	417.8	96	70.4	0.7865	4.668	1.073	0.929	0.9464	0.775	0.8153	0.8157	0.6562	0.9915	0.9899	0.8271	1.667	1.679	0.315	0.8711	1.065	1.065	0.7778	0.7562	0.7253	0.8241	0.8117	0.7407	0.9861	0.9753	0.9475	0.9738	0.963	0.9059	0.9491	0.9414	0.875	0.9537	0.9414	0.875	0.9537	0.9444	0.8781	0.9537	0.9444	0.8781	NA	NA
NBPF9	NM_001037675	1	238	234.2	354.6	1.398	0.9381	0.9233	0.8962	0.9395	0.8506	0.8065	0.7958	0.7754	0.9876	0.9899	0.9274	2.507	2.699	0.6104	0.6531	1.005	1.006	0.7917	0.7994	0.7793	0.7191	0.7269	0.7068	0.9969	0.9877	0.9614	1	0.9954	0.9676	0.9954	0.9846	0.9722	0.9969	0.9846	0.9722	0.9969	0.9892	0.9707	0.9969	0.9892	0.9722	NA	NA
SEC22B	NM_004892	1	305	166.8	156.8	0.9937	1.933	1.057	0.9349	0.941	0.8381	0.8036	0.8105	0.7146	0.986	0.9849	0.8801	1	1	1	1	1	1	0.7191	0.7423	0.6003	0.75	0.7593	0.6065	0.7176	0.7392	0.6019	0.75	0.7623	0.608	0.7377	0.7485	0.625	0.7438	0.7485	0.6265	0.7562	0.7531	0.6281	0.7562	0.7531	0.6281	NA	NA
NOTCH2NL	NM_203458	1	257.6	400.8	386.8	0.8996	0.5991	0.9324	0.9328	0.941	0.9032	0.802	0.8199	0.765	0.9814	0.9798	0.9386	1.095	1.084	0.4983	0.9639	0.9959	0.9959	0.9985	0.9923	0.9846	0.9985	0.9907	0.9877	1	0.9969	0.9892	0.9954	0.9907	0.9784	0.9969	0.9907	0.983	0.9969	0.9907	0.9815	0.9985	0.9923	0.9784	0.9985	0.9923	0.9784	NA	NA
NBPF10	NM_001039703	1	198.4	1197	1091	1.177	0.2141	1.291	0.7509	0.9567	0.7229	0.8114	0.8357	0.7918	0.991	0.9889	0.9711	7.436	8.249	0.2597	0.2374	0.9981	0.9978	0.8102	0.8272	0.7994	0.7886	0.8133	0.7593	0.7269	0.7731	0.7099	0.7052	0.7608	0.6914	0.7809	0.8241	0.7515	0.7731	0.8241	0.7515	0.7701	0.8287	0.7515	0.7731	0.8287	0.7515	NA	NA
HFE2	NM_145277; NM_202004; NM_213652; NM_213653	4	1149	596.6	580	0.9142	1.942	0.9794	0.9466	0.9428	0.8341	0.8269	0.8157	0.7104	0.9897	0.9894	0.887	1.001	1	1.001	0.9996	1	1	0.9985	0.9985	0.9923	1	0.9985	0.9969	0.9985	0.9985	0.9923	0.9985	0.9985	0.9969	0.9969	0.9969	0.9877	0.9969	0.9969	0.9877	0.9985	0.9985	0.9938	0.9985	0.9985	0.9938	0	1
TXNIP	NM_006472	1	298.6	216.6	219.8	0.8666	1.177	0.8542	0.9427	0.9471	0.8726	0.8271	0.8346	0.7608	0.9918	0.9913	0.9344	1	1	1	1	1	1	1	1	0.9722	0.9938	0.983	0.9583	1	1	0.9722	0.9969	0.9861	0.9583	0.9985	0.9938	0.9691	0.9985	0.9954	0.9691	1	1	0.9691	1	1	0.9691	NA	NA
ANKRD34A	NM_001039888	1	272.2	384.6	239	0.7636	0.8697	1.229	0.9456	0.942	0.8877	0.8176	0.8259	0.7655	0.9866	0.9949	0.9288	1	1	1	1	1	1	1	1	1	1	1	1	1	1	1	1	1	1	1	1	1	1	1	1	1	1	1	1	1	1	NA	NA
LIX1L	NM_153713	1	423.2	106.2	88.6	0.7298	3.486	0.875	0.9345	0.9499	0.7834	0.8126	0.8233	0.6591	0.9932	0.9943	0.8493	1.007	1	0.9976	1	1	1	0.9537	0.9506	0.9321	0.9228	0.9167	0.9151	0.9444	0.946	0.9151	0.9228	0.9167	0.9151	0.966	0.963	0.9429	0.9522	0.9568	0.9429	0.9568	0.9568	0.9429	0.9568	0.9568	0.9429	NA	NA
RBM8A	NM_005105	1	217.4	416.4	377	0.8773	0.5059	0.9692	0.9337	0.9476	0.9025	0.7989	0.8307	0.7661	0.9294	0.9853	0.8881	2.01	2.021	0.167	0.2377	0.9962	0.9953	0.7052	0.7083	0.5802	0.7083	0.7099	0.5864	0.9259	0.9259	0.8904	0.9012	0.9043	0.8611	0.9213	0.9321	0.892	0.9275	0.9383	0.892	0.9228	0.9321	0.8873	0.9213	0.9321	0.8904	NA	NA
PEX11B	NM_003846; NM_001184795	2	648.4	275.4	244.6	0.8175	2.18	0.9152	0.9419	0.9451	0.8337	0.8217	0.8168	0.7124	0.9951	0.9901	0.8853	1.002	1.002	1.002	0.998	1	1	0.9969	1	0.946	0.9985	1	0.9568	0.9985	1	0.946	0.9985	1	0.9599	1	1	0.9522	1	1	0.9522	1	1	0.9491	1	1	0.9491	1	0.9879
ITGA10	NM_003637	1	288.4	544.8	458.2	1.023	0.6438	1.216	0.9454	0.9383	0.8906	0.8123	0.8197	0.7676	0.9913	0.9882	0.9387	1.002	1	1	1	1	1	0.9614	0.9707	0.9707	0.9583	0.9738	0.9738	0.9614	0.9707	0.9707	0.9614	0.9769	0.9738	0.9552	0.9707	0.9738	0.9583	0.9707	0.9738	0.9583	0.9769	0.9753	0.9583	0.9769	0.9753	NA	NA
ANKRD35	NM_144698	1	171.4	255.2	243.8	0.8366	0.5882	0.8759	0.9459	0.9358	0.8887	0.8228	0.8075	0.7641	0.9893	0.9918	0.9389	1.001	1	1	1	1	1	0.8395	0.8318	0.8827	0.8133	0.8102	0.858	0.8441	0.8318	0.8827	0.821	0.8102	0.858	0.8395	0.8364	0.8827	0.841	0.8426	0.8827	0.8441	0.8333	0.8889	0.8441	0.8333	0.8889	NA	NA
PIAS3	NM_006099	1	300.6	232.4	254	1.01	1.195	0.9244	0.9472	0.9481	0.8701	0.8165	0.8244	0.7289	0.9992	0.994	0.9294	1.024	1.023	0.9692	0.9701	1	1	0.9429	0.9522	0.9198	0.946	0.9552	0.9321	0.9414	0.946	0.9228	0.946	0.9506	0.9306	0.9645	0.9645	0.9198	0.9583	0.9645	0.9213	0.9444	0.9599	0.9228	0.9444	0.9599	0.9228	NA	NA
RNF115	NM_014455	1	315.2	120.6	102	0.7027	2.172	0.8311	0.9451	0.9473	0.7828	0.8078	0.8141	0.6667	0.998	0.9943	0.869	1	1	1	1	1	1	0.841	0.8565	0.8287	0.8117	0.8272	0.8241	0.8395	0.8596	0.8287	0.8117	0.8256	0.8256	0.8349	0.8488	0.8164	0.8256	0.8472	0.8164	0.8287	0.8472	0.8164	0.8287	0.8472	0.8164	NA	NA
PDZK1	NM_001201325; NM_001201326; NM_002614	3	965	519.8	449.6	0.7989	1.754	0.9416	0.9408	0.9391	0.8453	0.8043	0.8104	0.7184	0.9867	0.9892	0.8961	1.442	1.441	0.4567	0.5581	1.011	1.011	0.9691	0.9614	0.9506	0.9691	0.9599	0.9522	0.9969	0.9969	0.9738	0.9985	0.9969	0.9799	0.9938	0.9938	0.9799	0.9938	0.9938	0.9799	0.9969	0.9938	0.9799	0.9969	0.9938	0.9799	0	0.9854
GPR89C	NM_001097616; NM_001097616_1	2	589.8	235	279.6	1.028	2.169	0.8644	0.9449	0.9437	0.8179	0.8255	0.8115	0.6979	0.9914	0.9905	0.8757	5.263	5.19	0	0	1.176	1.169	0.5123	0.5139	0.5988	0.5154	0.5309	0.608	0	0.09877	0.09877	0	0	0	1	1	1	1	1	0.9969	1	1	1	1	1	0.9969	0	0.4391
PDIA3P	NR_002305	1	266	202	165.4	0.9094	1.463	1.111	0.8658	0.9	0.7673	0.7412	0.7744	0.6416	0.9891	0.9917	0.9119	1.096	1.073	0.838	0.9576	1.022	1.022	0.9938	0.9938	0.9336	0.9892	0.9907	0.9136	0.9861	0.9892	0.9198	0.9799	0.9784	0.8951	0.9861	0.9861	0.8997	0.9815	0.9861	0.8997	0.9892	0.9892	0.9012	0.9892	0.9892	0.8997	NA	NA
CHD1L	NM_004284	1	240.2	268.6	244	0.9355	0.921	1.03	0.9418	0.9409	0.8779	0.8107	0.8185	0.7528	0.9918	0.9908	0.9255	1.002	1	1	1	1	1	0.983	0.9846	0.9568	0.9753	0.9753	0.9522	0.9799	0.9815	0.9552	0.9738	0.9784	0.9522	0.9645	0.9738	0.9506	0.9645	0.9738	0.9506	0.9738	0.9815	0.9506	0.9738	0.9815	0.9506	NA	NA
BCL9	NM_004326	1	231.8	526.2	582.2	1.071	0.4263	0.9678	0.9337	0.9465	0.9095	0.8008	0.7998	0.7716	0.9869	0.9922	0.9506	1	1	0.9996	1	1	1	0.7469	0.784	0.8765	0.7454	0.787	0.8688	0.7469	0.784	0.875	0.7469	0.787	0.8688	0.733	0.7546	0.8688	0.7299	0.7639	0.8688	0.7407	0.7778	0.8704	0.7407	0.7778	0.8704	NA	NA
GJA8	NM_005267	1	279.8	124.2	129.6	1.095	2.364	1.05	0.929	0.945	0.81	0.8102	0.827	0.7118	0.9923	0.99	0.8696	1	1	1	1	1	1	1	1	0.9969	1	1	1	1	1	0.9969	1	1	1	1	1	0.9969	1	1	0.9969	1	1	0.9969	1	1	0.9969	NA	NA
GPR89B	NM_016334	1	274.8	181	209.8	1.144	1.499	0.9874	0.9466	0.9432	0.8508	0.8141	0.8108	0.7094	0.9905	0.9905	0.9061	4.129	4.123	0.09063	0.08665	0.8083	0.8129	0.5247	0.517	0.5664	0.5	0.5031	0.571	0.875	0.8843	0.8194	0.8133	0.838	0.7654	0.9985	0.9877	0.9198	0.9877	0.9923	0.9151	0.9985	0.9985	0.9198	0.9985	0.9954	0.9136	NA	NA
NBPF15	NM_001170755; NM_173638	2	508.4	739	692.2	0.8811	0.6455	0.9338	0.9099	0.9406	0.8839	0.8148	0.8202	0.7678	0.9908	0.9748	0.9467	2.709	2.737	0.09368	0.1504	1.133	1.134	0.6389	0.659	0.6929	0.6296	0.6466	0.6883	0.9861	0.9861	0.9583	0.9614	0.9614	0.9336	0.9846	0.9923	0.9614	0.9815	0.9877	0.9676	0.9815	0.9877	0.9599	0.9784	0.9877	0.963	0.8545	0.9989
NBPF16	NM_001102663; NM_001102663_1	2	503.6	586.6	610.8	0.92	0.7586	0.8837	0.9234	0.9444	0.8742	0.8137	0.8042	0.7709	0.9908	0.9921	0.9424	5.482	5.477	0.06702	0.08169	0.8228	0.8223	0.5849	0.5941	0.6728	0.5617	0.5864	0.6806	0.8102	0.7978	0.6806	0.8611	0.8457	0.7407	1	1	1	1	1	1	1	1	1	1	1	1	0	0.9989
PPIAL4E	NM_001144032	1	225.4	65.4	55.2	0.8115	3.314	0.9617	0.9384	0.937	0.7095	0.8116	0.8066	0.6269	1	0.9858	0.7982	6.486	6.268	0.2008	0.2009	1.146	1.095	0.5772	0.5741	0.588	0.5694	0.5633	0.6019	0.9336	0.9074	0.8781	0.912	0.8719	0.8549	0.9599	0.929	0.8889	0.9614	0.9398	0.9028	0.9568	0.929	0.8904	0.9676	0.9429	0.9028	NA	NA
PPIAL4D	NM_001164261_1; NM_001164261	2	562.2	134.2	133.8	0.9835	4.133	0.9867	0.9477	0.9427	0.6855	0.8117	0.8189	0.5887	0.9925	0.9915	0.7377	6.025	5.963	0	0	0.7508	0.7601	0.5309	0.5278	0.5741	0.5231	0.517	0.5231	0	0	0	0	0	0	0.4985	0.4475	0.2546	0.3549	0.3565	0.2685	0.4907	0.4491	0.2577	0.3565	0.3549	0.2623	NA	NA
PPIAL4F	NM_001164262_1; NM_001164262	2	513.6	153.2	89.8	0.6601	3.775	1.126	0.9376	0.9482	0.688	0.804	0.8127	0.577	0.9866	0.9899	0.7598	9.074	8.97	0	0	1.125	1.213	0.6296	0.6265	0.5324	0.6543	0.6466	0.4877	0	0	0	0	0	0	0.8812	0.8565	0.6806	0.9784	0.929	0.7438	0.8843	0.8627	0.6883	0.9738	0.9306	0.7469	NA	NA
LOC645166	NR_027355; NR_027356; NR_027354	3	769	258.4	252.4	1.202	3.651	1.27	0.9509	0.9402	0.7268	0.8296	0.8101	0.5991	0.9929	0.9878	0.7755	1.15	1.146	0.6283	0.7631	1.011	1.007	0.9259	0.9151	0.8704	0.9275	0.909	0.8241	0.9892	0.9861	0.9861	0.9815	0.9799	0.9444	0.9815	0.9877	0.9552	0.9815	0.9877	0.9552	0.9846	0.983	0.9691	0.983	0.983	0.9691	0.8333	0.9719
LOC388692	NR_027002	1	166.4	1034	827.2	0.7782	0.1566	0.9732	0.9473	0.9339	0.9252	0.8187	0.8149	0.8045	0.942	0.9892	0.9261	1.001	1	0.6039	1	1	1	0.7948	0.8256	0.8009	0.8194	0.841	0.8225	0.7963	0.8272	0.7963	0.8164	0.841	0.8225	0.7886	0.8102	0.7963	0.8025	0.8102	0.7963	0.7963	0.8164	0.7948	0.7963	0.8164	0.7948	NA	NA
FCGR1C	NR_027484	1	266.6	110.8	83.2	0.7176	2.3	0.9559	0.9351	0.952	0.8087	0.8149	0.8207	0.6823	0.9952	0.9947	0.852	2.602	2.204	0.4344	0.4513	0.9589	0.963	0.767	0.7562	0.6759	0.7423	0.7114	0.6389	0.9907	0.9954	0.9383	0.9954	0.9969	0.9367	0.983	0.9892	0.9259	0.9877	0.9892	0.9259	0.9846	0.9892	0.9259	0.9846	0.9892	0.9244	NA	NA
PPIAL4C	NM_001135789_1; NM_001135789	2	432.8	147.8	109.8	0.8071	3.181	1.087	0.9508	0.9385	0.6861	0.8251	0.8105	0.5968	0.9964	0.9908	0.774	9.165	9.04	0	0	1.527	1.314	0.6543	0.6481	0.6821	0.6852	0.6682	0.662	0	0	0	0	0	0	0.7731	0.7654	0.7778	0.7176	0.7176	0.7361	0.7731	0.7685	0.7716	0.7176	0.716	0.7361	NA	NA
PPIAL4B	NM_001143883_2; NM_001143883; NM_001143883_1	3	723.8	204	147.6	0.7233	3.547	0.9999	0.9444	0.9392	0.7059	0.8333	0.8132	0.6039	0.9864	0.9912	0.7667	10.28	9.98	0	0	1.87	1.575	0.5818	0.5787	0.6944	0.5988	0.5802	0.679	0	0	0	0	0	0	0.6481	0.662	0.6929	0.6451	0.6559	0.6574	0.6389	0.6605	0.6867	0.6404	0.6543	0.6466	NA	NA
PPIAL4A	NM_178230; NM_178230_2; NM_178230_1	3	657.2	166.4	168	0.9792	3.831	0.9701	0.95	0.9373	0.6635	0.8143	0.8198	0.5613	0.994	0.989	0.7139	7.99	7.969	0	0	0	0.3563	0.9367	0.9398	0.9552	0.9383	0.9321	0.963	0	0	0	0	0	0	0.6481	0.6728	0.7006	0.9136	0.9259	0.9321	0.6389	0.6728	0.7006	0.9198	0.929	0.9352	NA	NA
LOC728855	NR_024510_1; NR_024510; NR_024511	3	804.4	318.6	256.2	0.8939	2.828	1.109	0.9344	0.9408	0.7659	0.7939	0.813	0.6541	0.9859	0.992	0.8205	3.038	2.965	0.02924	0.0295	1.205	1.183	0.9614	0.9475	0.8503	0.9645	0.9491	0.8534	0.8611	0.8333	0.7454	0.8688	0.8657	0.7531	0.9136	0.8966	0.8056	0.9136	0.9028	0.8164	0.9568	0.9429	0.8673	0.9599	0.9444	0.8657	NA	NA
FCGR1A	NM_000566	1	349.2	162.6	174.6	0.926	1.852	0.8625	0.953	0.9439	0.8462	0.8408	0.819	0.7134	0.992	0.992	0.8991	1.619	1.579	0.3401	0.7193	1.025	1.023	0.9954	0.9954	0.9954	0.9969	0.9954	0.9892	0.9969	0.9954	0.9799	1	1	0.9923	1	1	0.9954	1	1	0.9954	1	1	0.9954	1	1	0.9954	NA	NA
HIST2H4B	NM_001034077; NM_001034077_1	2	268.8	73.6	42.2	0.6149	3.917	1.073	0.9716	0.9546	0.5136	0.8673	0.8028	0.4076	1	0.9955	0.5598	4.741	4.689	0	0	1.197	1.211	0.7299	0.7577	0.5231	0.7253	0.7562	0.5278	0	0	0	0	0	0	0.7145	0.7623	0.5478	0.7469	0.7886	0.5941	0.7315	0.7485	0.5525	0.7515	0.7731	0.6003	NA	NA
HIST2H4A	NM_003548; NM_003548_1	2	230.6	94.2	59.4	0.8655	3.36	1.373	0.9461	0.9454	0.5456	0.8283	0.8352	0.4522	0.9899	0.9905	0.6008	3.459	3.488	0	0	0.8588	0.8482	0.5972	0.6204	0.5355	0.5741	0.6157	0.5355	0	0	0	0	0	0	0.6127	0.6312	0.5448	0.6003	0.6003	0.537	0.5957	0.625	0.5478	0.6003	0.6019	0.534	NA	NA
HIST2H2AA4	NM_001040874; NM_001040874_1	2	420.2	102	80.4	0.8687	4.541	1.102	0.9453	0.9453	0.6647	0.8085	0.8144	0.5569	0.9925	0.9943	0.7137	4.332	4.388	0	0	1.057	1.042	0.8596	0.8441	0.7886	0.8519	0.8287	0.7654	0	0	0	0	0	0	0.8287	0.8225	0.7778	0.7809	0.7593	0.6636	0.8302	0.8148	0.7762	0.7855	0.7562	0.6682	NA	NA
HIST2H2AA3	NM_003516_1; NM_003516	2	340	93	89.6	0.9682	3.674	1.005	0.9621	0.9424	0.6237	0.8504	0.8224	0.5161	0.9955	0.9894	0.6538	3.819	3.743	0	0	0.9456	0.9591	0.7978	0.7824	0.8133	0.8241	0.8133	0.8287	0	0	0	0	0	0	0.8071	0.8009	0.7963	0.8179	0.8102	0.8364	0.8086	0.8056	0.787	0.7886	0.8164	0.8364	NA	NA
HIST2H3A	NM_001005464_1; NM_001005464	2	369.2	87.2	75.4	0.8581	4.202	0.9926	0.9257	0.9485	0.6055	0.7666	0.8072	0.4977	0.9894	0.993	0.6583	3.805	3.834	0	0	0.9119	0.9227	0.7407	0.7577	0.8596	0.7377	0.7577	0.8441	0	0	0	0	0	0	0.7515	0.7778	0.8904	0.6404	0.6528	0.7778	0.7546	0.7731	0.8889	0.6312	0.6497	0.7762	NA	NA
HIST2H3C	NM_021059_1; NM_021059	2	308.4	93	62.8	0.7147	3.51	1.059	0.9459	0.954	0.5699	0.7994	0.821	0.4882	0.9936	0.9948	0.6323	4.471	4.414	0	0	1.09	1.077	0.841	0.8395	0.7639	0.841	0.8457	0.7377	0	0	0	0	0	0	0.8519	0.8657	0.7747	0.9244	0.9275	0.7886	0.8488	0.8688	0.7731	0.9198	0.9275	0.7809	NA	NA
HIST2H2AC	NM_003517	1	109.4	42.8	25.2	0.6655	2.889	1.131	0.9603	0.9433	0.5981	0.8333	0.8026	0.4673	0.9921	0.989	0.6916	1.529	1.533	0.9008	0.9333	1.012	1.013	0.8966	0.909	0.9028	0.8904	0.9028	0.8904	0.9985	1	0.9769	1	1	0.9583	0.9784	1	0.9352	0.9907	1	0.9352	0.9938	0.9799	0.9367	0.9938	0.9799	0.9367	NA	NA
BOLA1	NM_016074	1	302.8	81.2	67.8	0.913	4.078	1.094	0.944	0.9386	0.798	0.8201	0.7979	0.6675	0.9853	0.9894	0.7931	1	1	1	1	1	1	0.8179	0.8318	0.784	0.8225	0.8256	0.7593	0.8225	0.8333	0.7886	0.8256	0.8256	0.7593	0.8349	0.8426	0.7855	0.8441	0.8441	0.7855	0.8457	0.8426	0.7901	0.8441	0.8426	0.7901	NA	NA
VPS45	NM_007259	1	279	227.4	217.8	0.8922	1.143	0.9318	0.9477	0.9513	0.8716	0.8108	0.8265	0.7441	0.9908	0.9914	0.9129	1.008	1	0.9971	1	1	1	0.8596	0.8117	0.6543	0.8472	0.8086	0.659	0.8611	0.8148	0.6497	0.8472	0.8086	0.659	0.8657	0.8225	0.6605	0.8704	0.8225	0.659	0.8596	0.821	0.6435	0.8596	0.821	0.6435	NA	NA
PLEKHO1	NM_016274	1	310.2	144.2	139	0.9932	2.217	1.031	0.9626	0.9446	0.8433	0.8489	0.8162	0.7115	0.9942	0.989	0.896	1.001	1	1.001	1	1	1	0.7901	0.7809	0.7747	0.7361	0.7392	0.7315	0.7948	0.7886	0.7701	0.7407	0.7361	0.7315	0.7855	0.7716	0.767	0.787	0.7762	0.7685	0.7948	0.7809	0.7716	0.7948	0.7809	0.7716	NA	NA
CA14	NM_012113	1	319	113.8	172.2	1.141	2.115	0.7545	0.9443	0.9398	0.8489	0.8153	0.805	0.754	0.9861	0.9856	0.891	1	1	1	1	1	1	0.9877	0.9985	0.9784	0.9877	0.9954	0.9691	0.9877	0.9985	0.9784	0.9877	0.9954	0.9691	0.9846	0.9938	0.9846	0.9877	0.9938	0.9861	0.9877	0.9985	0.9861	0.9877	0.9985	0.9861	NA	NA
C1orf54	NM_024579	1	136	40.6	40.8	0.8934	2.978	0.8893	0.9314	0.9265	0.6798	0.8186	0.8015	0.5468	0.9951	0.9853	0.7389	1	1	1	1	1	1	0.9691	0.9769	0.9198	0.9815	0.9815	0.9167	0.9722	0.9799	0.9198	0.9815	0.9861	0.9259	0.966	0.9738	0.9228	0.9599	0.9738	0.9244	0.9676	0.9722	0.9244	0.9676	0.9722	0.9244	NA	NA
C1orf51	NM_144697	1	365.4	116.6	128.4	0.8506	2.421	0.7726	0.9424	0.9442	0.8353	0.796	0.8117	0.7118	0.9875	0.9896	0.8937	1	1	1	1	1	1	0.9105	0.9275	0.9491	0.9043	0.9151	0.9444	0.9074	0.9244	0.9491	0.9012	0.9151	0.9444	0.8966	0.9352	0.9414	0.9182	0.9414	0.9414	0.9028	0.9259	0.9414	0.9028	0.9259	0.9414	NA	NA
MRPS21	NM_018997; NM_031901	2	501.8	121.2	116.2	0.9314	4.132	0.9559	0.9243	0.9438	0.6947	0.8038	0.8171	0.5759	0.9828	0.994	0.7508	1	1	1	1	1	1	0.9707	0.966	0.9367	0.9244	0.946	0.909	0.9676	0.9645	0.9367	0.9167	0.9475	0.909	0.9907	0.9861	0.9228	0.9907	0.9861	0.9228	0.9707	0.966	0.9398	0.9707	0.966	0.9398	0	0.9738
PRPF3	NM_004698	1	263.6	221.8	179.6	0.8415	1.235	1.039	0.9443	0.9446	0.8656	0.8218	0.808	0.7448	0.9944	0.9886	0.9261	1.004	1	1	1	1	1	0.6852	0.7346	0.7562	0.6451	0.7099	0.7438	0.679	0.7346	0.7469	0.642	0.7099	0.7469	0.6389	0.7083	0.75	0.6451	0.7083	0.75	0.662	0.7238	0.7515	0.662	0.7238	0.7515	NA	NA
RPRD2	NM_015203	1	172.8	649.4	813	1.2	0.2551	0.9588	0.9449	0.9282	0.923	0.8118	0.7951	0.7992	0.9894	0.9711	0.9643	1	1	0.9997	1	1	1	1	1	0.9969	1	1	0.9969	1	1	0.9969	1	1	0.9969	1	1	0.9954	1	1	0.9954	1	1	0.9954	1	1	0.9954	NA	NA
TARS2	NM_025150	1	311.6	245	205.4	0.9989	1.515	1.192	0.9523	0.9442	0.8498	0.8267	0.8113	0.7322	0.9893	0.9936	0.9029	1	1	1	1	1	1	0.8117	0.8627	0.8673	0.8287	0.8688	0.8765	0.8117	0.8627	0.8704	0.8287	0.8688	0.8765	0.8056	0.8565	0.8596	0.8194	0.8565	0.8596	0.7978	0.8549	0.8642	0.7978	0.8549	0.8642	NA	NA
ECM1	NM_001202858; NM_004425; NM_022664	3	832.6	459.8	544	1.031	1.547	0.875	0.9467	0.9433	0.8299	0.821	0.8071	0.7042	0.9901	0.9906	0.8926	1.002	1.004	0.9984	0.9982	1	1	1	1	0.9954	1	1	0.9985	1	1	0.9954	1	1	0.9985	1	1	0.983	1	1	0.983	1	1	0.9938	1	1	0.9938	0	1
ADAMTSL4	NM_019032; NM_025008	2	497.2	639.2	602.6	0.9683	0.827	1.035	0.9436	0.9493	0.8883	0.8128	0.8311	0.7578	0.9937	0.994	0.9312	1.001	1	0.9996	1	1	1	1	1	0.9861	1	1	0.9846	1	1	0.9861	1	1	0.9846	1	1	0.9722	1	1	0.9738	1	1	0.9861	1	1	0.9861	0	0.9697
MIR4257	NR_036211	1	0	14.8	0	0	0	1.986	NA	NA	0.1351	NA	NA	0	NA	NA	0.2568	NA	NA	NA	NA	NA	NA	NA	NA	NA	NA	NA	NA	NA	NA	NA	NA	NA	NA	NA	NA	NA	NA	NA	NA	NA	NA	NA	NA	NA	NA	NA	NA
SETDB1	NM_001145415; NM_012432; NR_026977	3	712	827.2	760.8	0.84	1.179	0.9331	0.9343	0.9458	0.8864	0.8013	0.8118	0.7488	0.9905	0.9896	0.933	1.002	1	1.001	1	1	1	1	1	0.9969	1	1	0.9954	1	1	0.9969	1	1	0.9954	1	1	0.9985	1	1	0.9985	1	1	0.9969	1	1	0.9969	0.8333	1
ANXA9	NM_003568	1	360.8	134.6	154.6	0.9781	2.283	0.8518	0.947	0.9479	0.844	0.8124	0.8027	0.7311	0.9922	0.9889	0.893	1.003	1	1.001	1	1	1	0.9645	0.9676	0.9321	0.9583	0.9645	0.9275	0.9691	0.9676	0.9336	0.9599	0.9614	0.9275	0.9722	0.9738	0.9275	0.9722	0.9738	0.9275	0.9599	0.966	0.929	0.9599	0.966	0.929	NA	NA
PRUNE	NM_021222	1	348.4	286.2	232.8	0.9024	1.351	1.11	0.9321	0.946	0.8826	0.8101	0.802	0.7561	0.9854	0.9914	0.9343	1.002	1	1.001	1	1	1	0.9136	0.9136	0.8611	0.9012	0.912	0.8611	0.9043	0.912	0.8596	0.8951	0.909	0.8596	0.9012	0.909	0.8765	0.8997	0.912	0.8765	0.909	0.9151	0.8688	0.909	0.9151	0.8688	NA	NA
BNIPL	NM_001159642; NM_138278	2	557	405.6	373.6	0.9287	1.422	1.019	0.9427	0.9515	0.8545	0.8175	0.8237	0.717	0.9143	0.9828	0.8289	1.001	1.001	0.9983	0.9993	1	1	0.9676	0.9614	0.8951	0.9552	0.9599	0.8966	0.9568	0.9645	0.8997	0.9568	0.9599	0.9028	0.9414	0.9522	0.8827	0.9444	0.9522	0.8843	0.963	0.963	0.9043	0.963	0.963	0.9043	0	0.9983
C1orf56	NM_017860	1	365.8	169	219	1.246	2.082	0.9619	0.9498	0.9415	0.832	0.8247	0.8218	0.7195	0.9872	0.9918	0.9053	1.307	1.299	0.7606	0.773	0.9918	0.9918	0.9954	0.9969	0.9336	0.9923	0.9954	0.912	0.9444	0.9769	0.8997	0.9275	0.9568	0.8858	0.9306	0.9583	0.892	0.9306	0.9583	0.8904	0.9383	0.966	0.8951	0.9383	0.966	0.8951	NA	NA
MLLT11	NM_006818	1	382.6	154.4	133.8	0.7155	2.046	0.8259	0.9342	0.9347	0.851	0.8102	0.8087	0.7383	0.997	0.9895	0.9016	1	1	1	1	1	1	0.8287	0.9182	0.9151	0.8472	0.9043	0.9028	0.8364	0.9151	0.9151	0.8472	0.9043	0.9043	0.8025	0.9043	0.9074	0.8179	0.9074	0.9074	0.841	0.9151	0.9151	0.841	0.9151	0.9151	NA	NA
GABPB2	NM_144618	1	365.2	166.4	156	0.9218	2.158	0.9835	0.9436	0.9447	0.8438	0.8167	0.8204	0.7043	0.9923	0.9934	0.8894	1	1	1	1	1	1	0.9722	0.9784	0.9444	0.9784	0.9877	0.963	0.963	0.9784	0.9398	0.9753	0.9877	0.963	0.9583	0.9753	0.9352	0.9599	0.9753	0.9352	0.9599	0.9738	0.9321	0.9599	0.9738	0.9321	NA	NA
TNFAIP8L2-SCNM1	NM_001204848	1	291.2	161.2	168.8	1	1.725	0.9552	0.9254	0.9389	0.8623	0.795	0.8152	0.7333	0.872	0.9128	0.7891	3.72	3.772	0	0	0.8993	0.9054	0.4923	0.4954	0.5216	0.5093	0.5	0.5185	0	0	0	0	0	0	0.7716	0.7685	0.8164	0.7546	0.7793	0.8071	0.784	0.784	0.8148	0.7778	0.7824	0.8071	NA	NA
TNFAIP8L2	NM_024575	1	315.4	114.6	87	0.8523	3.09	1.123	0.9655	0.9448	0.7679	0.823	0.8167	0.6614	0.9931	0.9905	0.822	1.236	1.251	0.8	0.8156	1.002	1.002	0.8071	0.8426	0.8627	0.8426	0.8704	0.9012	0.8611	0.909	0.8596	0.912	0.9583	0.9167	0.8565	0.8951	0.8426	0.8735	0.8951	0.8441	0.8657	0.8966	0.838	0.8657	0.8966	0.838	NA	NA
SCNM1	NM_001204856; NM_024041; NR_037937	3	811.4	632.8	457.2	0.8647	1.534	1.193	0.9396	0.9443	0.8344	0.8215	0.8176	0.7159	0.8675	0.9293	0.781	1.395	1.393	0.06657	0.06656	1.049	1.047	0.8102	0.8117	0.8627	0.8148	0.8086	0.8534	0.9722	0.9738	0.9321	0.9846	0.9877	0.929	1	1	0.9861	1	1	0.9846	1	1	0.9892	1	1	0.9892	0	0
PIP5K1A	NM_001135636; NM_001135637; NM_001135638; NM_003557	4	936	1376	1250	0.9694	0.727	1.067	0.9453	0.947	0.8856	0.8178	0.8118	0.7511	0.9906	0.9927	0.9366	1.011	1.004	1.001	1.001	1.001	1.001	1	1	1	1	1	1	1	1	0.9985	1	1	1	1	1	0.9985	1	1	0.9985	1	1	0.9985	1	1	0.9985	0	1
PSMD4	NM_002810	1	310.2	115.6	111.2	0.9641	2.69	1.003	0.9532	0.9413	0.7803	0.8309	0.8104	0.6609	0.9964	0.9903	0.8235	1.138	1.045	1.023	1.019	1.008	1.008	0.7114	0.7346	0.7485	0.7068	0.7284	0.7469	0.7469	0.7423	0.7515	0.7022	0.7253	0.7315	0.7701	0.7793	0.7917	0.7701	0.7855	0.7886	0.7701	0.7824	0.7886	0.767	0.7824	0.7886	NA	NA
ZNF687	NM_020832	1	274.6	416.6	388.4	0.9943	0.703	1.067	0.948	0.9425	0.9093	0.8172	0.8099	0.7744	0.9923	0.9898	0.9554	1.142	1.148	0.9712	0.971	1.002	1.002	0.9599	0.9537	0.7639	0.963	0.9537	0.7361	0.9028	0.9074	0.713	0.9182	0.9136	0.7037	0.8981	0.8966	0.7284	0.8951	0.9012	0.7269	0.9059	0.909	0.7207	0.9059	0.909	0.7207	NA	NA
PSMB4	NM_002796	1	369	71	56.6	0.7061	4.604	0.886	0.9435	0.9523	0.7577	0.7845	0.8233	0.6254	0.9929	0.9902	0.8028	1	1	1	1	1	1	0.8796	0.8272	0.8426	0.8889	0.8503	0.858	0.8796	0.8302	0.8349	0.8873	0.8488	0.8549	0.8889	0.8611	0.8765	0.875	0.8611	0.875	0.8951	0.8611	0.8735	0.8935	0.8611	0.8735	NA	NA
CGN	NM_020770	1	233.6	337.6	444.6	1.006	0.5285	0.7639	0.942	0.9375	0.9058	0.8057	0.8022	0.7559	0.9897	0.9889	0.9579	1.001	1	1	1	1	1	0.7269	0.7022	0.6435	0.716	0.7022	0.6373	0.7222	0.7022	0.6404	0.7145	0.7022	0.6358	0.7269	0.6975	0.6543	0.7191	0.7006	0.6559	0.7222	0.7022	0.642	0.7222	0.7022	0.642	NA	NA
TUFT1	NM_001126337; NM_020127	2	560.8	506	589.4	1.107	1.052	0.9508	0.941	0.939	0.8854	0.811	0.7999	0.7565	0.944	0.9843	0.8854	1.001	1.001	1	0.9992	1	1	1	1	0.9769	1	1	0.963	1	1	0.9769	1	1	0.966	1	1	0.9738	1	1	0.9769	1	1	0.9691	1	1	0.9691	0	0.9926
MIR554	NR_030280	1	0	18.8	0	0	0	2.26	NA	NA	0.2128	NA	NA	0	NA	NA	0.266	NA	NA	NA	NA	NA	NA	NA	NA	NA	NA	NA	NA	NA	NA	NA	NA	NA	NA	NA	NA	NA	NA	NA	NA	NA	NA	NA	NA	NA	NA	NA	NA
SNX27	NM_030918	1	229.6	691.4	626.6	1.021	0.374	1.126	0.939	0.9382	0.9187	0.798	0.8153	0.8007	0.947	0.9922	0.9236	1	1	0.9997	1	1	1	0.7207	0.6883	0.75	0.7207	0.713	0.767	0.7114	0.6883	0.75	0.7145	0.713	0.767	0.6944	0.7037	0.7546	0.6991	0.7037	0.7546	0.7068	0.6991	0.7515	0.7068	0.6991	0.7515	NA	NA
RIIAD1	NM_001144956	1	135	40	21.6	0.5478	3.424	1.015	0.9537	0.9467	0.615	0.8241	0.8267	0.46	1	0.9911	0.665	1	1	1	1	1	1	0.9352	0.929	0.7716	0.9213	0.9059	0.7423	0.9336	0.9275	0.7654	0.9213	0.9059	0.7407	0.9414	0.9414	0.767	0.9444	0.9414	0.767	0.9414	0.9367	0.7731	0.9414	0.9367	0.7731	NA	NA
OAZ3	NM_001134939; NM_016178	2	573	172.8	115.2	0.7646	3.806	1.142	0.9635	0.9417	0.7257	0.8299	0.8112	0.5856	0.9913	0.9909	0.7731	1.169	1.172	0.8757	0.8787	1.016	1.016	1	1	1	1	1	1	0.9923	0.9907	0.9815	0.9892	0.9892	0.9691	0.9954	0.9923	0.9938	0.9938	0.9938	0.9938	0.9954	0.9938	0.9938	0.9954	0.9938	0.9938	1	0.9939
LOC100132111	NR_024237	1	235.4	64.8	50.2	0.7613	3.57	0.9829	0.9602	0.9533	0.7068	0.8486	0.825	0.5957	0.988	0.989	0.7562	2.004	2.005	0.4523	0.4507	0.9656	0.9662	0.8194	0.838	0.6759	0.7824	0.7824	0.6466	0.9676	0.9568	0.9151	0.9491	0.9537	0.9213	0.9552	0.9568	0.8549	0.9583	0.9568	0.8534	0.9552	0.9583	0.8534	0.9506	0.9583	0.8549	NA	NA
LCE5A	NM_178438	1	291.2	80.4	59.8	0.8426	4.103	1.133	0.9666	0.9299	0.7189	0.8595	0.7974	0.6045	0.9866	0.9904	0.7886	1	1	1	1	1	1	0.7068	0.7685	0.8256	0.713	0.7793	0.8565	0.7114	0.7701	0.8256	0.7176	0.7793	0.858	0.7176	0.7654	0.8241	0.7176	0.7654	0.8241	0.7191	0.767	0.8225	0.7191	0.767	0.8225	NA	NA
CRCT1	NM_019060	1	292	71.2	69.4	1.152	4.849	1.183	0.9683	0.9459	0.7135	0.8127	0.8199	0.5843	0.9885	0.9938	0.7416	1	1	1	1	1	1	0.7778	0.8364	0.7407	0.8086	0.8549	0.7485	0.7762	0.8426	0.7407	0.8071	0.8627	0.7515	0.7515	0.8133	0.7191	0.7515	0.8133	0.7191	0.7685	0.8117	0.7222	0.7685	0.8117	0.7222	NA	NA
LCE3C	NM_178434	1	131.8	36.4	27.2	0.7386	3.579	0.9886	0.9485	0.9469	0.522	0.8456	0.8118	0.4066	0.9853	0.9909	0.6154	1	1	1	1	1	1	NA	NA	NA	NA	NA	NA	NA	NA	NA	NA	NA	NA	NA	NA	NA	NA	NA	NA	NA	NA	NA	NA	NA	NA	NA	NA
LCE3B	NM_178433	1	47.6	33.6	11.2	0.4488	1.907	1.347	0.9464	0.9286	0.5179	0.8393	0.8403	0.4048	1	0.9916	0.5536	1	1	1	1	1	1	NA	NA	NA	NA	NA	NA	NA	NA	NA	NA	NA	NA	NA	NA	NA	NA	NA	NA	NA	NA	NA	NA	NA	NA	NA	NA
LCE2D	NM_178430	1	196	65.2	54.6	1.035	3.714	1.236	0.9487	0.9429	0.6656	0.8205	0.8245	0.5583	0.9927	0.9918	0.7178	1.004	1	0.9923	1	0.9986	0.9986	0.7978	0.7917	0.7222	0.8241	0.821	0.7269	0.8071	0.7994	0.7299	0.8256	0.8241	0.7284	0.7917	0.804	0.7423	0.7978	0.804	0.7438	0.7994	0.7901	0.7438	0.7994	0.7901	0.7438	NA	NA
LCE2C	NM_178429	1	191.4	58.6	34.8	0.6551	3.603	1.103	0.9368	0.9498	0.6689	0.8333	0.8161	0.5597	0.9885	0.9885	0.7201	1.055	1.034	0.9448	0.9448	0.9931	0.9933	0.7654	0.7994	0.7963	0.7469	0.7978	0.8148	0.7747	0.8318	0.8102	0.7623	0.8333	0.8302	0.8225	0.841	0.8241	0.8179	0.841	0.8225	0.8225	0.838	0.8225	0.8225	0.838	0.8225	NA	NA
LCE2B	NM_014357	1	219.2	73.2	45.6	0.8613	4.14	1.383	0.9342	0.9425	0.7022	0.7982	0.8038	0.5464	0.9868	0.9891	0.7213	1.042	1.044	0.9671	0.9725	1.007	1.007	1	1	0.9321	1	0.9954	0.9306	1	1	0.963	1	1	0.9491	1	1	0.9815	1	1	0.9815	1	1	0.983	1	1	0.9815	NA	NA
LCE2A	NM_178428	1	241.4	60.4	49.4	0.963	4.706	1.178	0.9271	0.9437	0.6159	0.7773	0.8161	0.4967	0.9798	0.9909	0.6623	1	1	1	1	1	1	0.6806	0.6975	0.7407	0.6497	0.6775	0.7114	0.6944	0.7083	0.7407	0.6528	0.6744	0.7114	0.6821	0.7022	0.7407	0.6821	0.7022	0.7407	0.6836	0.7022	0.7377	0.6836	0.7022	0.7377	NA	NA
LCE4A	NM_178356	1	126.6	39.2	26.8	0.7971	3.766	1.166	0.9328	0.9368	0.5051	0.7836	0.8183	0.3571	0.9925	0.9905	0.602	1	1	1	1	1	1	0.6929	0.6821	0.6991	0.7238	0.7438	0.733	0.6944	0.679	0.6944	0.7238	0.7361	0.7315	0.6698	0.6574	0.6775	0.679	0.6574	0.6775	0.6682	0.6698	0.6836	0.6682	0.6698	0.6836	NA	NA
C1orf68	NM_001024679	1	257.8	75.6	63.6	0.8083	3.277	0.9611	0.9434	0.9434	0.7275	0.8522	0.8293	0.582	0.9937	0.9915	0.7831	1	1	1	1	1	1	0.966	0.983	0.963	0.963	0.9753	0.9722	0.9707	0.9815	0.963	0.963	0.9753	0.9691	0.9877	0.9985	0.9691	0.9815	1	0.9676	0.9985	0.9985	0.9676	0.9985	0.9985	0.9676	NA	NA
KPRP	NM_001025231	1	287.8	201.8	196.8	0.9002	1.316	0.9233	0.9512	0.9277	0.8593	0.8303	0.7783	0.7205	0.9929	0.9889	0.9118	1	1	1	1	1	1	0.8951	0.9151	0.9105	0.9012	0.912	0.8951	0.8935	0.912	0.9074	0.8981	0.909	0.8951	0.8981	0.9213	0.909	0.9012	0.9213	0.909	0.8935	0.909	0.9059	0.8935	0.909	0.9059	NA	NA
LCE1F	NM_178354	1	179	43.2	47.6	0.9186	3.455	0.8339	0.9748	0.933	0.662	0.8571	0.8223	0.537	0.9916	0.9933	0.6991	1	1	1	1	1	1	0.7809	0.8056	0.8102	0.7731	0.7685	0.7608	0.7793	0.8164	0.8164	0.7731	0.7747	0.7623	0.7454	0.7994	0.8133	0.7654	0.7994	0.8117	0.7515	0.7978	0.8133	0.7531	0.7978	0.8133	NA	NA
LCE1E	NM_178353	1	313.8	173.4	88.6	0.8672	3.072	1.698	0.9481	0.9477	0.8039	0.8307	0.8126	0.6632	0.9932	0.9917	0.8466	1	1	0.869	1	1	1	0.8472	0.8349	0.8241	0.7886	0.7654	0.7824	0.8364	0.8133	0.8225	0.7901	0.7654	0.7824	0.8333	0.8164	0.8272	0.8302	0.8117	0.8256	0.8333	0.8148	0.8256	0.8302	0.8148	0.8256	NA	NA
LCE1D	NM_178352	1	105	39.4	28	0.7514	2.818	1.058	0.9143	0.9505	0.5838	0.75	0.8457	0.5127	0.9786	0.9848	0.6599	1.172	1	0.9922	1	1	1	0.6427	0.6667	0.5355	0.7701	0.7253	0.7176	0.7994	0.767	0.7485	0.7701	0.7253	0.7145	0.804	0.7824	0.7608	0.8256	0.7793	0.7608	0.8164	0.7963	0.7562	0.8164	0.7994	0.7562	NA	NA
LCE1B	NM_178349	1	261.6	97.2	109.2	1.106	2.651	0.9851	0.9396	0.9434	0.8004	0.8168	0.8058	0.7016	0.9927	0.9901	0.8539	1.008	1.002	1	1	1.003	1.003	0.9799	0.9892	0.9012	0.9892	0.9954	0.9259	0.9769	0.9892	0.8966	0.9892	0.9954	0.9228	0.9707	0.983	0.8951	0.9707	0.9846	0.8951	0.9784	0.9892	0.8951	0.9784	0.9892	0.8951	NA	NA
LCE1A	NM_178348	1	264	60.6	46.2	0.853	4.875	1.119	0.9307	0.9515	0.6964	0.8052	0.8129	0.5644	0.9913	0.9864	0.7624	1.005	1	0.9953	1	0.9988	0.9988	0.9676	0.909	0.8688	0.875	0.8179	0.8241	0.9537	0.8796	0.8627	0.8704	0.8194	0.8164	0.9676	0.9213	0.8951	0.9784	0.9213	0.8951	0.9738	0.9213	0.8904	0.9738	0.9213	0.8904	NA	NA
LCE6A	NM_001128600	1	262	46	57.4	1.032	4.71	0.8271	0.9373	0.9458	0.7217	0.8188	0.8198	0.6174	0.9826	0.9947	0.7739	1	1	1	1	1	1	1	0.9969	0.963	1	0.9985	0.9676	1	1	0.963	1	0.9954	0.9676	1	0.9938	0.9599	1	0.9938	0.9599	1	0.9969	0.9599	1	0.9969	0.9599	NA	NA
SMCP	NM_030663	1	251.6	72.8	43.8	0.6564	3.771	1.091	0.9452	0.9483	0.7225	0.8493	0.8378	0.6209	0.9772	0.9921	0.7857	1	1	1	1	1	1	0.9815	0.9784	0.983	0.9769	0.9753	0.9753	0.9815	0.9784	0.9861	0.9769	0.9753	0.9753	0.9769	0.9691	0.983	0.9645	0.9691	0.983	0.9753	0.966	0.9815	0.9753	0.966	0.9815	NA	NA
IVL	NM_005547	1	266.2	202.2	216.2	1.169	1.439	1.093	0.9371	0.9497	0.8536	0.7993	0.8092	0.7369	0.9889	0.9872	0.8961	1.063	1.057	0.9654	0.9664	1	1	0.9151	0.9383	0.9367	0.9105	0.9352	0.9275	0.9059	0.9275	0.929	0.9167	0.9352	0.946	0.9213	0.9444	0.9414	0.9244	0.9414	0.9414	0.9228	0.9429	0.9414	0.9228	0.9429	0.9414	NA	NA
SPRR4	NM_173080	1	208.6	69	45.6	0.687	3.143	1.04	0.9605	0.9434	0.713	0.8289	0.8418	0.5333	0.9868	0.9933	0.7681	1	1	1	1	1	1	0.8904	0.9336	0.9028	0.8688	0.9074	0.892	0.8951	0.9383	0.9043	0.8688	0.9074	0.8935	0.9228	0.9583	0.9213	0.9167	0.9583	0.9213	0.9228	0.9552	0.9198	0.9228	0.9552	0.9198	NA	NA
SPRR1A	NM_001199828; NM_005987	2	456.2	111	86.8	0.7724	4.056	0.9883	0.9401	0.9338	0.7045	0.8203	0.7992	0.582	0.9816	0.9882	0.7315	1.005	1	1	1	1	1	0.9985	0.9954	0.9877	0.9954	0.9877	0.9707	0.9985	0.9954	0.9877	0.9954	0.9877	0.9707	0.9985	0.9954	0.9892	0.9985	0.9954	0.9892	0.9985	0.9954	0.9907	0.9985	0.9954	0.9907	0	1
SPRR3	NM_001097589; NM_005416	2	506.8	168	160.8	0.9812	3.1	1.031	0.9403	0.94	0.7298	0.796	0.8153	0.5976	0.99	0.9909	0.7798	1.011	1	0.9894	1	1	1	0.9738	0.9722	0.9676	0.9892	0.9877	0.9784	0.9769	0.9753	0.9691	0.9892	0.9907	0.9784	0.9722	0.9707	0.9568	0.9722	0.9691	0.9568	0.9707	0.9676	0.9599	0.9707	0.9676	0.9599	0	0.9983
SPRR1B	NM_003125	1	207	57.4	68.6	1.279	3.859	1.07	0.9417	0.9362	0.6551	0.7988	0.7874	0.5192	0.9825	0.9913	0.7178	1.003	1	1	1	1	1	0.9074	0.9352	0.8503	0.9167	0.9367	0.8086	0.9043	0.9383	0.858	0.9167	0.9398	0.8117	0.9043	0.9259	0.8534	0.9043	0.929	0.8534	0.8981	0.9228	0.8472	0.8981	0.9228	0.8472	NA	NA
LELP1	NM_001010857	1	168.2	49.6	40.6	0.8958	3.712	1.095	0.9803	0.9417	0.6774	0.8621	0.824	0.5444	0.9951	0.9881	0.7298	1	1	1	1	1	1	0.8858	0.8673	0.8472	0.8812	0.8673	0.8349	0.8873	0.8673	0.8472	0.8796	0.8642	0.8364	0.8858	0.858	0.838	0.8765	0.8611	0.838	0.8858	0.858	0.8395	0.8858	0.858	0.8395	NA	NA
PRR9	NM_001195571	1	332.6	101.2	75.6	0.7099	3.123	0.9505	0.9365	0.9459	0.7767	0.836	0.8196	0.6364	0.9841	0.988	0.8142	1	1	1	1	1	1	0.9969	0.9969	0.9769	1	0.9969	0.9738	0.9969	0.9969	0.9769	1	0.9969	0.9738	0.9985	0.9969	0.9676	0.9985	0.9969	0.9676	0.9969	0.9969	0.9691	0.9969	0.9969	0.9691	NA	NA
LOR	NM_000427	1	274.6	95.2	98.2	0.9221	2.579	0.8941	0.9348	0.9439	0.7668	0.8126	0.8121	0.6681	0.9939	0.992	0.8172	1	1	1	1	1	1	0.9877	0.9969	0.9506	0.9877	0.9969	0.9429	0.9877	0.9969	0.9475	0.9877	0.9969	0.9414	0.9954	0.9969	0.966	0.9969	0.9969	0.966	0.9938	0.9969	0.966	0.9938	0.9969	0.966	NA	NA
S100A9	NM_002965	1	157	52.6	39.2	0.784	3.14	1.052	0.9388	0.9516	0.5894	0.7857	0.842	0.4715	0.9949	0.986	0.6578	1.005	1	1.005	1	1	1	0.9321	0.9151	0.7593	0.9491	0.9182	0.7824	0.929	0.9167	0.7577	0.9491	0.9167	0.7855	0.9475	0.9259	0.7932	0.9414	0.9259	0.7948	0.9506	0.9244	0.7932	0.9506	0.9244	0.7932	NA	NA
S100A7A	NM_176823	1	192	382.4	346.8	0.9353	0.5178	1.032	0.9418	0.9385	0.8996	0.8241	0.7917	0.7835	0.9885	0.9938	0.9487	1	1	0.9902	1	1	1	0.8056	0.7994	0.7593	0.8194	0.8179	0.7716	0.8025	0.7994	0.7577	0.8256	0.8179	0.7701	0.8071	0.8056	0.7531	0.8117	0.8056	0.7546	0.8025	0.7932	0.7515	0.8025	0.7932	0.7515	NA	NA
S100A1	NM_006271	1	138.2	56.6	35.6	0.6916	2.685	1.1	0.9382	0.9291	0.6749	0.8034	0.7887	0.5336	0.9944	0.9841	0.7208	1.275	1.259	0.8623	0.8741	1	1	0.8951	0.8889	0.7824	0.8673	0.8549	0.7778	0.9583	0.9491	0.912	0.9275	0.9198	0.8981	0.9522	0.946	0.9198	0.9414	0.9491	0.9198	0.9506	0.9367	0.9213	0.9506	0.9367	0.9213	NA	NA
CHTOP	NM_001206612; NM_015607	2	606.4	386.2	321.2	0.8563	1.617	1.03	0.9402	0.9416	0.8483	0.8057	0.8074	0.7198	0.9913	0.9894	0.8928	1.032	1.029	0.9238	0.9219	0.9976	0.9976	0.983	0.983	0.9722	0.983	0.9861	0.9784	0.9722	0.9722	0.9707	0.9722	0.9722	0.9738	0.9815	0.9769	0.9691	0.9815	0.9738	0.9691	0.9784	0.9753	0.9707	0.9784	0.9753	0.9707	0	0.6
SNAPIN	NM_012437	1	273.4	93.4	76	0.8474	3.049	1.042	0.9474	0.9378	0.818	0.8342	0.8098	0.6981	0.9947	0.9898	0.8844	1.003	1	1.003	1	1	1	0.9151	0.9259	0.8997	0.8719	0.875	0.8148	0.9182	0.9259	0.9012	0.8735	0.8735	0.8164	0.9012	0.9136	0.8935	0.9012	0.9136	0.8951	0.9043	0.9198	0.8981	0.9043	0.9198	0.8981	NA	NA
NPR1	NM_000906	1	237.6	374	412.8	1.138	0.6552	1.032	0.9336	0.9411	0.8957	0.8038	0.8165	0.7642	0.9889	0.9857	0.9417	1.002	1	1	1	1	1	0.8503	0.9259	0.9321	0.8565	0.9275	0.929	0.8549	0.929	0.929	0.8596	0.9275	0.929	0.8549	0.9198	0.9306	0.8549	0.9198	0.9336	0.8534	0.9275	0.9352	0.8534	0.9275	0.9352	NA	NA
INTS3	NM_023015	1	313.2	339	353.4	0.9099	0.8065	0.8731	0.9479	0.9419	0.8985	0.8217	0.802	0.7705	0.9926	0.9879	0.9493	1.001	1	1.001	1	1	1	0.7793	0.8086	0.821	0.7793	0.821	0.8302	0.7762	0.8117	0.8179	0.7762	0.821	0.8287	0.7731	0.804	0.8194	0.7747	0.8071	0.8194	0.7762	0.8071	0.8179	0.7762	0.8071	0.8179	NA	NA
SLC27A3	NM_024330	1	227.4	161.8	166.8	0.7977	1.088	0.774	0.9436	0.9437	0.8628	0.8034	0.8127	0.7503	0.9892	0.9877	0.9147	1.001	1	1	1	1	1	0.7701	0.7824	0.8025	0.7809	0.7978	0.7948	0.7639	0.7855	0.8025	0.7762	0.7978	0.7917	0.7515	0.7793	0.8025	0.7809	0.7824	0.8025	0.7747	0.7901	0.7932	0.7747	0.7901	0.7932	NA	NA
CREB3L4	NM_130898	1	320.2	208	193.8	1.28	2.115	1.374	0.9525	0.9407	0.8144	0.8266	0.807	0.6894	0.9897	0.9925	0.8712	1.05	1.049	0.9339	0.9351	1	1	0.963	0.9645	0.9259	0.9599	0.9645	0.9182	0.963	0.9691	0.912	0.963	0.9676	0.9028	0.9691	0.9691	0.912	0.966	0.9722	0.912	0.9691	0.9738	0.9136	0.9691	0.9738	0.9136	NA	NA
RPS27	NM_001030	1	124.4	31.8	23	0.7562	4.09	1.046	0.9217	0.926	0.478	0.8609	0.791	0.3836	0.9913	0.9952	0.5472	1	1	0.9434	1	1	1	0.8287	0.8935	0.7485	0.8395	0.8981	0.784	0.8071	0.8796	0.7269	0.838	0.9059	0.7948	0.8858	0.9491	0.8256	0.8765	0.9491	0.8272	0.8673	0.9136	0.7994	0.8673	0.9136	0.7994	NA	NA
UBAP2L	NM_001127320; NM_014847	2	596.6	499.4	747.2	1.156	0.9297	0.7887	0.9446	0.9433	0.8903	0.8306	0.8143	0.7577	0.9882	0.9943	0.9267	1.004	1	0.9977	0.9997	1	1	0.9969	0.9954	0.9923	0.9969	0.9923	0.9923	0.9954	0.9954	0.9907	0.9969	0.9954	0.9954	0.9892	0.9892	0.9877	0.9892	0.9892	0.9877	0.9954	0.9954	0.9954	0.9954	0.9954	0.9954	1	0.9934
HAX1	NM_001018837; NM_006118	2	507.4	190	176.6	0.9102	2.67	0.9929	0.9377	0.9436	0.7926	0.8018	0.8187	0.6632	0.9943	0.989	0.8516	1	1.003	0.9988	0.9972	1	1	0.9985	0.9985	0.9954	0.9985	0.9985	0.9969	0.9985	0.9985	0.9954	0.9985	0.9985	0.9969	0.9985	0.9985	0.9938	1	0.9985	0.9938	0.9985	0.9985	0.9923	0.9985	0.9985	0.9923	0	1
AQP10	NM_080429	1	234.2	174.8	122.2	0.7874	1.509	1.127	0.9427	0.9385	0.8261	0.7987	0.8019	0.7185	0.9918	0.9898	0.881	1	1	0.9896	1	1	1	0.5988	0.6157	0.6559	0.5818	0.5818	0.6404	0.6157	0.6265	0.6667	0.5864	0.5818	0.6404	0.6358	0.6435	0.6929	0.6265	0.6373	0.6929	0.6343	0.6373	0.6929	0.6343	0.6373	0.6929	NA	NA
ATP8B2	NM_001005855; NM_020452	2	599.2	538	630.8	0.9159	1.561	0.9025	0.9372	0.9396	0.8781	0.8174	0.8124	0.7528	0.9683	0.9897	0.9149	1.003	1	1	0.9996	1	1	0.9907	0.9969	0.9722	0.9892	0.9969	0.9707	0.9907	0.9969	0.9738	0.9877	0.9969	0.9707	1	1	1	1	1	1	0.9877	0.9969	0.9691	0.9877	0.9969	0.9691	1	1
IL6R	NM_000565; NM_001206866; NM_181359	3	616.8	1402	1383	1.102	0.6792	1.22	0.9398	0.953	0.8947	0.8104	0.823	0.7698	0.9624	0.9835	0.9129	1.001	1.001	1	0.9989	1	1	0.9969	0.9985	0.966	0.9938	0.9985	0.9676	0.9969	0.9985	0.966	0.9969	0.9985	0.9722	0.9861	0.9892	0.9923	0.9861	0.9892	0.9923	0.9985	0.9985	0.966	0.9985	0.9985	0.966	0	0.9983
TDRD10	NM_001098475; NM_182499	2	483.2	405.8	335.8	0.8023	1.152	0.9662	0.9375	0.9474	0.8694	0.7993	0.8191	0.7462	0.9929	0.9934	0.9103	1.003	1	0.9987	1	1	1	0.9938	0.9938	0.9815	0.9938	0.9938	0.9907	0.9938	0.9938	0.983	0.9938	0.9938	0.9907	0.9954	0.9954	0.9846	0.9969	0.9954	0.9846	0.9954	0.9938	0.9861	0.9954	0.9938	0.9861	0	0.9917
CHRNB2	NM_000748	1	226	470.4	430.6	0.869	0.4561	0.9496	0.9396	0.9522	0.9014	0.811	0.8053	0.7696	0.9879	0.992	0.9473	1.001	1	1	1	1	1	0.9985	1	0.9907	0.9985	1	0.9892	0.9985	1	0.9907	0.9985	1	0.9892	0.9938	0.9907	0.983	0.9969	0.9969	0.983	0.9985	0.9985	0.9846	0.9985	0.9985	0.9846	NA	NA
CKS1B	NM_001826; NR_024163	2	515.2	127.8	110.6	0.7368	3.419	0.8469	0.9295	0.9398	0.7042	0.8065	0.8234	0.6166	0.9928	0.9953	0.795	1	1.002	0.5584	0.9978	1	1	0.7099	0.696	0.5478	0.7269	0.6914	0.591	0.7608	0.7145	0.6883	0.7222	0.6852	0.5849	0.7191	0.6914	0.5108	0.7269	0.6867	0.5123	0.7377	0.7145	0.554	0.7377	0.7145	0.554	0	1
MIR4258	NR_036212	1	0	16.8	0	0	0	2.131	NA	NA	0.1548	NA	NA	0	NA	NA	0.1786	NA	NA	NA	NA	NA	NA	NA	NA	NA	NA	NA	NA	NA	NA	NA	NA	NA	NA	NA	NA	NA	NA	NA	NA	NA	NA	NA	NA	NA	NA	NA	NA
FLAD1	NM_001184891; NM_001184892; NM_025207; NM_201398	4	1147	666	686	1.016	1.708	0.9767	0.9431	0.9451	0.8447	0.8117	0.8171	0.715	0.9819	0.9752	0.8859	1.001	1	1	1	1	1	1	1	0.9969	1	1	0.9938	1	1	0.9969	1	1	0.9938	1	1	0.9985	1	1	0.9985	1	1	0.9985	1	1	0.9985	0	0.9997
LENEP	NM_018655	1	241	64.4	71.6	1.273	4.286	1.145	0.9609	0.9618	0.7081	0.8352	0.8207	0.5994	0.9888	0.9934	0.7484	1.003	1	1	1	1	1	0.6836	0.7207	0.5741	0.6721	0.6883	0.5648	0.6806	0.7191	0.5772	0.6728	0.6883	0.5664	0.7006	0.7269	0.6019	0.7099	0.7269	0.6034	0.7037	0.7238	0.6034	0.7037	0.7238	0.6034	NA	NA
ZBTB7B	NM_015872	1	288.2	383	345.6	1.103	0.9198	1.223	0.9433	0.9417	0.8883	0.8015	0.8099	0.7556	0.9896	0.991	0.9352	1.002	1	1.001	1	1	1	0.8426	0.8441	0.8627	0.8503	0.8503	0.8735	0.8395	0.8472	0.8627	0.8457	0.8534	0.8735	0.8302	0.8395	0.8657	0.8318	0.8426	0.8642	0.8302	0.8441	0.8611	0.8302	0.8441	0.8611	NA	NA
DCST1	NM_001143687; NM_152494	2	604.8	368.8	446.6	1.14	1.545	0.9414	0.9494	0.9478	0.8525	0.8142	0.8198	0.7256	0.9919	0.9921	0.8964	1.154	1.157	0.7575	0.7475	0.9925	0.992	0.9923	0.9954	1	0.9938	0.9969	1	1	1	1	1	1	1	1	1	1	1	1	1	1	1	1	1	1	1	0	0.8609
ADAM15	NM_003815; NM_207191; NM_207194; NM_207195; NM_207196; NM_207197	6	1608	1507	1531	1.023	1.077	1.006	0.9431	0.9445	0.8805	0.8142	0.8197	0.7397	0.9911	0.9915	0.9263	1.003	1.001	0.9994	0.999	1	1	1	1	1	1	1	1	1	1	1	1	1	1	1	1	1	1	1	1	1	1	1	1	1	1	0	0.9981
EFNA4	NM_005227; NM_182689; NM_182690	3	928.8	308.4	295.8	0.978	3.116	1.034	0.9446	0.941	0.7763	0.812	0.8071	0.644	0.9939	0.9903	0.8314	1.083	1.089	0.7967	0.7943	1.008	1.008	1	1	0.9985	1	1	1	1	1	1	1	1	1	1	1	1	1	1	1	1	1	1	1	1	1	0	0.9069
EFNA3	NM_004952	1	330	164.8	143.2	0.9274	2.137	1.067	0.9637	0.9491	0.841	0.8212	0.8152	0.7075	0.9972	0.9885	0.8908	1	1	1	1	1	1	0.8009	0.7855	0.6235	0.7901	0.7577	0.6065	0.7994	0.7855	0.6188	0.787	0.7562	0.6127	0.8056	0.8056	0.625	0.8071	0.8056	0.6281	0.8133	0.804	0.625	0.8133	0.804	0.625	NA	NA
EFNA1	NM_004428; NM_182685	2	589.2	259.6	210.2	0.7952	2.222	0.9753	0.9343	0.9386	0.8174	0.8002	0.8089	0.6764	0.9895	0.9919	0.8775	1	1.001	1	0.9988	1	1	0.9969	0.9985	1	0.9938	0.9985	1	0.9969	0.9985	0.9985	0.9938	0.9985	1	0.9969	0.9985	0.9985	0.9969	0.9985	0.9985	0.9954	0.9985	1	0.9954	0.9985	1	0	0.9471
SLC50A1	NM_001122837; NM_001122839; NM_018845	3	1041	321.4	291.2	0.8955	3.213	0.9801	0.9402	0.9466	0.7934	0.8152	0.8181	0.6739	0.8826	0.9147	0.7119	1.001	1.001	1	0.9992	1	1	1	1	1	1	0.9985	1	1	1	1	1	0.9985	1	0.9985	0.9985	0.9985	0.9985	0.9985	0.9985	0.9985	0.9985	0.9985	0.9985	0.9985	0.9985	0	0.9994
TRIM46	NM_025058	1	263.6	198.8	289	1.061	0.9682	0.7303	0.9446	0.953	0.8722	0.8069	0.8126	0.7525	0.9882	0.9894	0.9245	1.001	1	0.9993	1	1	1	0.9938	0.9938	0.966	0.9938	0.9938	0.9614	0.9938	0.9938	0.9645	0.9938	0.9954	0.9614	0.9877	0.9877	0.9738	0.9877	0.9877	0.9722	0.9938	0.9938	0.9676	0.9938	0.9938	0.9676	NA	NA
MIR92B	NR_030281	1	0	18.4	0	0	0	2.212	NA	NA	0.1413	NA	NA	0	NA	NA	0.2174	NA	NA	NA	NA	NA	NA	NA	NA	NA	NA	NA	NA	NA	NA	NA	NA	NA	NA	NA	NA	NA	NA	NA	NA	NA	NA	NA	NA	NA	NA	NA	NA
MTX1	NM_002455; NM_198883	2	629	246.6	208.6	0.7585	2.275	0.8948	0.9473	0.9494	0.8313	0.8255	0.8264	0.6934	0.9923	0.9901	0.8783	1.195	1.021	0.7105	0.9617	1	1	0.9198	0.9244	0.9213	0.983	0.9815	0.966	0.9784	0.9769	0.9352	0.9877	0.9861	0.963	0.9861	0.9861	0.9645	0.9861	0.9861	0.9645	0.9861	0.9861	0.963	0.9861	0.9861	0.963	0	0.9912
HCN3	NM_020897	1	227.2	298.4	303.2	0.9413	0.7054	0.9267	0.9551	0.9454	0.8807	0.8239	0.8213	0.7493	0.9888	0.9868	0.9303	1.32	1.329	0.8474	0.8447	1.008	1.008	0.8858	0.8781	0.8194	0.8827	0.8719	0.8133	0.8827	0.8935	0.8272	0.8858	0.8997	0.8302	0.8858	0.8781	0.8179	0.8827	0.8781	0.8179	0.8873	0.8843	0.8194	0.8873	0.8843	0.8194	NA	NA
FDPS	NM_001135822; NM_001242824; NM_001242825; NM_002004; NM_001135821	5	1523	591.8	613	1.034	2.568	0.9978	0.9377	0.9431	0.8131	0.8212	0.8122	0.684	0.9928	0.992	0.8648	1.039	1.039	0.8017	0.797	1	1	1	1	1	1	1	0.9985	1	1	1	1	1	0.9985	1	1	1	1	1	1	1	1	1	1	1	1	0.5	0.5
RUSC1	NM_001105203; NM_001105204; NM_001105205; NM_014328	4	1074	977.2	959.4	0.9912	1.17	0.9845	0.9471	0.9425	0.8674	0.8188	0.814	0.7354	0.9906	0.9918	0.9173	1.031	1.028	0.9536	0.9542	0.9973	0.9973	1	1	0.9244	1	1	0.9336	1	1	0.912	1	1	0.929	1	1	0.909	1	1	0.9059	1	1	0.9043	1	1	0.9043	0.8333	0.9906
POU5F1P4	NR_034180	1	378.2	94.4	96.8	1.031	4.03	1.006	0.9174	0.9238	0.7775	0.7603	0.7938	0.6695	0.9814	0.9921	0.8496	1.155	1.117	0.964	0.9783	1.007	1.008	0.9259	0.9074	0.892	0.9306	0.9105	0.875	0.8981	0.8688	0.8565	0.892	0.8673	0.8503	0.9336	0.9275	0.8951	0.9336	0.9275	0.8951	0.9321	0.9259	0.8935	0.9321	0.9259	0.8935	NA	NA
LOC645676	NR_027023	1	315.2	141.6	172	1.011	1.852	0.8322	0.9407	0.9365	0.8559	0.8163	0.8033	0.7246	0.9733	0.9702	0.8898	1.197	1.192	0.7169	0.7379	1.007	1.007	0.8519	0.8333	0.8364	0.8117	0.7963	0.8318	0.9861	0.9877	0.9923	0.9784	0.9815	0.9938	0.9985	0.9907	0.9985	0.9938	0.9907	0.9985	0.9892	0.9907	0.9985	0.9892	0.9907	0.9985	NA	NA
MSTO1	NM_018116	1	311	181.2	197.4	0.9336	1.471	0.8572	0.9524	0.9479	0.8797	0.8207	0.8334	0.7494	0.9878	0.9897	0.9227	1.871	1.795	0.3691	0.4111	0.9944	0.9961	0.9769	0.9645	0.8565	0.983	0.9784	0.8735	0.9753	0.9861	0.8241	0.9938	1	0.8873	0.9815	0.9877	0.8812	0.9907	0.9877	0.8843	0.9846	0.9907	0.8781	0.9846	0.9907	0.8796	NA	NA
DAP3	NM_001199849; NM_001199850; NM_001199851; NM_004632; NM_033657	5	1541	899.4	930	1.049	1.743	1.018	0.9413	0.9388	0.8548	0.811	0.8146	0.7229	0.8959	0.9755	0.8268	1.005	1.002	0.9984	0.9979	1	1	1	1	1	1	1	1	1	1	1	1	1	1	1	1	1	1	1	1	1	1	1	1	1	1	0.5	0.9848
MSTO2P	NR_024117	1	231.8	182.8	204.4	0.9345	1.06	0.836	0.9374	0.9422	0.8611	0.7965	0.8145	0.7396	0.9716	0.9905	0.8753	2.05	2.027	0.2933	0.328	1.018	1.017	0.5972	0.6497	0.7207	0.6265	0.6481	0.7346	0.9583	0.9614	0.9568	0.912	0.9336	0.9228	0.9923	0.9923	0.9769	0.9877	0.9923	0.9769	0.9923	0.9907	0.9784	0.9907	0.9907	0.9799	NA	NA
SYT11	NM_152280	1	234.2	480.4	465.6	1.018	0.5119	1.05	0.9493	0.9556	0.8997	0.8136	0.8488	0.7694	0.9463	0.9863	0.9134	1	1	1	1	1	1	0.7269	0.7068	0.5556	0.716	0.696	0.5386	0.7238	0.7068	0.5571	0.716	0.696	0.5386	0.7207	0.6883	0.571	0.7191	0.6929	0.5725	0.716	0.696	0.5648	0.716	0.696	0.5648	NA	NA
RXFP4	NM_181885	1	314.2	80	94.6	0.9526	3.164	0.8058	0.926	0.9357	0.775	0.7928	0.8014	0.6625	0.9937	0.9905	0.8275	1.005	1	1	1	1	1	0.8904	0.9275	0.9367	0.8997	0.9336	0.9522	0.8951	0.929	0.9383	0.9028	0.9429	0.9522	0.8981	0.9259	0.9228	0.8796	0.929	0.9228	0.8858	0.9306	0.9228	0.8858	0.9306	0.9228	NA	NA
LAMTOR2	NM_001145264; NM_014017	2	449	117.4	102	0.9205	4.076	1.067	0.9647	0.9528	0.6661	0.8059	0.8316	0.5537	0.9961	0.9947	0.724	1	1	1	1	1	1	1	1	0.9907	0.9985	1	0.9877	1	1	0.9846	0.9985	0.9985	0.9846	1	1	0.9877	1	1	0.9861	1	1	0.9784	1	1	0.9784	0	0.9796
RAB25	NM_020387	1	265.8	86.6	76.6	0.8147	2.827	0.9213	0.9399	0.9383	0.776	0.8042	0.8126	0.6328	0.9974	0.9925	0.806	1	1	1	1	1	1	0.983	0.9907	0.9892	0.9815	0.9861	0.9861	0.983	0.9907	0.9892	0.983	0.9892	0.9861	0.9846	0.9892	0.9907	0.9815	0.9892	0.9907	0.983	0.9907	0.9907	0.983	0.9907	0.9907	NA	NA
LMNA	NM_005572; NM_170707; NM_170708	3	973.8	723.4	661	0.9163	1.401	1.009	0.9516	0.9431	0.8692	0.826	0.817	0.7407	0.993	0.9889	0.9242	1	1.001	1	0.9993	1	1	0.9985	0.9985	0.8148	0.9985	0.9985	0.8164	0.9985	0.9985	0.8164	0.9985	0.9985	0.8164	1	1	0.7978	1	1	0.7963	0.9985	0.9985	0.804	0.9985	0.9985	0.804	0	0.9848
SEMA4A	NM_001193301; NM_001193300; NM_022367; NM_001193302	4	1192	1182	1152	1.04	1.081	1.061	0.9448	0.9426	0.8813	0.8164	0.8147	0.7571	0.9911	0.9876	0.9304	1.001	1.001	1.001	0.9994	1	1	1	1	0.9938	1	1	0.9907	1	1	0.9938	1	1	0.9907	1	1	0.9877	1	1	0.9877	1	1	0.9938	1	1	0.9938	0.8333	0.9848
SLC25A44	NM_014655	1	318.2	263.2	303.6	0.9646	1.011	0.8365	0.9394	0.9371	0.8837	0.8155	0.8108	0.7523	0.9796	0.9893	0.9331	1.001	1	1	1	1	1	0.7608	0.7901	0.696	0.7577	0.7685	0.7006	0.7562	0.7932	0.6914	0.7454	0.7685	0.7052	0.75	0.7701	0.6836	0.7469	0.7731	0.6852	0.7485	0.7747	0.6852	0.7485	0.7747	0.6852	NA	NA
PMF1	NM_001199653; NM_001199654; NM_007221	3	978	290.4	286.6	0.994	3.423	1.014	0.9477	0.9431	0.7879	0.8095	0.8098	0.6591	0.9909	0.9892	0.8326	1.607	1.623	0.4595	0.4517	1.03	1.03	0.8549	0.8164	0.5988	0.8318	0.7963	0.5802	0.8704	0.8719	0.6636	0.8796	0.875	0.662	0.8657	0.8596	0.7207	0.8812	0.8704	0.716	0.8735	0.8657	0.7145	0.8827	0.8765	0.7114	0	0.9824
PMF1-BGLAP	NM_001199661; NM_001199662; NM_001199663; NM_001199664	4	1124	294.4	299	0.9706	3.633	0.9538	0.9492	0.942	0.7636	0.8194	0.8122	0.6359	0.9906	0.9913	0.8084	1.688	1.7	0	0	0.9349	0.9377	0.7269	0.6944	0.588	0.7361	0.7068	0.5957	0	0	0	0	0	0	1	1	1	1	1	1	1	1	1	1	1	1	0	0.9824
BGLAP	NM_199173	1	193.8	37.4	57	1.207	4.104	0.7921	0.9614	0.9412	0.6257	0.8632	0.806	0.5348	0.9965	0.9876	0.6898	3.737	3.65	0.1606	0.1626	1.187	1.176	0.8719	0.8704	0.8364	0.8611	0.8627	0.8395	0.7809	0.7701	0.7114	0.838	0.8272	0.7469	1	1	1	1	1	1	1	1	1	1	1	1	NA	NA
TMEM79	NR_026678; NM_032323	2	594	418.4	487.6	1.271	1.547	1.091	0.9381	0.9492	0.8552	0.8187	0.8131	0.7199	0.9902	0.9899	0.8939	1	1	1	1	1	1	1	1	0.9985	1	1	0.9985	1	1	0.9985	1	1	0.9985	1	1	0.9969	1	1	0.9969	1	1	0.9985	1	1	0.9985	1	0.9818
C1orf182	NM_144627	1	178	54.8	75.2	1.157	2.739	0.8434	0.9441	0.9461	0.7007	0.8351	0.8225	0.573	0.8856	0.8978	0.7336	1.003	1	0.9972	1	1	1	0.9151	0.9414	0.8688	0.9136	0.9398	0.858	0.9151	0.9414	0.8642	0.9136	0.9398	0.858	0.8966	0.929	0.8765	0.9012	0.929	0.8765	0.912	0.929	0.8796	0.912	0.929	0.8796	NA	NA
RHBG	NM_020407; NR_026549	2	665.2	323.6	330.6	1.028	2.084	1.006	0.9462	0.9411	0.8511	0.8119	0.819	0.7225	0.9704	0.9633	0.8801	1.001	1	1.001	1	1	1	1	1	0.963	1	1	0.9614	1	1	0.963	1	1	0.9614	1	1	0.9522	1	1	0.9522	1	1	0.9491	1	1	0.9491	0	0.9802
TTC24	NM_001105669	1	365.2	262.2	137.2	0.7897	2.102	1.51	0.9315	0.9469	0.8352	0.793	0.8215	0.7254	0.9883	0.989	0.9001	1	1	1	1	1	1	0.9568	0.9444	0.912	0.9738	0.9537	0.9151	0.963	0.9444	0.912	0.9753	0.9537	0.9136	0.9552	0.9429	0.9074	0.9583	0.9429	0.909	0.963	0.9444	0.9105	0.963	0.9444	0.9105	NA	NA
APOA1BP	NM_144772	1	339.2	86.4	111	1.143	3.492	0.8897	0.9351	0.9463	0.8102	0.8108	0.8219	0.6644	0.9946	0.9917	0.8588	1	1	1	1	1	1	1	0.9877	0.9676	1	0.9907	0.966	1	0.9907	0.966	1	0.9938	0.966	1	0.9892	0.9707	0.9985	0.9892	0.9707	1	0.9892	0.9707	1	0.9892	0.9707	NA	NA
HAPLN2	NM_021817	1	246.4	163.2	125.2	0.8158	1.606	1.064	0.9553	0.9432	0.8529	0.845	0.8093	0.7022	0.9968	0.9894	0.8824	1.003	1	0.9983	1	1	1	0.9537	0.9722	0.9676	0.9522	0.9614	0.9491	0.9568	0.9707	0.9676	0.9537	0.9676	0.9506	0.9414	0.9429	0.9691	0.9444	0.946	0.9691	0.9506	0.9614	0.9691	0.9506	0.9614	0.9691	NA	NA
BCAN	NM_021948; NM_198427	2	479.4	486.6	530	0.967	0.8911	0.8942	0.94	0.9466	0.8804	0.8128	0.8248	0.7476	0.9928	0.9896	0.9264	1.003	1	1.002	1	1	1	0.9938	0.9923	0.9861	0.9923	0.983	0.9846	0.9938	0.9923	0.9861	0.9923	0.983	0.9846	0.9892	0.9846	0.9861	0.9892	0.9846	0.9861	0.9938	0.9923	0.9861	0.9938	0.9923	0.9861	0	0.9818
RRNAD1	NM_001142560; NM_015997	2	616.8	389.8	351.8	1.003	1.794	1.124	0.9494	0.9381	0.8461	0.8215	0.8158	0.7276	0.9915	0.9906	0.8871	1.001	1	1.001	1	1	1	0.9336	0.9506	0.8735	0.9414	0.9537	0.8719	0.9383	0.9506	0.875	0.9414	0.9537	0.8719	0.9198	0.9306	0.8596	0.9228	0.9306	0.8596	0.9414	0.9599	0.8796	0.9414	0.9599	0.8796	0	0.9818
PRCC	NM_005973	1	309.8	197.6	185.2	1.007	1.684	1.074	0.9449	0.9406	0.8735	0.8272	0.8141	0.7379	0.9935	0.9929	0.913	1.001	1	1	1	1	1	0.8086	0.8133	0.8009	0.7978	0.8117	0.784	0.8133	0.8225	0.8009	0.7978	0.8117	0.7855	0.8009	0.8086	0.7978	0.8071	0.8071	0.7978	0.8071	0.8071	0.7994	0.8071	0.8071	0.7994	NA	NA
NTRK1	NM_001007792; NM_001012331; NM_002529	3	823.6	554	732.2	1.074	1.208	0.8139	0.9495	0.9424	0.8635	0.8159	0.8116	0.7365	0.9907	0.9922	0.9173	1.024	1.022	0.9799	0.9766	1	1	1	1	1	1	1	1	1	1	1	1	1	1	1	1	1	1	1	1	1	1	1	1	1	1	0.8333	0.1667
PEAR1	NM_001080471	1	219.4	318.2	608	1.442	0.5204	0.7548	0.9421	0.9344	0.8994	0.8109	0.7912	0.7744	0.9918	0.9945	0.9503	1.002	1	1	1	1	1	0.8148	0.8272	0.7485	0.8148	0.8333	0.7546	0.8133	0.821	0.7454	0.8148	0.8333	0.7546	0.7778	0.7948	0.733	0.7654	0.7948	0.7346	0.7963	0.8086	0.7377	0.7963	0.8086	0.7377	NA	NA
LRRC71	NM_144702	1	359.2	192.8	166.4	0.9743	2.103	1.129	0.9423	0.941	0.8527	0.8053	0.8029	0.7376	0.9904	0.9911	0.9046	1.003	1	0.9987	1	1	1	0.5725	0.5849	0.4352	0.5509	0.5478	0.3873	0.5833	0.5802	0.4244	0.554	0.5478	0.3858	0.5849	0.5833	0.4244	0.5756	0.588	0.4244	0.5895	0.5926	0.429	0.5895	0.5926	0.429	NA	NA
CYCSP52	NR_001560	1	64.2	32.4	14.4	0.5361	2.39	1.206	0.9167	0.9315	0.5309	0.8333	0.8162	0.4012	0.9861	0.9875	0.5926	1	1	1	1	1	1	NA	NA	NA	NA	NA	NA	NA	NA	NA	NA	NA	NA	NA	NA	NA	NA	NA	NA	NA	NA	NA	NA	NA	NA	NA	NA
KIRREL	NM_018240	1	185.6	251	303.8	0.9706	0.593	0.8021	0.9414	0.9461	0.8781	0.8117	0.8039	0.7522	0.9895	0.9935	0.9355	1.001	1	1.001	1	1	1	1	1	1	1	1	1	1	1	1	1	1	1	1	1	1	1	1	1	1	1	1	1	1	1	NA	NA
CD1D	NM_001766	1	271.6	276.2	292.6	0.8926	0.8286	0.8428	0.9398	0.9448	0.8986	0.8052	0.813	0.7777	0.9829	0.9919	0.9348	1	1	1	1	1	1	0.8781	0.909	0.912	0.8997	0.9105	0.9182	0.8827	0.909	0.912	0.9012	0.9105	0.9182	0.8688	0.8997	0.9074	0.8565	0.9012	0.9074	0.8843	0.9012	0.9105	0.8843	0.9012	0.9105	NA	NA
CD1A	NM_001763	1	260	159.6	168.8	0.9298	1.432	0.8794	0.9325	0.9431	0.8371	0.8069	0.8062	0.7143	0.9905	0.9892	0.8759	1.004	1	1	1	1	1	0.7037	0.7114	0.6358	0.6883	0.696	0.6497	0.713	0.7114	0.6373	0.6898	0.6975	0.6481	0.7099	0.716	0.6497	0.7145	0.7145	0.6497	0.7145	0.7222	0.6466	0.7145	0.7222	0.6466	NA	NA
CD1C	NM_001765	1	266.6	180.8	263.2	1.172	1.187	0.8052	0.9369	0.934	0.8684	0.8131	0.8155	0.7389	0.9856	0.9895	0.9181	1	1	1	1	1	1	0.8056	0.8256	0.8704	0.8102	0.821	0.875	0.8056	0.8256	0.8704	0.8071	0.821	0.875	0.8086	0.8302	0.8565	0.8117	0.8302	0.8565	0.8086	0.8241	0.8549	0.8086	0.8241	0.8549	NA	NA
CD1E	NM_001042583; NM_001042584; NM_001042585; NM_001042586; NM_001042587; NM_001185107; NM_001185108; NM_001185110; NM_001185112; NM_001185113; NM_001185114; NM_001185115; NM_030893	13	3885	2077	1764	0.9076	2.048	1.066	0.9432	0.9439	0.8343	0.8186	0.8175	0.7059	0.9892	0.9906	0.8872	1.002	1.003	0.9993	0.9975	1	1	1	1	1	1	1	1	1	1	1	1	1	1	1	1	1	1	1	1	1	1	1	1	1	1	0	0.9518
OR10K1	NM_001004473	1	198.2	91.2	81.6	0.9997	2.428	1.118	0.9387	0.9213	0.7829	0.8039	0.7911	0.6535	0.9926	0.9849	0.8311	1	1	1	1	0.9985	0.9985	0.9614	0.9707	0.8596	0.966	0.983	0.8827	0.9676	0.9799	0.8596	0.9738	0.983	0.8827	0.963	0.9707	0.8657	0.9522	0.9738	0.8642	0.9645	0.9738	0.8688	0.9645	0.9738	0.8688	NA	NA
OR10R2	NM_001004472	1	203.8	80.2	99.6	1.14	2.333	0.9184	0.9337	0.945	0.7332	0.7932	0.8047	0.6035	0.99	0.9921	0.7905	1	1	1	1	1	1	0.9645	0.9352	0.8858	0.9738	0.9383	0.8657	0.9676	0.9321	0.8858	0.9769	0.9321	0.8627	0.966	0.9336	0.875	0.9722	0.9336	0.8765	0.966	0.9306	0.8765	0.966	0.9306	0.8765	NA	NA
OR10Z1	NM_001004478	1	215.2	76.8	57.4	0.7032	2.637	0.9411	0.9338	0.9442	0.7344	0.8049	0.8178	0.6198	0.9791	0.9926	0.8099	1	1	1	1	1	1	1	0.9985	0.9614	1	0.9954	0.963	1	0.9969	0.963	1	0.9954	0.963	1	0.9969	0.9537	1	0.9969	0.9537	1	0.9954	0.9537	1	0.9954	0.9537	NA	NA
OR6K6	NM_001005184	1	295	95.4	61	0.6821	3.299	1.067	0.941	0.9437	0.7715	0.8393	0.8203	0.631	0.9803	0.9939	0.8281	1	1	1	1	1	1	0.963	0.9552	0.9367	0.9707	0.9599	0.9537	0.963	0.9522	0.9367	0.9707	0.9614	0.9522	0.9645	0.9522	0.9352	0.9645	0.9522	0.9367	0.9614	0.9522	0.9383	0.9614	0.9522	0.9383	NA	NA
MNDA	NM_002432	1	368	117.2	187.2	1.296	2.548	0.8115	0.9434	0.9435	0.8089	0.8184	0.8043	0.7014	0.9882	0.9891	0.8567	1	1	1	1	1	1	0.9938	0.9969	0.9259	0.9846	0.9877	0.9136	0.9907	0.9969	0.9198	0.9846	0.9892	0.912	0.9815	0.9969	0.946	0.9877	0.9969	0.9444	0.9969	0.9969	0.9429	0.9969	0.9969	0.9429	NA	NA
PYHIN1	NM_152501; NM_198928; NM_198929; NM_198930	4	1262	689.6	613	0.8824	1.82	0.9953	0.9436	0.9447	0.846	0.8108	0.8122	0.7178	0.9719	0.9876	0.8837	1.002	1	0.999	0.9996	1	1	1	1	1	1	1	1	1	1	1	1	1	1	1	1	0.9938	1	1	0.9938	1	1	0.9969	1	1	0.9969	0	0.9824
IFI16	NM_001206567; NM_005531	2	648.6	418	431.2	0.91	1.369	0.8824	0.9471	0.9497	0.867	0.8159	0.8242	0.7421	0.9903	0.9935	0.9158	1.077	1.076	0.9236	0.925	1	1	0.9676	0.9738	0.8549	0.9707	0.9722	0.8534	0.9707	0.9769	0.8657	0.9676	0.9738	0.8441	0.9784	0.9769	0.8611	0.9769	0.9769	0.858	0.9707	0.9738	0.8519	0.9707	0.9738	0.8519	0	0.9769
CADM3	NM_021189; NM_001127173	2	440.2	586.4	597.8	0.9475	0.7019	0.931	0.9394	0.9518	0.8864	0.812	0.8183	0.7524	0.987	0.9891	0.9355	1.234	1.234	0.5559	0.5542	0.9955	0.9953	0.9028	0.912	0.8951	0.912	0.9228	0.8966	0.9691	0.9769	0.963	0.9753	0.9861	0.9676	0.9846	0.9907	0.9722	0.9846	0.9907	0.9722	0.9799	0.9892	0.9707	0.9799	0.9892	0.9707	0.9997	0.8171
DARC	NM_002036; NM_001122951	2	595.8	238	227.4	0.8243	2.265	0.8954	0.9261	0.9423	0.8092	0.788	0.811	0.6899	0.9877	0.9909	0.8513	1	1.001	1	1.001	1	1	0.9722	0.9614	0.8272	0.9722	0.9753	0.8164	0.9722	0.966	0.8272	0.9722	0.9753	0.8164	0.9691	0.9722	0.8596	0.9691	0.9722	0.8611	0.9691	0.9676	0.8333	0.9691	0.9676	0.8333	1	0.9818
FCER1A	NM_002001	1	326.8	88.2	82.4	0.8162	3.237	0.8739	0.966	0.9364	0.7823	0.8495	0.8152	0.6327	0.9976	0.992	0.8549	1	1	1	1	1	1	0.9506	0.9383	0.8395	0.9568	0.9398	0.8549	0.9475	0.9383	0.838	0.9552	0.9367	0.8565	0.9522	0.9336	0.8395	0.963	0.9336	0.8395	0.9491	0.9275	0.8318	0.9491	0.9275	0.8318	NA	NA
OR10J1	NM_012351	1	296.2	85	71	0.7524	3.139	0.901	0.9155	0.95	0.7788	0.8113	0.8042	0.6353	0.9887	0.9912	0.8	1	1	1	1	1	1	0.9846	0.9861	0.9244	0.9799	0.9707	0.9306	0.983	0.9799	0.9167	0.9799	0.9676	0.929	0.9846	0.9799	0.9336	0.9861	0.9799	0.9336	0.9846	0.983	0.929	0.9846	0.983	0.929	NA	NA
APCS	NM_001639	1	276.8	73	85.2	1.056	3.431	0.9051	0.939	0.9436	0.7973	0.8357	0.8215	0.6986	0.9836	0.9913	0.8301	1	1	1	1	1	1	0.9846	0.9815	0.9367	0.983	0.9861	0.9105	0.9846	0.9815	0.9367	0.983	0.9877	0.9074	0.9707	0.9769	0.929	0.9722	0.9784	0.929	0.9846	0.9784	0.9275	0.9846	0.9784	0.9275	NA	NA
DUSP23	NM_017823	1	210.2	49.4	46.4	0.7817	3.541	0.8324	0.9569	0.9477	0.6761	0.8276	0.8107	0.583	0.9957	0.9905	0.7692	1	1	1	1	1	1	0.9321	0.9398	0.9321	0.9475	0.946	0.9568	0.9321	0.9429	0.9306	0.9429	0.9522	0.9552	0.9228	0.9398	0.9475	0.9336	0.9429	0.9491	0.9352	0.9398	0.9444	0.9352	0.9398	0.9444	NA	NA
FCRL6	NM_001004310	1	349.2	202.6	153.2	0.9099	2.074	1.204	0.9334	0.9473	0.8549	0.8355	0.8133	0.7236	0.9869	0.9868	0.8963	1.001	1	1	1	1	1	0.9907	0.983	0.9182	0.9877	0.9861	0.9228	0.9907	0.9799	0.9151	0.9877	0.9861	0.9228	0.9907	0.9877	0.912	0.9907	0.9877	0.912	0.9892	0.9846	0.9182	0.9892	0.9846	0.9182	NA	NA
SLAMF8	NM_020125	1	228	245	285	0.9966	0.7974	0.857	0.9509	0.9325	0.8841	0.8056	0.7921	0.7445	0.9902	0.9886	0.9355	1.28	1.279	0.6834	0.6821	1.004	1.003	0.7886	0.7886	0.7068	0.7747	0.7731	0.6775	0.9506	0.9398	0.8611	0.9429	0.929	0.8441	0.9645	0.9475	0.8596	0.9352	0.946	0.858	0.9614	0.9491	0.858	0.9599	0.9491	0.858	NA	NA
LOC100505633	NR_038849	1	340.4	96.4	80.2	0.8133	3.452	0.9778	0.9426	0.9424	0.7988	0.8329	0.8014	0.6618	0.9426	0.9542	0.8195	1	1	1	1	1	1	1	1	0.9877	1	1	0.9923	1	1	0.9907	1	1	0.9923	1	1	1	1	1	1	1	1	1	1	1	1	NA	NA
KCNJ9	NM_004983	1	196.8	180.8	243.4	0.9273	0.7498	0.689	0.9532	0.9492	0.8905	0.8299	0.813	0.7588	0.9926	0.9898	0.9381	1	1	1	1	1	1	0.8966	0.9352	0.838	0.8812	0.9228	0.8272	0.8966	0.9367	0.838	0.8812	0.9259	0.8272	0.8719	0.9306	0.8272	0.909	0.9306	0.8318	0.9182	0.9475	0.8426	0.9182	0.9475	0.8426	NA	NA
ATP1A2	NM_000702	1	180	631.2	598.2	1.265	0.3807	1.335	0.9422	0.9389	0.9034	0.8094	0.7878	0.7731	0.9569	0.9889	0.9214	1.007	1.006	0.9908	0.9917	1	1	0.7361	0.7299	0.7207	0.713	0.7022	0.6898	0.7361	0.7346	0.7315	0.7222	0.7099	0.6991	0.7299	0.7284	0.733	0.7253	0.7284	0.7315	0.7315	0.733	0.7269	0.7315	0.733	0.7269	NA	NA
ATP1A4	NM_144699; NM_001001734	2	574	399.2	408	1.062	2.187	1.008	0.9422	0.9498	0.8707	0.8157	0.8171	0.7395	0.9873	0.9902	0.9153	1.013	1.013	0.9912	0.9928	0.9999	0.9999	1	1	0.9707	1	1	0.9722	1	1	0.9722	1	1	0.9722	1	1	0.9892	1	1	0.9892	0.9969	0.9985	0.9676	0.9969	0.9985	0.9676	1	0.9771
CASQ1	NM_001231	1	295.2	172.6	131.2	0.7733	1.74	1.018	0.9512	0.9363	0.8331	0.8491	0.813	0.6987	0.9954	0.9898	0.8818	1	1	1	1	1	1	0.966	0.9367	0.9552	0.983	0.9537	0.966	0.9691	0.9383	0.9537	0.9861	0.9537	0.966	0.9691	0.9568	0.9645	0.9738	0.9568	0.9645	0.9707	0.9537	0.9645	0.9707	0.9537	0.9645	NA	NA
PEA15	NM_003768	1	283	187.4	200.8	0.9385	1.323	0.8761	0.9452	0.9385	0.8698	0.8058	0.8226	0.7503	0.994	0.9901	0.9253	1	1	1	1	1	1	0.8441	0.841	0.8565	0.8611	0.8596	0.8642	0.8488	0.838	0.8534	0.8657	0.8596	0.8642	0.8704	0.8642	0.8688	0.858	0.8627	0.8688	0.8503	0.8441	0.858	0.8503	0.8441	0.858	NA	NA
SUMO1P3	NR_002190	1	329.4	108.2	84.4	0.8076	3.152	1.036	0.9218	0.929	0.7394	0.7512	0.7747	0.6285	0.9953	0.9897	0.8096	1.599	1.457	0.7995	0.858	0.9742	0.9756	0.9969	0.9969	0.9475	0.9938	0.9969	0.9506	0.9969	0.9969	0.9522	0.9907	0.9907	0.9383	0.9923	0.9954	0.9321	0.9938	0.9954	0.9306	0.9907	0.9954	0.9352	0.9907	0.9954	0.9336	NA	NA
NCSTN	NM_015331	1	339.8	264.2	250	0.983	1.336	1.039	0.9432	0.9435	0.894	0.7936	0.814	0.7578	0.988	0.9912	0.9425	1.22	1.218	0.9262	0.9244	1.004	1.004	0.6991	0.6929	0.6929	0.6867	0.6914	0.6944	0.9645	0.9799	0.966	0.9599	0.9738	0.963	0.9552	0.9676	0.9522	0.9568	0.966	0.9537	0.9583	0.9753	0.9491	0.9583	0.9753	0.9506	NA	NA
NHLH1	NM_005598	1	300.8	242.8	178.2	0.8036	1.357	1.095	0.945	0.9441	0.869	0.8171	0.8198	0.7628	0.9877	0.9907	0.911	1	1	1	1	1	1	0.9938	0.9954	0.9475	0.9938	0.9954	0.9336	0.9938	0.9954	0.9475	0.9938	0.9954	0.9336	0.9954	0.9985	0.9552	0.9985	0.9985	0.9552	0.9954	0.9954	0.9522	0.9954	0.9954	0.9522	NA	NA
VANGL2	NM_020335	1	227.8	557.8	589.2	1.27	0.4912	1.203	0.9484	0.9491	0.9068	0.8174	0.8121	0.7788	0.9854	0.9895	0.9469	1	1	0.9996	1	1	1	0.9074	0.9167	0.8534	0.909	0.9198	0.8534	0.9074	0.9136	0.8549	0.912	0.9198	0.8549	0.9028	0.9105	0.8395	0.9136	0.9105	0.8395	0.9074	0.9136	0.8426	0.9074	0.9136	0.8426	NA	NA
SLAMF7	NM_021181	1	322.6	174.6	206.6	0.8973	1.401	0.7585	0.9409	0.9442	0.8809	0.8025	0.827	0.7583	0.938	0.9857	0.8729	1	1	1	1	1	1	0.9198	0.9213	0.9552	0.9105	0.9012	0.9506	0.9167	0.9151	0.9568	0.912	0.9012	0.9522	0.9105	0.9043	0.9491	0.9059	0.9043	0.9475	0.9136	0.909	0.9475	0.9136	0.909	0.9475	NA	NA
LY9	NM_001033667; NM_002348	2	528.2	302.6	301.4	0.9157	1.737	0.8855	0.9496	0.9451	0.8467	0.8076	0.8107	0.7369	0.992	0.9886	0.9015	1.006	1	0.9958	1	1	1	0.8565	0.8627	0.858	0.8812	0.8827	0.8889	0.8534	0.8704	0.8596	0.8812	0.8827	0.8889	0.8549	0.858	0.8133	0.8426	0.8611	0.8102	0.8503	0.8657	0.8488	0.8503	0.8657	0.8488	0	0.9818
KLHDC9	NR_033385; NR_033386; NM_001007255; NM_152366	4	1265	459.6	349.2	0.8396	3.039	1.097	0.9381	0.9415	0.7785	0.8121	0.8114	0.6645	0.988	0.9897	0.8394	1.001	1	1	1	1	1	1	1	0.9753	1	1	0.9738	1	1	0.9753	1	1	0.9738	1	1	0.9769	1	1	0.9753	1	1	0.9722	1	1	0.9722	0.8333	0.9369
NIT1	NM_001185092; NM_005600; NM_001185093; NM_001185094	4	1344	667	626.6	1.063	2.281	1.114	0.9425	0.9433	0.8252	0.8126	0.8143	0.7076	0.9751	0.9865	0.8675	1.242	1.237	0.7975	0.7962	0.9954	0.9953	0.9877	0.9907	0.9923	0.9877	0.9907	0.9985	1	1	1	1	1	1	1	1	1	1	1	1	1	1	1	1	1	1	0.8333	0.9678
UFC1	NM_016406	1	284.6	142.6	81.8	0.8413	2.927	1.467	0.9413	0.9304	0.7742	0.8117	0.8124	0.6452	0.9951	0.9874	0.8275	1	1	1	1	1	1	0.8503	0.8426	0.8534	0.8133	0.8056	0.8441	0.8488	0.8333	0.8519	0.8133	0.8056	0.8441	0.8241	0.8194	0.8349	0.8503	0.8194	0.8349	0.838	0.8117	0.8333	0.838	0.8117	0.8333	NA	NA
USP21	NM_001014443; NM_012475	2	594.4	447	368.4	0.9327	1.501	1.131	0.9473	0.9411	0.8564	0.8333	0.8119	0.7302	0.9908	0.9899	0.9069	1.002	1.003	1.001	0.9974	1	1	1	1	1	1	1	1	1	1	1	1	1	1	1	1	1	1	1	1	1	1	1	1	1	1	0	0.981
PPOX	NM_000309; NM_001122764	2	588.6	276.2	254.6	0.8465	1.959	0.9187	0.9521	0.9385	0.8219	0.8335	0.807	0.6988	0.9921	0.9867	0.874	1	1.002	1	0.9981	1	1	0.9722	0.963	0.9691	0.9691	0.963	0.9707	0.9722	0.963	0.9691	0.9691	0.9599	0.9707	0.9599	0.9537	0.966	0.9784	0.9568	0.966	0.9784	0.9599	0.9676	0.9784	0.9599	0.9676	0	0.9639
NDUFS2	NM_004550; NM_001166159	2	726	338.2	343.6	0.9648	2.039	0.9506	0.9418	0.9322	0.8563	0.8166	0.8099	0.7268	0.9854	0.9868	0.8882	1.004	1	0.9975	1	1	1	0.9985	0.9969	0.9954	0.9969	0.9969	0.9954	0.9985	0.9969	0.9954	0.9969	0.9969	0.9954	0.9985	0.9985	1	0.9985	0.9985	1	0.9985	0.9985	1	0.9985	0.9985	1	1	0.9818
FCER1G	NM_004106	1	206.6	46.8	36.4	0.7108	4.034	0.9141	0.9011	0.9429	0.6581	0.7582	0.8199	0.5085	0.9945	0.9894	0.688	1	1	1	1	1	1	0.7654	0.7593	0.7716	0.6898	0.679	0.6744	0.7454	0.7469	0.7485	0.6883	0.6806	0.6728	0.7114	0.7191	0.7299	0.7145	0.7191	0.7299	0.7222	0.7207	0.733	0.7222	0.7207	0.733	NA	NA
TOMM40L	NM_032174	1	295	204.2	249.6	1.076	1.271	0.8802	0.9455	0.9315	0.8834	0.8213	0.8007	0.761	0.9944	0.9885	0.9236	2.158	2.161	0.8627	0.8546	1.02	1.019	0.6682	0.659	0.6435	0.6543	0.6543	0.6358	0.9784	0.9815	0.9846	0.9784	0.9799	0.9784	0.963	0.9614	0.9799	0.9552	0.9614	0.9799	0.9738	0.9707	0.9799	0.9738	0.9707	0.9784	NA	NA
PCP4L1	NM_001102566	1	319.2	105.8	112.6	0.9125	2.587	0.8576	0.9272	0.9405	0.7732	0.8135	0.8039	0.6711	0.9911	0.99	0.8412	1	1	1	1	1	1	0.8256	0.821	0.8472	0.8164	0.8056	0.841	0.8194	0.8194	0.8549	0.8102	0.8148	0.841	0.8117	0.8148	0.8549	0.8102	0.8148	0.8534	0.8194	0.8179	0.8549	0.8194	0.8179	0.8549	NA	NA
SDHC	NM_001035511; NM_001035512; NM_001035513; NM_003001	4	1169	855	878	0.9238	1.23	0.8999	0.9417	0.943	0.8512	0.8041	0.814	0.7343	0.9902	0.9913	0.9123	1.01	1.01	0.8164	0.968	1	1	1	1	1	1	1	1	1	1	1	1	1	1	1	1	1	1	1	1	1	1	1	1	1	1	0	0.9848
FCGR2A	NM_001136219; NM_021642	2	611.2	498.8	389.2	0.9252	1.453	1.186	0.9358	0.944	0.8713	0.8104	0.8138	0.7394	0.9543	0.9849	0.8869	1.125	1.115	0.8062	0.9188	1.003	1.003	0.9846	0.9846	0.9676	0.9892	0.9923	0.9753	0.9877	0.983	0.9784	0.9892	0.9923	0.9799	0.9861	0.9861	0.9769	0.9877	0.9861	0.9769	0.9861	0.9861	0.9753	0.9861	0.9861	0.9753	0	0.9736
HSPA6	NM_002155	1	234.4	209.4	188.4	0.8198	1.02	0.9114	0.9448	0.948	0.8529	0.7941	0.8422	0.7383	0.9947	0.9906	0.916	1.346	1.362	0.709	0.7112	1.007	1.008	0.8966	0.9043	0.8503	0.9259	0.9228	0.8457	0.9799	0.983	0.9444	0.9722	0.9769	0.9244	0.9738	0.9784	0.9568	0.9784	0.9784	0.9568	0.9784	0.9799	0.9583	0.9784	0.9799	0.9568	NA	NA
FCGR2C	NM_201563	1	333.2	114.6	128.4	0.9813	2.547	0.876	0.9439	0.9502	0.8168	0.8209	0.8145	0.6841	0.9953	0.994	0.8761	3.449	3.127	0.4868	0.5066	0.9659	0.9719	0.6235	0.6312	0.5463	0.6373	0.6698	0.5926	0.784	0.7932	0.8025	0.7978	0.7917	0.8225	0.8225	0.8349	0.804	0.8071	0.841	0.8056	0.8133	0.8333	0.8009	0.8133	0.8395	0.8056	NA	NA
HSPA7	NR_024151	1	365	241.4	207.8	0.9619	1.69	1.118	0.9432	0.9403	0.8558	0.8287	0.8214	0.7374	0.9875	0.9918	0.9155	1.267	1.252	0.6878	0.6864	0.9933	0.9928	0.9738	0.9769	0.9645	0.9799	0.9769	0.966	1	0.9969	0.9985	1	0.9969	0.9969	0.9969	0.9954	0.9985	0.9969	0.9938	0.9969	0.9985	0.9938	0.9938	0.9985	0.9938	0.9938	NA	NA
FCGR2B	NM_001002273; NM_001002274; NM_001002275; NM_001190828; NM_004001	5	1548	903.4	934.6	1.011	1.673	0.9773	0.9407	0.9428	0.8501	0.814	0.8179	0.7164	0.9912	0.9888	0.8999	1.065	1.065	0.6906	0.7227	1.003	1.003	1	1	1	1	1	1	1	1	1	1	1	1	1	1	1	1	1	1	1	1	1	1	1	1	0	0.9848
FCRLA	NM_001184866; NM_001184867; NM_001184870; NM_001184871; NM_001184872; NM_001184873; NM_032738	7	2376	1263	1026	0.8385	2.018	1.035	0.9456	0.9466	0.8459	0.8191	0.8207	0.7233	0.9908	0.992	0.8945	1	1.004	0.9996	0.9979	1	1	0.9985	0.9985	0.9429	0.9985	0.9985	0.9614	0.9985	0.9985	0.9429	0.9985	0.9985	0.9676	0.9985	0.9985	0.9444	0.9985	0.9985	0.9444	0.9985	0.9985	0.9475	0.9985	0.9985	0.9475	0	0.9848
FCRLB	NM_001002901	1	279.4	140.2	90.4	0.5901	1.824	0.9153	0.9336	0.9363	0.8317	0.8009	0.8003	0.7104	0.9956	0.9928	0.8887	1	1	1	1	1	1	0.6574	0.6975	0.642	0.662	0.6713	0.6281	0.6559	0.7006	0.6435	0.6574	0.6713	0.6265	0.6605	0.6775	0.6188	0.6582	0.6836	0.625	0.6605	0.6944	0.6312	0.6605	0.6944	0.6312	NA	NA
DUSP12	NM_007240	1	280.8	106.6	77.2	0.7133	2.595	0.9852	0.9378	0.9523	0.7786	0.8109	0.8105	0.6567	0.9845	0.9915	0.8386	1.006	1	1.006	1	1	1	0.784	0.7917	0.8426	0.7423	0.7562	0.821	0.7809	0.7901	0.8426	0.7454	0.7593	0.821	0.7778	0.7994	0.8472	0.7809	0.7963	0.8457	0.7824	0.7901	0.8441	0.784	0.7901	0.8441	NA	NA
ATF6	NM_007348	1	180	613.2	913	1.396	0.2753	0.938	0.938	0.9378	0.9165	0.8177	0.8022	0.7939	0.9608	0.9911	0.9299	1.001	1.077	0.986	0.9952	0.9997	0.9997	1	1	1	1	1	1	1	1	0.9969	1	1	1	1	1	0.9985	1	1	0.9985	1	1	0.9969	1	1	0.9969	NA	NA
NOS1AP	NM_001164757; NM_014697; NM_001126060	3	868.6	1267	1269	1.022	0.7054	1.015	0.9393	0.9431	0.8879	0.811	0.8153	0.7581	0.9891	0.9899	0.942	1.001	1	1	1	1	1	1	1	0.9892	1	1	0.9923	1	1	0.9877	1	1	0.9923	1	1	1	1	1	1	1	1	0.9907	1	1	0.9907	0.8333	0.9848
MIR4654	NR_039798	1	0	19.6	0	0	0	2.977	NA	NA	0.08163	NA	NA	0	NA	NA	0.2857	NA	NA	NA	NA	NA	NA	NA	NA	NA	NA	NA	NA	NA	NA	NA	NA	NA	NA	NA	NA	NA	NA	NA	NA	NA	NA	NA	NA	NA	NA	NA	NA
MIR556	NR_030283	1	0	11.4	0	0	0	1.385	NA	NA	0.1404	NA	NA	0	NA	NA	0.2281	NA	NA	NA	NA	NA	NA	NA	NA	NA	NA	NA	NA	NA	NA	NA	NA	NA	NA	NA	NA	NA	NA	NA	NA	NA	NA	NA	NA	NA	NA	NA	NA
C1orf226	NM_001135240; NM_001085375	2	545.4	348.2	576.2	1.187	2.214	0.8355	0.9424	0.9457	0.8708	0.8237	0.8082	0.7369	0.9917	0.993	0.9225	1.001	1	1	1	1	1	0.9059	0.9151	0.9043	0.8873	0.8935	0.8796	0.9043	0.9151	0.9043	0.8873	0.8966	0.8796	0.9475	0.9614	0.909	0.9506	0.9614	0.9136	0.9059	0.9151	0.9043	0.9059	0.9151	0.9043	1	0.951
UHMK1	NM_001184763; NM_144624; NM_175866	3	541.6	2592	2353	1.078	0.2488	1.188	0.9424	0.9442	0.9151	0.8193	0.8194	0.7865	0.9833	0.9922	0.958	1.001	1	0.9997	1	1	1	1	1	0.9985	1	1	0.9985	1	1	0.9985	1	1	0.9985	1	1	0.9985	1	1	0.9985	1	1	0.9985	1	1	0.9985	0.8331	0.9818
UAP1	NM_003115	1	245.2	160	187.2	0.9284	1.216	0.7937	0.9252	0.9486	0.8612	0.781	0.8295	0.72	0.9893	0.9943	0.91	1.006	1	0.9988	1	1	1	1	1	0.9753	0.9969	0.9969	0.9522	1	1	0.966	0.9969	0.9969	0.9522	1	1	0.9799	1	1	0.9799	1	1	0.9799	1	1	0.9799	NA	NA
DDR2	NM_001014796; NM_006182	2	639.8	502.8	648.6	1.169	1.15	0.9068	0.9408	0.9456	0.8711	0.8097	0.8203	0.7566	0.9889	0.9922	0.9304	1.003	1	0.9984	1	1	1	0.9491	0.9738	0.8719	0.946	0.966	0.8858	0.946	0.9722	0.8673	0.9398	0.966	0.8843	0.9259	0.9506	0.8457	0.929	0.9506	0.8457	0.9336	0.963	0.8441	0.9336	0.963	0.8441	0	0.9556
HSD17B7	NM_016371	1	295.2	90.8	112.4	0.8539	2.243	0.69	0.9466	0.9499	0.8128	0.7954	0.8035	0.6872	0.8843	0.9417	0.8062	1.254	1.235	0.812	0.8367	1.003	1.003	0.8627	0.8781	0.9383	0.8549	0.8611	0.9136	0.9614	0.9784	0.9398	0.9367	0.966	0.9244	0.9645	0.9784	0.9676	0.9383	0.9799	0.9676	0.9691	0.9799	0.9691	0.9691	0.9799	0.9676	NA	NA
RGS4	NM_001102445; NM_005613; NM_001113381; NM_001113380	4	951.8	1076	1081	0.9737	0.8577	0.9736	0.9473	0.9428	0.8818	0.8058	0.8157	0.7551	0.9857	0.9872	0.9216	1.002	1.003	0.9992	0.997	1	1	0.9985	0.9985	0.9877	0.9985	0.9985	0.9892	0.9985	0.9985	0.9877	0.9985	0.9985	0.9892	1	1	0.9877	1	1	0.9877	1	0.9985	0.9923	1	0.9985	0.9923	1	0.9766
NUF2	NM_031423; NM_145697	2	752.4	343.2	286.2	0.8644	2.275	1.029	0.9427	0.9455	0.8333	0.8134	0.8208	0.7098	0.9888	0.9899	0.8887	1.003	1.001	1	0.9991	1	1	1	0.9985	0.9491	1	1	0.9491	1	0.9985	0.9506	1	1	0.9491	1	0.9985	0.9599	1	0.9985	0.9599	1	0.9985	0.9568	1	0.9985	0.9568	0	0.9813
PBX1	NM_001204961; NM_001204963; NM_002585	3	643	1618	1460	0.931	0.4331	1.012	0.9437	0.9446	0.9022	0.8158	0.8199	0.7815	0.9912	0.9904	0.9559	1.001	1.001	0.9943	0.9995	1	1	1	1	0.9923	1	1	0.9923	1	1	0.9923	1	1	0.9907	1	1	0.9907	1	1	0.9907	1	1	0.9923	1	1	0.9923	0	0.9802
LRRC52	NM_001005214	1	241.4	83	70.6	0.7261	2.483	0.8539	0.9603	0.9395	0.7928	0.8159	0.8268	0.6675	0.9915	0.9917	0.8145	1.003	1	0.9971	1	1	1	0.7809	0.7886	0.7731	0.7485	0.7639	0.7377	0.7824	0.7978	0.7778	0.75	0.7731	0.7377	0.7639	0.7701	0.7654	0.75	0.7747	0.7654	0.7809	0.7809	0.7623	0.7809	0.7809	0.7623	NA	NA
MGST3	NM_004528	1	261.2	125.6	122.8	0.9335	1.986	0.9551	0.9414	0.9387	0.8041	0.8062	0.8025	0.6768	0.9739	0.9862	0.8296	1.003	1	0.9965	1	1	1	0.8858	0.9259	0.9398	0.892	0.9198	0.929	0.8796	0.9228	0.9383	0.8889	0.9198	0.9306	0.8688	0.9105	0.929	0.8781	0.9105	0.929	0.8719	0.9043	0.9306	0.8719	0.9043	0.9306	NA	NA
LOC440700	NR_036683	1	287.2	137.2	77.8	0.742	2.739	1.309	0.9512	0.9506	0.7638	0.8123	0.8315	0.6603	0.9614	0.9464	0.8061	1	1	1	1	1	1	0.9522	0.9444	0.9182	0.9568	0.9522	0.9275	0.9444	0.9414	0.9198	0.9568	0.9522	0.9275	0.9414	0.9367	0.9151	0.9414	0.9367	0.9151	0.9414	0.9383	0.9151	0.9414	0.9383	0.9151	NA	NA
UCK2	NM_012474	1	226.6	310.6	519	1.217	0.5315	0.7287	0.9468	0.9356	0.8938	0.8285	0.8094	0.765	0.9877	0.9885	0.9485	1.001	1	0.974	0.9726	1	1	0.7315	0.7284	0.5818	0.7269	0.7145	0.5849	0.7253	0.7222	0.571	0.7238	0.716	0.5802	0.7222	0.716	0.5833	0.716	0.7191	0.5818	0.7269	0.716	0.5818	0.7269	0.716	0.5818	NA	NA
MIR3658	NR_037431	1	0	11.8	0	0	0	2.432	NA	NA	0	NA	NA	0	NA	NA	0.3051	Inf	Inf	NA	NA	NA	NA	NA	NA	NA	NA	NA	NA	NA	NA	NA	NA	NA	NA	NA	NA	NA	NA	NA	NA	NA	NA	NA	NA	NA	NA	NA	NA
FMO9P	NR_002925	1	277.4	194.8	140.6	1.191	2.351	1.651	0.9502	0.9488	0.8101	0.8321	0.827	0.7033	0.9929	0.9935	0.8604	1.004	1	1.001	1	1	1	1	0.9969	0.983	1	1	0.9907	1	0.9969	0.983	1	1	0.9907	1	0.9969	0.9846	1	0.9969	0.9846	1	0.9969	0.983	1	0.9969	0.983	NA	NA
POGK	NM_017542	1	270.8	347.8	284	0.8508	0.8113	1.042	0.9451	0.9498	0.8907	0.8127	0.8146	0.7522	0.9908	0.9897	0.9413	1.001	1	0.9993	1	1	1	0.9691	0.9645	0.8858	0.9691	0.963	0.8858	0.9707	0.9645	0.8873	0.9691	0.966	0.8858	0.9491	0.9506	0.875	0.9537	0.9537	0.8765	0.9583	0.9583	0.8765	0.9583	0.9583	0.8765	NA	NA
MAEL	NM_032858	1	362.2	153	131.8	0.8787	2.415	1.02	0.9469	0.9426	0.8327	0.8118	0.8106	0.7268	0.9924	0.9879	0.898	1	1	1	1	1	1	0.9722	0.9784	0.983	0.966	0.966	0.983	0.9753	0.983	0.9861	0.966	0.9722	0.983	0.9722	0.9784	0.9877	0.9691	0.9815	0.9877	0.9784	0.983	0.9877	0.9784	0.983	0.9877	NA	NA
DUSP27	NM_001080426	1	251.8	486.6	369	1.056	0.7204	1.392	0.9453	0.95	0.8841	0.8146	0.8102	0.762	0.993	0.9952	0.9388	1.002	1	0.9977	1	1	1	0.8812	0.8688	0.8534	0.8889	0.8843	0.8843	0.8796	0.8704	0.8549	0.8889	0.8843	0.8843	0.8765	0.8673	0.8488	0.8781	0.8673	0.8488	0.8765	0.8627	0.8472	0.8765	0.8627	0.8472	NA	NA
POU2F1	NM_001198786; NM_002697; NR_037163; NM_001198783	4	661.4	4544	5429	1.128	0.1372	0.9434	0.9432	0.9386	0.9261	0.8174	0.8056	0.7997	0.98	0.9915	0.9629	1.001	1	1	0.9998	1	1	1	1	0.9892	1	1	0.9892	1	1	0.9892	1	1	0.9892	1	1	0.9861	1	1	0.9861	1	1	0.9861	1	1	0.9861	0.8333	0.9848
RCSD1	NM_052862	1	233.4	275.6	259.6	1.002	0.9006	1.064	0.9399	0.9477	0.8788	0.8082	0.8038	0.7583	0.9869	0.9931	0.9289	1.002	1	0.9992	1	1	1	0.9306	0.9213	0.9398	0.9151	0.8889	0.9167	0.9306	0.9182	0.9398	0.9167	0.8858	0.9151	0.9398	0.929	0.946	0.9306	0.929	0.946	0.9352	0.9244	0.946	0.9352	0.9244	0.946	NA	NA
MPZL1	NM_001146191; NM_003953; NM_024569	3	600.2	1091	1132	0.9035	0.4776	0.8678	0.9405	0.9457	0.9004	0.8082	0.8194	0.7818	0.986	0.9917	0.9509	1	1	0.9998	0.9998	1	1	1	1	0.9938	1	1	0.9938	1	1	0.9938	1	1	0.9938	1	1	0.9938	1	1	0.9938	1	1	0.9938	1	1	0.9938	0	0.97
DCAF6	NM_001017977; NM_001198956; NM_001198957; NM_018442	4	1171	1205	1044	0.868	0.9741	0.999	0.9442	0.9382	0.8835	0.8145	0.8152	0.7563	0.9897	0.9884	0.9323	1.023	1.022	0.956	0.9581	1	1	1	1	0.9985	1	1	1	1	1	1	1	1	1	1	1	0.9985	1	1	0.9985	1	1	0.9985	1	1	0.9985	0	0.9821
TIPRL	NM_001031800; NM_152902	2	588.4	296.4	319.2	0.9237	2.408	0.9471	0.9405	0.9443	0.8354	0.8095	0.8192	0.726	0.9637	0.9582	0.8495	1	1	1	1	1	1	0.9815	1	0.8534	0.9769	1	0.8611	0.9815	1	0.8488	0.9769	1	0.8611	1	1	0.9784	1	1	0.9769	0.9784	1	0.8318	0.9784	1	0.8318	0	0.9818
SFT2D2	NM_199344	1	314	84	66.4	0.8952	4.233	1.133	0.9307	0.9293	0.7167	0.8133	0.8064	0.5762	0.994	0.9898	0.7929	1.003	1	0.9968	1	1	1	0.8858	0.8688	0.7191	0.909	0.8981	0.7515	0.892	0.8657	0.7207	0.9105	0.8966	0.7485	0.929	0.909	0.7654	0.912	0.9059	0.7654	0.929	0.909	0.7701	0.929	0.909	0.7701	NA	NA
TBX19	NM_005149	1	220	204.8	163.8	0.6698	0.8997	0.8377	0.9231	0.9536	0.8721	0.7973	0.8318	0.7471	0.9841	0.9918	0.9268	1	1	1	1	1	1	1	1	0.9938	1	1	0.9923	1	1	0.9923	1	1	0.9923	1	1	0.9969	1	1	0.9969	1	1	0.9969	1	1	0.9969	NA	NA
MIR557	NR_030284	1	0	14.4	0	0	0	1.696	NA	NA	0.02778	NA	NA	0.01389	NA	NA	0.2639	NA	NA	NA	NA	NA	NA	NA	NA	NA	NA	NA	NA	NA	NA	NA	NA	NA	NA	NA	NA	NA	NA	NA	NA	NA	NA	NA	NA	NA	NA	NA	NA
XCL1	NM_002995	1	407.4	128.8	86	0.726	3.439	1.088	0.9581	0.9372	0.7997	0.8116	0.813	0.6724	0.986	0.9867	0.868	1.07	1.069	0.8495	0.9656	1.016	1.016	0.7037	0.767	0.7963	0.733	0.787	0.7917	0.7917	0.8349	0.8611	0.7716	0.8256	0.8256	0.7083	0.7731	0.8102	0.7253	0.7731	0.8102	0.7145	0.767	0.8071	0.716	0.767	0.8071	NA	NA
MGC4473	NR_024160	1	280	77.2	55.6	0.6719	3.384	0.9331	0.9496	0.9429	0.7902	0.7914	0.8114	0.715	0.9928	0.9893	0.8394	1	1	1	1	1	1	0.963	0.9552	0.8966	0.9738	0.9691	0.9136	0.9599	0.9583	0.8966	0.9738	0.9722	0.9136	0.9537	0.9568	0.892	0.9444	0.9599	0.892	0.9599	0.9568	0.892	0.9599	0.9568	0.892	NA	NA
ATP1B1	NM_001677	1	249.4	200.6	174.2	0.9138	1.308	1.053	0.9334	0.9399	0.8714	0.806	0.8027	0.7597	0.9839	0.988	0.9153	1.204	1.198	0.9028	0.9003	1.006	1.006	0.7886	0.7948	0.7978	0.7917	0.7948	0.7994	0.7932	0.8056	0.8302	0.7917	0.7948	0.8164	0.8117	0.8133	0.8333	0.8117	0.8133	0.8349	0.804	0.8148	0.8364	0.8056	0.8148	0.838	NA	NA
BLZF1	NM_003666	1	266	234.8	238.8	1.19	1.326	1.17	0.943	0.9451	0.839	0.8266	0.8128	0.7198	0.9087	0.9902	0.8569	1.004	1	0.9982	1	1.001	1.001	1	1	0.9738	1	1	0.966	1	1	0.9738	1	1	0.966	1	1	0.9877	1	1	0.9877	1	1	0.9861	1	1	0.9861	NA	NA
C1orf112	NM_018186	1	263.6	310.6	247	0.8476	0.9046	1.066	0.9514	0.9385	0.8731	0.817	0.8209	0.754	0.9927	0.9954	0.9221	1.244	1.253	0.8962	0.9019	0.9904	0.9901	1	1	1	1	1	1	1	1	0.9969	1	1	0.9954	1	1	1	1	1	1	1	1	1	1	1	1	NA	NA
METTL11B	NM_001136107	1	275.8	78.4	74.4	0.9153	3.393	0.9648	0.9597	0.95	0.7372	0.8226	0.8238	0.5969	0.9892	0.9913	0.7985	1	1	1	1	1	1	0.9861	0.9938	0.9784	0.9861	0.9907	0.9738	0.983	0.9923	0.9784	0.9861	0.9907	0.9738	0.9969	0.9907	0.9738	0.9954	0.9923	0.9738	0.983	0.9923	0.9753	0.983	0.9923	0.9753	NA	NA
MIR3119-2	NR_036065	1	0	14.6	0	0	0	1.983	NA	NA	0	NA	NA	0	NA	NA	0.2329	NA	NA	NA	NA	NA	NA	NA	NA	NA	NA	NA	NA	NA	NA	NA	NA	NA	NA	NA	NA	NA	NA	NA	NA	NA	NA	NA	NA	NA	NA	NA	NA
GORAB	NM_001146039; NM_152281; NR_027397	3	1046	624	693.8	1.133	1.836	1.076	0.9423	0.9407	0.8631	0.808	0.8104	0.7439	0.9919	0.9897	0.9083	1.001	1	1.001	1	1	1	0.9105	0.8951	0.8056	0.9059	0.892	0.7824	0.9105	0.8951	0.8056	0.9074	0.8889	0.7824	0.9244	0.9151	0.8642	0.9182	0.9151	0.8642	0.912	0.8889	0.8117	0.912	0.8889	0.8117	0	0.9846
PRRX1	NM_006902; NM_022716	2	684.8	674.2	700.4	1	0.98	0.9649	0.9426	0.9413	0.9042	0.8141	0.8125	0.7734	0.9889	0.9909	0.9404	1.001	1	0.9994	0.9996	1	1	1	1	0.9367	1	1	0.9444	1	1	0.9367	1	1	0.9444	1	1	0.9414	1	1	0.9414	1	1	0.9367	1	1	0.9367	0	0.9818
C1orf129	NM_001163629; NM_025063	2	541.2	448.2	516.8	1.077	1.219	0.9786	0.9361	0.9483	0.8661	0.8073	0.8352	0.7434	0.9919	0.99	0.9108	1.002	1	0.9983	1	1	1	1	0.9923	0.9861	1	0.9923	0.9846	1	0.9923	0.9861	1	0.9923	0.9846	1	0.9938	0.9799	1	0.9938	0.9799	1	0.9923	0.9799	1	0.9923	0.9799	1	0.9818
FMO3	NM_001002294; NM_006894	2	707.8	392.4	380	1.055	1.967	1.089	0.9442	0.9364	0.8517	0.8137	0.8138	0.7217	0.9916	0.987	0.8976	1.001	1.001	1.001	0.9987	1	1	1	1	1	1	1	1	1	1	1	1	1	1	1	1	1	1	1	1	1	1	1	1	1	1	0	0.9242
FMO6P	NR_002601	1	300.6	162.6	175.4	0.9525	1.633	0.8832	0.943	0.9448	0.813	0.7959	0.821	0.7085	0.9932	0.9953	0.8856	1.001	1	1.001	1	1	1	0.9985	1	0.8981	1	1	0.8935	0.9985	1	0.8966	1	1	0.8889	0.9985	0.9985	0.9074	0.9985	0.9985	0.9074	0.9985	1	0.9059	0.9985	1	0.9059	NA	NA
FMO2	NM_001460	1	265.4	600.6	368.6	0.821	0.5912	1.338	0.9376	0.9412	0.8961	0.803	0.7995	0.7649	0.9929	0.9947	0.9481	1.012	1	0.9919	1	1	1	0.9429	0.9367	0.9599	0.9321	0.9367	0.963	0.9414	0.9398	0.9599	0.9414	0.9367	0.963	0.9259	0.9259	0.9506	0.9136	0.9259	0.9506	0.9336	0.9352	0.9537	0.9336	0.9352	0.9537	NA	NA
FMO1	NM_002021	1	363.6	221.4	162.2	0.8804	1.974	1.202	0.9383	0.9373	0.8573	0.8089	0.8119	0.7444	0.9901	0.9923	0.9042	1	1	1	1	1	1	0.9691	0.9444	0.8503	0.9769	0.9537	0.8503	0.9691	0.9414	0.8519	0.9753	0.9506	0.8503	0.9645	0.9444	0.8565	0.9691	0.9444	0.8565	0.9707	0.9506	0.8596	0.9707	0.9506	0.8596	NA	NA
FMO4	NM_002022	1	276.2	253.2	153.2	0.8265	1.49	1.366	0.9439	0.9385	0.8404	0.8185	0.824	0.7283	0.9948	0.9913	0.8886	1	1	1	1	1	1	0.8302	0.8426	0.571	0.8241	0.8272	0.5664	0.821	0.8318	0.5694	0.8241	0.8241	0.5694	0.841	0.8426	0.6019	0.841	0.8457	0.6019	0.8364	0.8503	0.6034	0.8364	0.8503	0.6034	NA	NA
TOP1P1	NR_002719	1	316.6	253.8	167.8	0.7972	1.504	1.206	0.9368	0.9482	0.8589	0.7473	0.7947	0.7163	0.9893	0.9905	0.9078	1.045	1.016	0.9148	0.9569	0.9853	0.9856	0.8287	0.8287	0.75	0.8796	0.875	0.8164	0.8642	0.8549	0.8009	0.892	0.8843	0.8287	0.8519	0.8488	0.8086	0.8426	0.8488	0.8086	0.858	0.8426	0.8086	0.858	0.8426	0.8086	NA	NA
PRRC2C	NM_015172	1	130.4	730	1175	1.306	0.1449	0.8115	0.9436	0.9294	0.9186	0.811	0.8113	0.7893	0.9901	0.9939	0.9688	1.001	1	1	1	1	1	0.9784	0.9954	0.9907	0.9799	0.9969	0.9907	0.9799	0.9954	0.9907	0.9799	0.9969	0.9907	0.9815	0.9892	0.9907	0.9784	0.9892	0.9907	0.9799	0.9954	0.9907	0.9799	0.9954	0.9907	NA	NA
METTL13	NM_001007239; NM_014955; NM_015935	3	767	788.2	659.6	0.8051	0.9474	0.9661	0.9384	0.9471	0.8805	0.8078	0.8243	0.7503	0.9909	0.9904	0.9287	1.001	1	1	1	1	1	0.9985	0.9985	0.9877	0.9985	0.9985	0.9907	0.9985	0.9985	0.9877	0.9985	0.9985	0.9907	1	0.9985	0.9969	1	0.9985	0.9969	0.9985	0.9985	0.9907	0.9985	0.9985	0.9907	0	0.9799
DNM3	NM_001136127; NM_015569	2	482.4	1447	1801	1.361	0.3645	1.093	0.9432	0.9399	0.9158	0.8125	0.8118	0.7787	0.9923	0.9905	0.9617	1.003	1.001	0.9986	0.9992	1	1	1	1	0.9383	1	1	0.9398	1	1	0.9398	1	1	0.9398	1	1	0.9429	1	1	0.9414	1	1	0.9414	1	1	0.9414	0	0.9683
MIR3120	NR_036066	1	0	23.4	0	0	0	3.335	NA	NA	0.09402	NA	NA	0	NA	NA	0.1538	Inf	Inf	NA	NA	NA	NA	NA	NA	NA	NA	NA	NA	NA	NA	NA	NA	NA	NA	NA	NA	NA	NA	NA	NA	NA	NA	NA	NA	NA	NA	NA	NA
C1orf105	NM_139240	1	321	78.2	61.8	0.724	3.761	0.9164	0.9353	0.9439	0.7724	0.7832	0.8237	0.6522	0.9968	0.99	0.8261	1	1	1	1	1	1	0.9722	0.9568	0.9213	0.9877	0.9738	0.9537	0.9738	0.9583	0.9259	0.9877	0.9722	0.9552	0.9769	0.9599	0.9228	0.966	0.9583	0.9228	0.983	0.9583	0.9228	0.983	0.9583	0.9228	NA	NA
C1orf9	NM_014283; NM_016227	2	394.6	890.2	1011	1.051	0.4102	0.9238	0.9393	0.9402	0.9137	0.8113	0.8089	0.8005	0.9901	0.9899	0.9582	1.001	1.001	0.9989	0.9993	1	1	1	1	0.9722	1	1	0.9691	1	1	0.9722	1	1	0.9676	1	1	0.9722	1	1	0.9722	1	1	0.9738	1	1	0.9738	1	0.978
FASLG	NM_000639	1	307.4	134.2	174	1.08	1.908	0.8333	0.9368	0.9473	0.8465	0.8172	0.8165	0.7466	0.9885	0.9889	0.9061	1.001	1	1.001	1	1	1	0.8673	0.8719	0.8796	0.8765	0.8657	0.9012	0.8642	0.8704	0.8781	0.8765	0.8657	0.9012	0.8627	0.8642	0.8781	0.858	0.8657	0.8765	0.8611	0.8704	0.8796	0.8611	0.8704	0.8796	NA	NA
PRDX6	NM_004905	1	269.6	129	116.6	0.8057	1.863	0.8916	0.9434	0.9318	0.814	0.8045	0.7997	0.6713	0.9914	0.9881	0.8698	1.002	1	1.002	1	1	1	0.8997	0.9321	0.9244	0.8673	0.8966	0.892	0.8966	0.9275	0.9167	0.8688	0.8935	0.892	0.9105	0.9336	0.9259	0.8997	0.9336	0.9259	0.912	0.9336	0.929	0.912	0.9336	0.929	NA	NA
LOC730159	NM_001195190	1	206.2	67.6	46.6	0.8522	3.771	1.237	0.9099	0.9505	0.6568	0.7511	0.8186	0.5533	0.9785	0.9913	0.7071	1	1	1	1	1	1	0.8858	0.9043	0.7963	0.892	0.912	0.8333	0.8843	0.9105	0.7948	0.892	0.9182	0.8318	0.892	0.9167	0.8287	0.8966	0.9198	0.8287	0.9012	0.9167	0.8302	0.8981	0.9167	0.8302	NA	NA
KLHL20	NM_014458	1	277.2	256	285.6	0.9515	0.9235	0.8531	0.951	0.9394	0.8852	0.7976	0.8052	0.7359	0.9965	0.9856	0.9359	1.002	1	1	1	1	1	0.8642	0.8565	0.8333	0.8812	0.8735	0.858	0.8565	0.8596	0.8333	0.875	0.8735	0.858	0.8441	0.8457	0.8426	0.8503	0.8565	0.8441	0.8765	0.8627	0.8349	0.8765	0.8627	0.8349	NA	NA
DARS2	NM_018122	1	356.8	341	262	0.9031	1.23	1.176	0.9397	0.949	0.8827	0.8183	0.8055	0.7625	0.9908	0.9916	0.9367	1.001	1	0.9992	1	1	1	0.9738	0.9907	0.9414	0.9738	0.9907	0.9306	0.9738	0.9907	0.9398	0.9738	0.9907	0.9306	0.9753	0.9892	0.946	0.9784	0.9892	0.9491	0.9738	0.9907	0.9491	0.9738	0.9907	0.9491	NA	NA
LOC100506046	NR_037605	1	271.8	58	64.2	1.068	4.52	0.9647	0.947	0.9492	0.6828	0.7757	0.819	0.5759	0.9969	0.9875	0.7448	1.089	1.1	0.8618	0.8474	1	1	0.8009	0.7762	0.6003	0.7809	0.767	0.5941	0.8349	0.8179	0.6451	0.8272	0.7701	0.6343	0.8843	0.8457	0.6821	0.8997	0.8426	0.6806	0.8889	0.8488	0.6836	0.8889	0.8488	0.6836	NA	NA
ZBTB37	NM_001122770; NM_032522	2	582	420.4	255.6	0.7911	1.949	1.25	0.9374	0.946	0.8363	0.8192	0.8151	0.725	0.9898	0.9928	0.8991	1	1	1	1	1	1	0.9985	0.9938	0.9969	0.9985	0.9985	0.9969	0.9985	0.9938	0.9969	0.9985	0.9985	0.9969	0.963	0.9614	0.9738	0.963	0.963	0.9738	0.9985	0.9938	0.9938	0.9985	0.9938	0.9938	0	0.981
RABGAP1L	NM_014857; NM_001035230	2	522.4	311.4	316.4	0.9159	2.465	0.9489	0.9526	0.9414	0.8523	0.8186	0.8136	0.7367	0.9918	0.992	0.9075	1.006	1	0.994	1	1	1	0.9259	0.9645	0.9506	0.9259	0.966	0.9367	0.929	0.9676	0.9491	0.929	0.966	0.9367	1	1	1	1	1	1	0.9352	0.9722	0.963	0.9352	0.9722	0.963	1	0.9818
GPR52	NM_005684	1	291.4	170.2	113.6	0.8906	2.285	1.335	0.9419	0.9396	0.8143	0.8169	0.8003	0.6769	0.9877	0.9856	0.8707	1	1	1	1	1	1	0.9352	0.929	0.8256	0.909	0.9228	0.8071	0.9367	0.929	0.8256	0.9074	0.9198	0.8071	0.9321	0.929	0.8302	0.929	0.929	0.8287	0.9367	0.9336	0.8272	0.9367	0.9336	0.8272	NA	NA
CACYBP	NM_001007214; NM_014412	2	520.4	426.6	536	1.044	1.011	0.8321	0.9358	0.9477	0.8753	0.8127	0.834	0.7515	0.9601	0.9908	0.8898	1.001	1.001	0.9394	0.9991	1	1	0.858	0.9012	0.8133	0.8735	0.9259	0.8349	0.8657	0.9198	0.821	0.8812	0.9259	0.8333	0.8395	0.8935	0.8164	0.838	0.8966	0.8164	0.8858	0.9105	0.8333	0.8858	0.9105	0.8333	1	0.9457
TNN	NM_022093	1	194	436	344	0.7927	0.4471	1.005	0.9424	0.9526	0.8922	0.818	0.8206	0.7771	0.9895	0.9928	0.9509	1.002	1	1	1	1	1	0.8688	0.9012	0.8441	0.875	0.9074	0.8395	0.875	0.9012	0.8441	0.875	0.9074	0.8395	0.8719	0.8966	0.841	0.8657	0.8966	0.8364	0.8688	0.9012	0.8364	0.8688	0.9012	0.8364	NA	NA
PAPPA2	NM_020318; NM_021936	2	435.2	841.6	937	0.9844	0.4652	0.8869	0.9451	0.937	0.903	0.8201	0.8157	0.7925	0.9923	0.9917	0.9539	1.001	1	0.9993	1	1	1	0.9938	0.9954	0.9938	0.9954	0.9985	0.9969	0.9954	0.9954	0.9954	0.9954	0.9985	0.9969	1	1	0.9954	1	1	0.9954	0.9954	0.9985	0.9954	0.9954	0.9985	0.9954	0	0.9818
FAM5B	NM_021165	1	352	269	290.6	0.9425	1.142	0.8727	0.927	0.9443	0.8602	0.7922	0.8051	0.7234	0.9883	0.9903	0.9167	1.001	1	1	1	1	1	1	1	1	1	1	1	1	1	1	1	1	1	1	1	1	1	1	1	1	1	1	1	1	1	NA	NA
RASAL2	NM_170692; NM_004841	2	345.4	1819	2000	1.119	0.1938	1.008	0.9457	0.9427	0.9223	0.8135	0.806	0.794	0.9924	0.9878	0.9683	1.016	1.015	0.9866	0.9851	1	1	0.963	0.983	0.963	0.963	0.983	0.9599	0.9614	0.983	0.963	0.9583	0.983	0.9614	0.9738	0.9892	0.9645	0.9738	0.9892	0.9645	0.9676	0.9907	0.9645	0.9676	0.9907	0.9645	1	0.9813
C1orf49	NM_001170722; NM_001170723; NM_001170724; NM_032126	4	965	356	276.8	0.8655	3.015	1.115	0.9465	0.9436	0.7461	0.8201	0.8141	0.6247	0.9892	0.9919	0.8067	1.005	1.001	0.9977	0.9991	1	1	1	1	0.9537	1	1	0.9676	1	1	0.9583	1	1	0.9676	1	1	0.9599	1	1	0.9599	1	1	0.966	1	1	0.966	0	0.9821
C1orf220	NR_033186	1	286.6	209.8	213.8	0.9574	1.284	0.9397	0.9317	0.9344	0.836	0.8101	0.8018	0.7331	0.9158	0.9672	0.8379	1.001	1	0.999	1	1	1	0.9938	0.9938	1	0.9938	0.9954	1	0.9938	0.9938	0.9985	0.9938	0.9954	1	0.9907	0.9923	0.9907	0.9923	0.9923	0.9907	0.9923	0.9907	0.9907	0.9923	0.9907	0.9907	NA	NA
MIR4424	NR_039622	1	0	19.6	0	0	0	2.631	NA	NA	0.02041	NA	NA	0	NA	NA	0.2755	NA	NA	NA	NA	NA	NA	NA	NA	NA	NA	NA	NA	NA	NA	NA	NA	NA	NA	NA	NA	NA	NA	NA	NA	NA	NA	NA	NA	NA	NA	NA	NA
RALGPS2	NM_152663	1	214.8	587.2	483.4	0.9564	0.425	1.162	0.9429	0.9441	0.908	0.8204	0.8184	0.7732	0.9905	0.9916	0.9554	1.002	1	0.9982	1	1	1	0.9583	0.983	0.9059	0.9537	0.9815	0.8997	0.9614	0.983	0.9043	0.9599	0.9815	0.8997	0.9614	0.9815	0.9105	0.9599	0.983	0.9105	0.9676	0.9892	0.9151	0.9676	0.9892	0.9151	NA	NA
FAM20B	NM_014864	1	230.8	414.6	574.8	1.116	0.448	0.8049	0.9443	0.9411	0.905	0.8086	0.8215	0.768	0.9513	0.9844	0.919	1.001	1	1	1	1	1	0.8102	0.7917	0.7994	0.7978	0.7886	0.7948	0.8086	0.7948	0.8009	0.7978	0.7886	0.7948	0.8133	0.7917	0.8025	0.7824	0.7917	0.8025	0.8071	0.7948	0.7994	0.8071	0.7948	0.7994	NA	NA
TOR3A	NM_022371	1	300.2	161.6	172.6	0.9387	1.633	0.879	0.9374	0.95	0.8379	0.8134	0.8195	0.7079	0.9873	0.9893	0.8849	1	1	1	1	1	1	0.8704	0.8889	0.6975	0.8642	0.8827	0.6759	0.8657	0.8966	0.7022	0.8627	0.8889	0.6759	0.8611	0.8673	0.6914	0.8534	0.8673	0.6883	0.8596	0.8843	0.6821	0.8596	0.8843	0.6821	NA	NA
SOAT1	NM_003101	1	254.2	233	321.4	1.093	0.8646	0.7927	0.9421	0.9465	0.8918	0.8345	0.8065	0.7485	0.9869	0.9898	0.9391	1	1	1	1	1	1	0.9599	0.9537	0.9444	0.9599	0.9475	0.9352	0.963	0.9537	0.9444	0.9599	0.9475	0.9383	0.9475	0.946	0.9151	0.9506	0.9475	0.9151	0.9599	0.9475	0.9306	0.9599	0.9475	0.9306	NA	NA
AXDND1	NM_144696	1	235	294.6	309.6	0.981	0.7447	0.9337	0.9412	0.9413	0.8792	0.8172	0.8221	0.7508	0.991	0.9889	0.9362	1.04	1.035	0.9705	0.97	1	1	0.9938	0.9969	0.9352	0.9938	0.9938	0.9213	0.9784	0.9907	0.9244	0.9923	0.9923	0.9136	0.9923	0.9969	0.9259	0.9938	0.9969	0.9259	0.9877	0.9954	0.9259	0.9877	0.9954	0.9259	NA	NA
TDRD5	NM_001199091; NM_001199085; NM_173533; NM_001199089; NM_001199092	5	1397	1388	1389	0.9207	0.957	0.9102	0.9435	0.9462	0.8775	0.8105	0.8128	0.7617	0.9921	0.9907	0.9316	1.001	1.001	0.9998	0.9986	1	1	1	1	0.9738	1	1	0.9769	1	1	0.9738	1	1	0.9769	1	1	0.9753	1	1	0.9753	1	1	0.9738	1	1	0.9738	0.878	0.9603
FAM163A	NM_173509	1	314.4	306.8	225.4	0.8942	1.247	1.217	0.9547	0.9345	0.8801	0.8137	0.806	0.7412	0.9831	0.9847	0.9126	1	1	1	1	1	1	0.9676	0.9707	0.9028	0.9784	0.9722	0.912	0.9722	0.9707	0.9012	0.9784	0.9722	0.9105	0.9676	0.9676	0.909	0.963	0.9676	0.9074	0.9676	0.9707	0.9059	0.9676	0.9707	0.9059	NA	NA
TOR1AIP1	NM_015602	1	253.8	268.6	350	1.061	0.7694	0.8144	0.9463	0.9385	0.8928	0.8257	0.8156	0.7677	0.9394	0.9905	0.9077	1.001	1	1	1	1	1	0.9552	0.946	0.9414	0.9537	0.946	0.9429	0.9552	0.9491	0.9398	0.9537	0.9491	0.9429	0.9475	0.946	0.9321	0.9599	0.9398	0.9336	0.9506	0.9383	0.9383	0.9506	0.9383	0.9383	NA	NA
CEP350	NM_014810	1	191.2	992	1382	1.185	0.164	0.851	0.9447	0.9435	0.9234	0.8267	0.8305	0.7946	0.9893	0.9885	0.9738	1.001	1	0.9989	1	1	1	0.8951	0.9506	0.8225	0.8951	0.9506	0.8225	0.8981	0.9506	0.821	0.8951	0.9506	0.8241	0.9012	0.9198	0.821	0.9012	0.9259	0.821	0.8951	0.9522	0.8225	0.8951	0.9522	0.8225	NA	NA
QSOX1	NM_001004128; NM_002826	2	506.2	469.2	436.6	0.8686	1.036	0.9045	0.9418	0.9419	0.876	0.8131	0.8123	0.7506	0.9908	0.9874	0.9331	1.017	1.016	0.9664	0.9639	1	1	1	1	0.9969	1	1	0.9923	1	1	0.9938	1	1	0.9907	1	1	0.9907	1	1	0.9907	1	1	0.9938	1	1	0.9938	0	0.962
FLJ23867	NR_026900	1	259.4	242.6	216.2	0.9186	1.102	1.031	0.938	0.953	0.8739	0.8057	0.8111	0.7552	0.9917	0.9892	0.9167	1.07	1.073	0.9684	0.9679	1	1	0.8148	0.7577	0.6682	0.7855	0.7238	0.6173	0.9136	0.8873	0.7963	0.8904	0.8426	0.7361	0.8997	0.892	0.8133	0.9213	0.892	0.8117	0.9105	0.8781	0.8117	0.9105	0.8781	0.8117	NA	NA
LHX4	NM_033343	1	248.8	207.8	144	0.8844	1.528	1.277	0.9444	0.9437	0.8537	0.8139	0.8256	0.7372	0.9889	0.992	0.8893	1.31	1.307	0.6956	0.6911	1.002	1.002	0.9923	0.9938	0.8472	0.9907	0.9969	0.892	0.9985	0.9969	0.8673	0.9938	0.9923	0.9043	0.9985	1	0.8873	0.9954	0.9985	0.8873	0.9985	0.9969	0.8873	0.9985	0.9969	0.8873	NA	NA
XPR1	NM_001135669; NM_004736	2	477	1281	1503	1.032	0.3287	0.8807	0.9416	0.9472	0.9199	0.813	0.8122	0.7936	0.9695	0.992	0.9457	1.001	1.001	0.9989	0.9993	1	1	0.9969	0.9954	0.9491	0.9969	0.9954	0.946	0.9985	0.9954	0.9475	0.9969	0.9954	0.946	0.9969	0.9954	0.9414	0.9985	0.9954	0.9414	0.9985	0.9954	0.9429	0.9985	0.9954	0.9429	0	0.981
KIAA1614	NM_020950	1	170.6	371.2	369.6	1.027	0.4739	1.031	0.9443	0.9461	0.8842	0.8133	0.8089	0.7522	0.9627	0.993	0.8912	1.001	1	0.9989	1	1	1	0.9321	0.929	0.8765	0.9321	0.9321	0.8812	0.9352	0.9352	0.8781	0.9321	0.9321	0.8812	0.9244	0.9306	0.8765	0.9275	0.9306	0.8796	0.929	0.9228	0.8827	0.929	0.9228	0.8827	NA	NA
MR1	NM_001194999; NM_001195000; NM_001195035; NM_001531	4	943.6	2431	2691	1.015	0.3563	0.9167	0.9419	0.9449	0.9185	0.8197	0.816	0.7898	0.9229	0.9905	0.9017	1	1.001	0.9961	0.9995	1	1	1	1	0.9969	1	1	0.9985	1	1	0.9969	1	1	0.9985	1	1	0.9969	1	1	0.9969	1	1	0.9969	1	1	0.9969	0	0.9713
IER5	NM_016545	1	376.2	129.8	195	0.9609	1.854	0.6397	0.9436	0.9309	0.8721	0.8236	0.8022	0.755	0.9867	0.9904	0.9137	1.001	1	1.001	1	1	1	1	1	0.9769	1	1	0.9784	1	1	0.9769	1	1	0.9784	1	1	0.9907	1	1	0.9907	1	1	0.9892	1	1	0.9892	NA	NA
CACNA1E	NM_000721; NM_001205293; NM_001205294	3	505.4	3355	4580	1.176	0.1299	0.8614	0.9429	0.9458	0.9269	0.8108	0.8231	0.8006	0.9908	0.9917	0.9768	1.001	1	0.9997	0.9999	1	1	0.9985	1	0.9151	0.9985	1	0.9198	0.9985	1	0.9151	0.9985	1	0.9198	0.9985	1	0.9167	0.9969	1	0.9167	0.9985	1	0.9136	0.9985	1	0.9136	0	0.9848
NCRNA00272	NR_034131	1	193.2	59.2	55	0.86	3.021	0.9259	0.9345	0.9493	0.7061	0.8509	0.8188	0.6047	0.9927	0.9959	0.777	1	1	1	1	1	1	0.9738	0.9645	0.9012	0.9352	0.9336	0.8704	0.9707	0.9645	0.9012	0.9352	0.9306	0.8735	0.9707	0.963	0.8765	0.9707	0.9583	0.8765	0.9691	0.963	0.8765	0.9691	0.963	0.8765	NA	NA
RGSL1	NM_001137669	1	252	325.2	327.2	1.004	0.7735	0.9983	0.9401	0.9421	0.8924	0.8178	0.8135	0.7706	0.9896	0.996	0.9428	1.004	1	0.9987	1	1	1	0.9907	0.9769	0.9923	0.9938	0.983	0.9938	0.9907	0.9769	0.9923	0.9938	0.983	0.9938	0.9923	0.9892	0.9938	0.9907	0.9877	0.9938	0.9938	0.9877	0.9938	0.9938	0.9877	0.9938	NA	NA
LOC284648	NR_036490	1	404.4	114.8	143	1.108	3.132	0.8893	0.9538	0.9476	0.8275	0.8266	0.8096	0.7108	0.9958	0.9901	0.8746	1.001	1	1	1	1	1	0.9985	1	0.9753	0.9938	0.9985	0.9769	0.9938	1	0.9753	0.9938	0.9985	0.9769	0.9969	0.9969	0.9799	0.9938	0.9969	0.9799	0.9985	1	0.9799	0.9985	1	0.9799	NA	NA
NPL	NM_001200050; NM_001200051; NM_001200052; NM_001200056; NM_030769	5	1349	954.4	900	0.8403	1.278	0.8993	0.9393	0.9434	0.8684	0.8129	0.8137	0.7389	0.9896	0.9901	0.9158	1.003	1.003	0.9988	0.9973	1	1	0.9969	1	1	0.9985	1	1	1	1	1	0.9985	1	1	0.9969	1	1	0.9969	1	1	0.9969	1	1	0.9969	1	1	0	0.9691
DHX9	NM_001357; NR_033302	2	412	682.6	819.6	1.029	0.518	0.8561	0.948	0.9485	0.8954	0.8175	0.8126	0.7615	0.9941	0.9874	0.9478	1.001	1.001	0.9995	0.9994	1	1	0.9059	0.9259	0.8688	0.8997	0.9259	0.8519	0.909	0.929	0.8704	0.9043	0.9259	0.8503	0.8966	0.9259	0.8565	0.9043	0.9259	0.8549	0.9105	0.929	0.8596	0.9105	0.929	0.8596	0	0.9818
LAMC1	NM_002293	1	152.8	494.6	691.6	1.012	0.2235	0.7237	0.9482	0.9529	0.9244	0.8169	0.8168	0.8184	0.9922	0.9935	0.9672	1.002	1	0.9994	1	1	1	0.929	0.9568	0.8781	0.9151	0.9552	0.8781	0.9259	0.9568	0.8812	0.9151	0.9552	0.8781	0.9259	0.946	0.8765	0.9259	0.946	0.8765	0.9259	0.9537	0.8781	0.9259	0.9537	0.8781	NA	NA
LAMC2	NM_005562; NM_018891	2	428.4	1244	927.6	1.072	0.4929	1.37	0.9448	0.9454	0.8966	0.8146	0.8198	0.7733	0.9633	0.9907	0.945	1.003	1	0.9989	1	1	1	1	1	1	1	1	1	1	1	1	1	1	1	1	1	1	1	1	1	1	1	1	1	1	1	0	0.9818
SMG7	NM_001174061; NM_173156; NM_201568; NM_201569	4	1093	1963	1729	0.893	0.5704	1.001	0.9445	0.9464	0.904	0.8113	0.8099	0.7759	0.9902	0.9899	0.9521	1.001	1.001	0.9994	0.9996	1	1	1	1	1	1	1	1	1	1	1	1	1	1	1	1	1	1	1	1	1	1	1	1	1	1	0	0.9848
RGL1	NM_015149	1	256.8	513	584	1.318	0.5796	1.158	0.9452	0.9385	0.9029	0.8205	0.8092	0.7793	0.989	0.9883	0.9501	1.001	1	1	1	1	1	1	1	1	1	1	1	1	1	1	1	1	1	1	1	1	1	1	1	1	1	1	1	1	1	NA	NA
TSEN15	NM_001127394; NM_052965; NR_023349	3	824.2	574.4	430.6	0.8591	1.631	1.135	0.9327	0.9471	0.8503	0.8068	0.8241	0.7319	0.9898	0.9922	0.8959	1.001	1.002	1.001	0.9977	1	1	1	1	1	1	1	1	1	1	1	1	1	1	1	1	1	1	1	1	1	1	1	1	1	1	0	0.9791
C1orf21	NM_030806	1	201.4	879.6	1052	1.178	0.2255	0.985	0.9426	0.9345	0.9259	0.8207	0.7974	0.7958	0.9895	0.9851	0.9711	1.001	1	1	1	1	1	0.9985	0.9985	0.9738	0.9985	0.9985	0.9753	0.9985	0.9985	0.9738	0.9985	0.9985	0.9738	0.9969	0.9985	0.9784	0.9954	0.9985	0.9784	0.9985	0.9985	0.9738	0.9985	0.9985	0.9738	NA	NA
RNF2	NM_007212	1	213	296.8	219	0.7117	0.6923	0.9648	0.9562	0.9343	0.876	0.8329	0.8197	0.7527	0.9826	0.9906	0.9212	1.001	1	0.999	1	1	1	0.9414	0.929	0.8056	0.9414	0.9306	0.8333	0.9414	0.929	0.8071	0.9444	0.9275	0.8333	0.946	0.9367	0.7855	0.9429	0.9367	0.7855	0.9383	0.9259	0.7886	0.9383	0.9259	0.7886	NA	NA
SWT1	NM_001105518; NM_017673	2	408.2	625.4	579.8	0.8759	0.6164	0.9441	0.9379	0.9446	0.8839	0.8086	0.8094	0.7528	0.991	0.9931	0.937	1.018	1.015	0.9897	0.9889	1	1	1	1	1	1	1	1	1	1	1	1	1	1	1	1	1	1	1	1	1	1	1	1	1	1	1	0.954
HMCN1	NM_031935	1	140.6	1818	1787	1.132	0.0891	1.152	0.9425	0.9474	0.9334	0.8056	0.8265	0.8036	0.9923	0.9872	0.9806	1.002	1	0.9996	1	1	1	1	1	0.9861	1	1	0.9846	1	1	0.9861	1	1	0.9846	1	1	0.9861	1	1	0.9861	1	1	0.9846	1	1	0.9846	NA	NA
PRG4	NM_001127708; NM_001127709; NM_001127710; NM_005807	4	950.4	1776	1617	0.9683	0.571	1.05	0.9404	0.9419	0.8978	0.8119	0.8142	0.7788	0.9897	0.987	0.9504	1.075	1.077	0.8366	0.837	0.9994	0.9995	1	1	1	1	1	1	1	1	1	1	1	1	1	1	1	1	1	1	1	1	1	1	1	1	0	0.881
C1orf27	NM_001164245; NM_001164246; NM_017847	3	820.4	1030	1009	1.008	0.8218	1.031	0.9451	0.9417	0.8804	0.8174	0.8028	0.7591	0.9905	0.9898	0.9352	1.001	1	1	1	1	1	0.9753	0.9784	0.9892	0.9784	0.9784	0.9907	0.9753	0.9784	0.9892	0.9784	0.9784	0.9907	0.966	0.9784	0.9907	0.966	0.9784	0.9907	0.9753	0.9784	0.9907	0.9753	0.9784	0.9907	0	0.9837
OCLM	NM_022375	1	248.4	72.6	75.2	0.9817	3.243	0.948	0.9468	0.9509	0.7576	0.7819	0.8253	0.6364	0.9894	0.9928	0.8099	1	1	1	1	1	1	0.8549	0.9198	0.8981	0.8549	0.9244	0.9012	0.8519	0.9259	0.8997	0.8519	0.929	0.9028	0.858	0.9259	0.9059	0.8534	0.929	0.9074	0.8596	0.929	0.9012	0.8596	0.929	0.9012	NA	NA
PLA2G4A	NM_024420	1	288.6	253	232.8	0.9175	1.138	0.9974	0.9433	0.9515	0.8743	0.8213	0.8136	0.7312	0.9931	0.991	0.9233	1.005	1	0.9973	1	1	1	0.9522	0.9938	0.9892	0.9645	0.9954	0.9907	0.9583	0.9954	0.9907	0.9645	0.9954	0.9907	0.9506	0.9907	0.9861	0.9506	0.9938	0.9877	0.9552	0.9938	0.9861	0.9552	0.9938	0.9861	NA	NA
LOC440704	NR_033922	1	407	240.2	206.2	1.074	2.12	1.251	0.9457	0.9464	0.8385	0.8157	0.8216	0.7277	0.9593	0.9784	0.8676	1	1	1	1	1	1	0.7207	0.8256	0.696	0.7407	0.841	0.6975	0.7253	0.8318	0.6975	0.7377	0.8457	0.6975	0.7315	0.7917	0.662	0.7253	0.7901	0.6636	0.7269	0.8148	0.6713	0.7269	0.8148	0.6713	NA	NA
RGS18	NM_130782	1	270.6	135.2	142.6	0.7672	1.456	0.7276	0.9215	0.9438	0.8491	0.8079	0.8115	0.7115	0.9944	0.9919	0.892	1.002	1	0.9985	1	1	1	0.7423	0.767	0.7022	0.7392	0.7608	0.6898	0.7392	0.7701	0.7006	0.7407	0.7639	0.6867	0.7238	0.7392	0.7052	0.7346	0.7423	0.7052	0.7361	0.7608	0.7083	0.7361	0.7608	0.7083	NA	NA
RGS21	NM_001039152	1	292.8	207.8	153.6	0.9886	1.885	1.338	0.9362	0.9522	0.8499	0.8008	0.8245	0.7238	0.987	0.987	0.9047	1	1	1	1	1	1	0.9815	0.9707	0.9012	0.983	0.9707	0.9012	0.9799	0.9676	0.8966	0.983	0.9707	0.9012	0.9799	0.9676	0.8889	0.9799	0.9676	0.8889	0.9799	0.9645	0.892	0.9799	0.9645	0.892	NA	NA
RGS1	NM_002922	1	328.8	120.4	75.8	0.6235	2.705	0.9906	0.9393	0.9483	0.7973	0.8074	0.8242	0.6761	0.9894	0.9884	0.8571	1	1	1	1	1	1	1	1	0.9892	1	1	0.9938	1	1	0.9892	1	1	0.9938	1	1	0.9877	1	1	0.9877	1	1	0.9892	1	1	0.9892	NA	NA
RGS13	NM_002927; NM_144766	2	603.6	338	262	0.9797	2.258	1.261	0.9374	0.9443	0.8195	0.8061	0.8174	0.6793	0.9939	0.9937	0.8746	1	1.001	1	0.9991	1	1	1	1	0.9938	1	1	0.9985	1	1	0.9938	1	1	0.9985	1	1	0.9938	1	1	0.9938	1	1	0.9923	1	1	0.9923	0	0.9818
RGS2	NM_002923	1	381.6	104.4	101.2	0.8651	3.262	0.8927	0.9506	0.9434	0.8065	0.8182	0.8166	0.6628	0.9941	0.9885	0.8602	1	1	0.9979	1	1	1	0.821	0.8673	0.8565	0.8025	0.8426	0.841	0.8272	0.8642	0.8519	0.8025	0.841	0.8395	0.8488	0.875	0.8519	0.8287	0.875	0.8519	0.8333	0.8796	0.8519	0.8333	0.8796	0.8519	NA	NA
TROVE2	NM_001173524; NR_033393; NM_001042369; NM_001042370; NM_001173525; NM_004600	6	1786	1301	1375	1.011	1.418	0.9889	0.9424	0.9412	0.864	0.8122	0.8144	0.7416	0.9892	0.9909	0.9153	1.028	1.026	0.9051	0.9095	0.9995	0.9995	1	1	1	1	1	1	1	1	1	1	1	1	1	1	1	1	1	1	1	1	1	1	1	1	0.8333	0.9091
CDC73	NM_024529	1	199.4	402.6	441.8	0.8585	0.3875	0.7825	0.9407	0.9478	0.9086	0.8121	0.8074	0.7889	0.9878	0.991	0.9548	1.001	1	1	1	1	1	0.9799	0.9799	0.9738	0.9784	0.9753	0.9753	0.983	0.983	0.9738	0.9799	0.9753	0.9753	0.983	0.9815	0.9691	0.983	0.9815	0.9691	0.9784	0.983	0.9691	0.9784	0.983	0.9691	NA	NA
MIR1278	NR_031691	1	0	14.4	0	0	0	2.052	NA	NA	0.1389	NA	NA	0	NA	NA	0.2639	NA	NA	NA	NA	NA	NA	NA	NA	NA	NA	NA	NA	NA	NA	NA	NA	NA	NA	NA	NA	NA	NA	NA	NA	NA	NA	NA	NA	NA	NA	NA	NA
CFH	NM_000186; NM_001014975	2	479.8	519.4	577.2	1.059	1.04	0.9418	0.931	0.9371	0.8868	0.8084	0.8133	0.7528	0.991	0.9842	0.9349	1.026	1.02	0.9598	0.9649	0.9954	0.9954	0.9985	0.9938	0.9306	0.9985	0.9938	0.9151	1	1	0.9244	1	0.9954	0.9151	0.9954	0.9985	0.9491	0.9954	0.9985	0.9491	1	0.9985	0.9228	1	0.9985	0.9228	0	0.9325
CFHR3	NM_001166624; NM_021023	2	635.8	231.2	236.8	0.8874	2.376	0.8681	0.9409	0.9377	0.7881	0.8015	0.8081	0.6756	0.9865	0.9874	0.8711	1.057	1.043	0.9668	0.9747	1.001	1.001	0.929	0.929	0.8657	0.9336	0.9228	0.8472	0.9321	0.9259	0.8611	0.9352	0.9244	0.8688	0.9228	0.9228	0.8611	0.9259	0.9244	0.8611	0.9228	0.9228	0.8596	0.9228	0.9228	0.8596	0	0.9818
CFHR1	NM_002113	1	290.4	103.6	106.4	0.9467	2.584	0.922	0.9342	0.9421	0.7896	0.8195	0.8065	0.6525	0.9944	0.9862	0.8591	1.28	1.261	0.7988	0.8784	1.052	1.052	0.8488	0.8673	0.8318	0.8534	0.8843	0.8704	0.8179	0.8333	0.8611	0.8364	0.8534	0.8951	0.8272	0.8642	0.8796	0.8333	0.8642	0.8796	0.8534	0.8627	0.8781	0.8519	0.8657	0.8796	NA	NA
CFHR4	NM_001201550; NM_001201551; NM_006684	3	1045	495.2	443.6	0.8941	2.187	1.019	0.9518	0.9393	0.8409	0.8183	0.8145	0.7347	0.9923	0.9906	0.8954	1.031	1.028	0.9578	0.9636	0.9998	0.9998	1	1	0.963	1	1	0.9691	1	1	0.9707	1	0.9985	0.9753	1	1	0.9491	1	1	0.9491	1	1	0.9599	1	1	0.9599	0	0.9846
CFHR2	NM_005666	1	371.4	78.6	67.6	0.753	4.137	0.8757	0.9527	0.9424	0.7455	0.8047	0.8094	0.6438	0.9941	0.9887	0.8066	1.134	1.022	0.882	0.8824	0.956	0.9557	1	1	0.9784	1	1	0.9722	1	1	0.9846	1	1	0.9861	1	1	0.9784	1	1	0.9799	1	1	0.9815	1	1	0.9815	NA	NA
CFHR5	NM_030787	1	312.2	213.4	209.2	0.8537	1.274	0.871	0.9484	0.9353	0.8604	0.8241	0.804	0.7348	0.9914	0.9904	0.9194	1.005	1	1.001	1	1	1	0.9537	0.9568	0.963	0.9522	0.9537	0.9522	0.9552	0.9599	0.963	0.9475	0.9537	0.9522	0.9275	0.9367	0.9552	0.9352	0.9429	0.9552	0.9491	0.9583	0.9568	0.9491	0.9583	0.9568	NA	NA
CRB1	NM_001193640; NM_201253	2	522.2	917.2	916.8	1.099	0.625	1.097	0.9437	0.9483	0.9051	0.8126	0.8311	0.778	0.9945	0.9893	0.9468	1.003	1	0.9986	0.9997	1	1	0.909	0.8966	0.9182	0.9244	0.9259	0.929	0.9059	0.8966	0.9198	0.9244	0.9259	0.929	0.8997	0.892	0.9136	0.8935	0.892	0.9136	0.9074	0.8966	0.9167	0.9074	0.8966	0.9167	0	0.9675
C1orf53	NM_001024594	1	242.2	60.2	60.6	1.024	4.093	1.017	0.9307	0.9472	0.6346	0.7657	0.8241	0.5382	0.9769	0.9926	0.7342	1	1	1	1	1	1	0.8719	0.8735	0.9105	0.8418	0.841	0.8827	0.8704	0.8765	0.9136	0.841	0.841	0.8858	0.8688	0.8735	0.9074	0.8534	0.8735	0.9074	0.8627	0.8673	0.9074	0.8627	0.8673	0.9074	NA	NA
LHX9	NM_001014434; NM_020204	2	656.4	418.4	351.6	0.9012	1.719	1.039	0.9465	0.9397	0.8599	0.8197	0.8178	0.739	0.9915	0.9878	0.913	1.003	1	0.997	1	1	1	1	1	1	1	1	1	1	1	1	1	1	1	1	1	1	1	1	1	1	1	1	1	1	1	1	0.9818
NEK7	NM_133494	1	204.4	343.4	390.6	1.091	0.5709	0.9593	0.9416	0.9521	0.8841	0.8141	0.8249	0.7606	0.9908	0.9912	0.9388	1.002	1	0.9989	1	1	1	0.9985	0.9985	0.9784	0.9985	0.9985	0.9738	0.9969	0.9985	0.9769	0.9985	0.9985	0.9738	0.9985	1	0.9753	1	1	0.9769	0.9954	0.9985	0.9738	0.9954	0.9985	0.9738	NA	NA
PTPRC	NM_002838; NM_080921; NM_080923	3	721.8	975.6	1218	1.104	1.252	0.9505	0.9466	0.9377	0.894	0.823	0.816	0.7735	0.991	0.9895	0.9463	1.002	1	0.9995	0.9998	1	1	0.9985	0.9985	0.9475	0.9985	0.9985	0.9352	0.9985	0.9985	0.9444	0.9985	0.9985	0.9367	1	0.9969	0.8981	1	0.9969	0.8997	0.9985	0.9985	0.9491	0.9985	0.9985	0.9491	0	0.9579
NR5A2	NM_003822; NM_205860	2	462.8	910	789.2	0.9136	0.5368	1.059	0.9427	0.9464	0.8967	0.814	0.8181	0.7677	0.9883	0.9914	0.9448	1.002	1	0.9984	1	1	1	1	1	0.9892	1	1	0.9846	1	1	0.9892	1	1	0.9846	1	1	0.9892	1	1	0.9892	1	1	0.9877	1	1	0.9877	0	0.981
FAM58BP	NM_001105517	1	331.4	80.8	74.6	0.8713	3.871	0.944	0.9437	0.9481	0.755	0.8284	0.822	0.6436	0.9893	0.9897	0.8267	1	1	1	1	0.9977	0.9977	0.8472	0.821	0.8565	0.8164	0.784	0.8426	0.841	0.8133	0.8549	0.8148	0.7793	0.8426	0.8225	0.8225	0.8611	0.8225	0.8225	0.8596	0.8426	0.8225	0.8596	0.8426	0.8225	0.8596	NA	NA
CAMSAP1L1	NM_203459	1	228.4	525.4	537.2	0.8433	0.3586	0.825	0.9404	0.9299	0.9166	0.8109	0.8187	0.796	0.9892	0.9904	0.9616	1.001	1	0.9996	1	1	1	0.8796	0.9182	0.7778	0.8873	0.929	0.7793	0.8889	0.9182	0.7778	0.8904	0.929	0.7793	0.8812	0.892	0.7685	0.8735	0.892	0.7685	0.8781	0.912	0.7716	0.8781	0.912	0.7716	NA	NA
GPR25	NM_005298	1	372.2	98	78	0.8288	3.955	1.042	0.9615	0.9468	0.8041	0.8308	0.8189	0.6898	0.9949	0.9893	0.8449	1	1	1	1	1	1	0.5201	0.5509	0.5741	0.4938	0.5309	0.5556	0.5185	0.5525	0.5741	0.4954	0.5309	0.5571	0.5077	0.5556	0.5633	0.5247	0.5602	0.5633	0.5216	0.5648	0.5648	0.5216	0.5648	0.5648	NA	NA
C1orf106	NM_018265; NM_001142569	2	388	720.6	647	0.8943	0.5362	0.9961	0.9502	0.9454	0.8926	0.8195	0.8304	0.7746	0.9471	0.9845	0.9012	1.002	1	0.6135	1	1	1	0.9738	0.9877	0.9784	0.9707	0.9923	0.9799	0.9738	0.9892	0.966	0.9738	0.9923	0.9799	0.9738	0.9877	0.9769	0.9753	0.9877	0.9769	0.9722	0.9877	0.9753	0.9722	0.9877	0.9753	1	0.9818
IGFN1	NM_001164586	1	154	1059	1147	1.121	0.1505	1.035	0.9456	0.9506	0.925	0.8138	0.8247	0.7941	0.9904	0.9909	0.9751	1.086	1.061	0.9334	0.9419	1	1	0.8426	0.892	0.8225	0.8333	0.8812	0.8194	0.8333	0.8843	0.8071	0.8302	0.8765	0.8102	0.8333	0.8704	0.8179	0.8395	0.8735	0.8179	0.8364	0.8858	0.8164	0.8364	0.8858	0.8164	NA	NA
PKP1	NM_000299; NM_001005337	2	567.4	858.8	770	0.821	0.6037	0.9155	0.9397	0.9507	0.9124	0.8114	0.8238	0.7809	0.9878	0.9933	0.9583	1.002	1	1.001	1	1	1	1	1	0.9985	1	1	0.9985	1	1	0.9985	1	1	0.9985	1	1	0.9985	1	1	0.9985	1	1	0.9985	1	1	0.9985	0	0.9818
RPS10P7	NR_026667	1	207.4	60.6	61.8	1.035	3.474	1.015	0.9482	0.9392	0.6766	0.8058	0.8361	0.5611	0.9223	0.9508	0.7591	1.014	1	0.9693	1	1.006	1.006	0.8781	0.8611	0.8657	0.8742	0.858	0.8858	0.9012	0.8812	0.9105	0.8719	0.8565	0.8889	0.9043	0.8966	0.9259	0.9182	0.8966	0.9259	0.912	0.8966	0.9244	0.912	0.8966	0.9244	NA	NA
NAV1	NM_020443; NM_001167738	2	343	2009	2456	1.153	0.16	0.9388	0.9391	0.9481	0.9237	0.8129	0.8239	0.7966	0.9734	0.9948	0.9547	1	1	0.9995	1	1	1	0.9969	1	0.9552	0.9985	1	0.9568	0.9969	1	0.9552	0.9969	1	0.9583	0.9938	0.9985	0.9599	0.9954	0.9985	0.9599	0.9969	0.9985	0.9506	0.9969	0.9985	0.9506	0.9994	0.9545
MIR1231	NR_031599	1	0	23.6	0	0	0	2.961	NA	NA	0.1441	NA	NA	0	NA	NA	0.1949	Inf	NA	NA	NA	NA	NA	NA	NA	NA	NA	NA	NA	NA	NA	NA	NA	NA	NA	NA	NA	NA	NA	NA	NA	NA	NA	NA	NA	NA	NA	NA	NA
IPO9	NM_018085	1	190	1117	1082	1.094	0.1921	1.129	0.9419	0.9463	0.9278	0.8101	0.8295	0.7961	0.9329	0.9937	0.9175	1.001	1	0.9992	1	1	1	0.8719	0.9398	0.9198	0.875	0.9398	0.9213	0.8735	0.9429	0.9228	0.875	0.9398	0.9213	0.8519	0.9182	0.9043	0.8565	0.9213	0.9074	0.8642	0.9398	0.9182	0.8642	0.9398	0.9182	NA	NA
SHISA4	NR_030775; NM_198149	2	662	248	304.2	1.168	2.496	0.9402	0.9461	0.9341	0.8153	0.8139	0.8054	0.679	0.9934	0.9873	0.8661	1.001	1.002	1.001	0.9984	1	1	1	1	0.8472	1	1	0.858	1	1	0.8441	1	1	0.8627	1	1	0.8812	1	1	0.8812	1	1	0.8488	1	1	0.8488	1	0.9656
TIMM17A	NM_006335	1	418.6	154.4	94.4	0.6567	2.912	1.074	0.9449	0.9412	0.8316	0.7903	0.806	0.715	0.9936	0.9904	0.8886	1	1	1	1	1	1	0.9367	0.9228	0.9398	0.9367	0.9182	0.929	0.9336	0.9167	0.9398	0.9352	0.9182	0.9306	0.9259	0.9198	0.9414	0.9336	0.9198	0.9414	0.929	0.9136	0.9398	0.929	0.9136	0.9398	NA	NA
RNPEP	NM_020216	1	359.6	190.8	223.6	1.069	1.72	0.9127	0.9454	0.9372	0.8606	0.8309	0.817	0.74	0.9893	0.9922	0.913	1.003	1	0.9972	1	1	1	1	1	0.9877	1	1	0.9861	1	1	0.9861	1	1	0.9861	1	1	0.9799	1	1	0.9799	1	1	0.9815	1	1	0.9815	NA	NA
ELF3	NM_001114309; NM_004433	2	584.8	567.2	574	1.037	1.058	1.025	0.9397	0.9538	0.8791	0.808	0.8276	0.7525	0.9854	0.9938	0.9228	1.001	1	1.001	1	1	1	1	1	0.9506	1	1	0.9398	1	1	0.9506	1	1	0.9398	1	1	0.9383	1	0.9985	0.9383	1	0.9985	0.946	1	0.9985	0.946	0	0.9818
GPR37L1	NM_004767	1	381.8	239.4	245.6	1.153	1.792	1.124	0.9365	0.9371	0.8772	0.8103	0.8146	0.7352	0.921	0.9885	0.8388	1	1	1	1	1.001	1.001	0.8364	0.8457	0.8148	0.8102	0.821	0.7994	0.8395	0.8441	0.8133	0.8086	0.8272	0.7994	0.8534	0.858	0.841	0.8565	0.858	0.841	0.8565	0.8611	0.838	0.8565	0.8611	0.838	NA	NA
PTPRVP	NR_002930	1	291	367.2	455.4	1.283	0.8201	1.035	0.9482	0.9443	0.8971	0.8204	0.8213	0.7707	0.9833	0.9416	0.9379	1.002	1	1.002	1	1	1	0.9136	0.9136	0.8843	0.9167	0.912	0.8858	0.912	0.912	0.8812	0.9136	0.9151	0.8873	0.8951	0.9105	0.8765	0.9136	0.9105	0.8765	0.909	0.9059	0.8719	0.909	0.9059	0.8719	NA	NA
LGR6	NM_001017403; NM_021636; NM_001017404	3	782	805	923	1.083	0.9131	0.944	0.9439	0.9379	0.8793	0.8117	0.8036	0.7548	0.992	0.9854	0.9342	1.003	1.001	1	0.9987	1	1	1	1	0.9769	1	1	0.983	1	1	0.9799	1	1	0.9846	1	1	0.9861	1	1	0.9861	1	1	0.9799	1	1	0.9799	1	0.9848
PPP1R12B	NM_001167857; NM_001167858; NM_002481; NM_032103; NM_032104; NM_001197131	6	1380	3173	3606	0.9742	0.8587	0.8858	0.9429	0.9446	0.9099	0.8155	0.8159	0.7826	0.9638	0.9912	0.9346	1.001	1.001	0.9982	0.9995	1	1	1	1	0.9923	1	1	0.9877	1	1	0.9923	1	1	0.9877	1	1	1	1	1	1	1	1	0.9892	1	1	0.9892	0.5	0.5
FAM202A	NR_038451	1	278.6	554.8	561.4	1.147	0.5694	1.134	0.9352	0.9433	0.9034	0.8041	0.8291	0.7689	0.9544	0.7286	0.9297	1	1	0.9455	1	1	1	0.9799	0.983	0.9568	0.9799	0.9846	0.9552	0.9799	0.983	0.9568	0.9799	0.9846	0.9552	0.9799	0.9722	0.9583	0.9799	0.9722	0.9583	0.9799	0.983	0.9583	0.9799	0.983	0.9583	NA	NA
LOC641515	NR_038135	1	357.6	90	98.8	1.043	3.776	0.9505	0.9433	0.9452	0.7756	0.8239	0.8182	0.6622	0.9899	0.9911	0.8333	1	1	1	1	1	1	0.892	0.8781	0.8565	0.8781	0.8549	0.8241	0.8951	0.8781	0.8565	0.8796	0.8549	0.8256	0.892	0.8827	0.8549	0.892	0.8827	0.8549	0.8951	0.8827	0.8565	0.8951	0.8827	0.8565	NA	NA
LOC148709	NR_002929	1	317	191.4	196.8	0.9785	1.576	0.9519	0.9563	0.9445	0.8642	0.8242	0.8063	0.7471	0.9411	0.9483	0.8527	1.002	1	1.002	1	1	1	0.8873	0.8997	0.8827	0.9167	0.9182	0.9136	0.8889	0.8997	0.8827	0.9167	0.9213	0.912	0.8873	0.9059	0.8858	0.8966	0.9059	0.8858	0.8997	0.9059	0.8843	0.8997	0.9059	0.8843	NA	NA
TMEM183A	NM_138391	1	345.8	120.2	177.6	0.9232	1.798	0.625	0.9414	0.9445	0.8702	0.8198	0.8132	0.7404	0.9842	0.9931	0.9151	1.733	1.745	0.2093	0.2102	1.042	1.07	0.7608	0.7052	0.6343	0.7407	0.6898	0.6358	0.9954	0.9892	0.9321	0.9907	0.9815	0.9259	0.9877	0.9691	0.909	0.9784	0.9645	0.9074	0.9877	0.966	0.9074	0.9799	0.9645	0.909	NA	NA
TMEM183B	NM_001079809	1	388	144.2	129.8	0.8869	2.651	0.9855	0.9414	0.9361	0.8169	0.8351	0.8015	0.7004	0.9923	0.9866	0.8849	2.085	2.061	0	0	0.9436	0.9052	0.804	0.7778	0.7546	0.8071	0.784	0.7577	0	0	0	0	0	0	0.9815	0.9753	0.9383	0.9537	0.9614	0.9151	0.9722	0.9753	0.929	0.9614	0.9583	0.912	NA	NA
PPFIA4	NM_015053	1	281.4	309.6	462.8	1.059	0.6437	0.7084	0.9443	0.9453	0.8837	0.7965	0.8138	0.7752	0.9914	0.9893	0.949	1.001	1	1.001	1	1	1	0.9815	0.983	0.9537	0.9722	0.9815	0.9506	0.983	0.983	0.9568	0.9784	0.9815	0.9506	0.9892	0.9954	0.9599	0.9954	0.9938	0.9599	0.9907	0.9877	0.9645	0.9907	0.9877	0.9645	NA	NA
ADORA1	NM_000674; NM_001048230	2	544.8	375	396.2	0.8044	1.111	0.7594	0.944	0.9365	0.8699	0.8102	0.8069	0.7456	0.9914	0.9864	0.92	1.001	1.001	1.001	0.9994	1	1	0.9969	0.9985	0.9321	1	1	0.9414	0.9985	0.9985	0.9306	1	1	0.9398	0.9923	0.9954	0.9321	0.9923	0.9969	0.9321	0.9969	0.9985	0.929	0.9969	0.9985	0.929	0	0.9656
BTG2	NM_006763	1	358.8	245.6	280.8	1.195	1.527	1.046	0.9402	0.9459	0.8754	0.802	0.8155	0.7305	0.9929	0.9911	0.9186	1.001	1	1.001	1	1	1	0.9491	0.966	0.9506	0.9568	0.9691	0.9367	0.9568	0.966	0.9506	0.966	0.9691	0.9352	0.9429	0.9599	0.9506	0.963	0.963	0.9506	0.9537	0.963	0.9491	0.9537	0.963	0.9491	NA	NA
PRELP	NM_002725; NM_201348	2	482.6	1022	1095	1.087	0.4789	1.015	0.9437	0.9399	0.909	0.812	0.8172	0.7842	0.9408	0.9888	0.9098	1.001	1.001	0.9994	0.9991	1	1	0.8889	0.909	0.8457	0.8781	0.9105	0.841	0.8873	0.9059	0.8457	0.875	0.9074	0.841	0.9105	0.9136	0.858	0.9105	0.9167	0.8565	0.8951	0.912	0.8549	0.8951	0.912	0.8549	0	0.9815
OPTC	NM_014359	1	418.6	130.6	93.2	0.7448	3.346	1.044	0.9635	0.9441	0.7963	0.8348	0.8323	0.6708	0.9979	0.9924	0.8545	1	1	1	1	1	1	0.9707	0.9352	0.8009	0.9753	0.9336	0.8117	0.9707	0.9367	0.7994	0.9738	0.9321	0.8102	0.9522	0.9244	0.7963	0.9676	0.9228	0.7963	0.9552	0.9136	0.7932	0.9552	0.9136	0.7932	NA	NA
ATP2B4	NM_001001396; NM_001684	2	372.2	1681	1611	1.051	0.2432	1.099	0.9449	0.9377	0.9198	0.8105	0.8044	0.7918	0.9913	0.9914	0.966	1.001	1	0.9999	0.9995	1	1	1	1	0.9614	1	1	0.963	1	1	0.9599	1	1	0.963	1	1	0.963	1	1	0.963	1	1	0.9614	1	1	0.9614	0	0.9818
SNORA77	NR_003019	1	0	20.6	0	0	0	1.902	NA	NA	0.165	NA	NA	0.06796	NA	NA	0.2524	NA	NA	NA	NA	NA	NA	NA	NA	NA	NA	NA	NA	NA	NA	NA	NA	NA	NA	NA	NA	NA	NA	NA	NA	NA	NA	NA	NA	NA	NA	NA	NA
LAX1	NM_001136190; NM_017773	2	600.8	566.6	511.8	0.9451	1.097	1.044	0.9445	0.9437	0.8712	0.8023	0.8146	0.7575	0.9379	0.9837	0.8687	1	1	1	0.9995	1	1	0.9954	0.9985	0.9614	1	1	0.9753	0.9954	0.9985	0.9614	1	1	0.9753	0.9892	0.9985	0.9645	0.9954	0.9969	0.9645	0.9923	0.9969	0.966	0.9923	0.9969	0.966	0	0.9818
ZC3H11A	NM_014827	1	274.6	386.2	372.2	0.899	0.6633	0.933	0.9377	0.9381	0.8995	0.7985	0.8048	0.7659	0.9871	0.984	0.9518	1.002	1	0.8	1	1	1	0.9815	0.9892	0.9275	0.9892	0.9907	0.9182	0.9815	0.9815	0.9383	0.9892	0.9907	0.9182	0.963	0.9722	0.9275	0.9738	0.9784	0.9275	0.983	0.9846	0.929	0.983	0.9846	0.929	NA	NA
ZBED6	NM_001174108	1	236.8	236.4	256.6	1.007	0.9296	0.9281	0.9337	0.9519	0.8731	0.7935	0.8032	0.7394	0.9891	0.9873	0.9255	1	1	1	1	1	1	0.9136	0.9105	0.8426	0.9228	0.9151	0.8488	0.9198	0.9105	0.838	0.9213	0.9151	0.8488	0.9136	0.8981	0.8519	0.9028	0.8997	0.8503	0.9182	0.909	0.8488	0.9182	0.909	0.8488	NA	NA
SNRPE	NM_003094	1	334.8	128.4	132.2	0.9862	2.498	0.9581	0.944	0.9486	0.8271	0.8215	0.8292	0.7056	0.997	0.9886	0.8723	1.003	1	0.9631	1	1	1	0.8688	0.8534	0.8673	0.8796	0.8565	0.8611	0.8704	0.858	0.8673	0.8796	0.8534	0.8627	0.8719	0.8688	0.8673	0.8704	0.8688	0.8673	0.8673	0.858	0.8704	0.8673	0.858	0.8704	NA	NA
SOX13	NM_005686	1	265.6	293	420.8	1.192	0.7526	0.8304	0.9468	0.9428	0.8997	0.8237	0.8155	0.7618	0.9919	0.9902	0.9386	1.001	1	1.001	1	1	1	0.7608	0.8133	0.7423	0.7824	0.8364	0.7762	0.767	0.8194	0.7485	0.787	0.8364	0.7762	0.7608	0.8086	0.7346	0.7731	0.8086	0.733	0.767	0.8117	0.7407	0.767	0.8117	0.7407	NA	NA
MDM4	NM_001204171; NM_001204172; NM_002393; NR_024171	4	834.8	3193	3195	0.9383	0.2462	0.9426	0.9425	0.949	0.9251	0.8113	0.8289	0.7965	0.8633	0.9909	0.8467	1.001	1.001	0.9997	0.9995	1	1	1	1	1	1	1	1	1	1	1	1	1	1	1	1	1	1	1	1	1	1	1	1	1	1	0	0.965
NFASC	NM_001005388; NM_001005389; NM_001160332; NM_001160333; NM_015090; NM_001160331	6	1321	4604	3795	0.9763	0.5784	1.206	0.941	0.944	0.9145	0.8142	0.8127	0.7851	0.9899	0.9882	0.964	1.002	1.001	0.9997	0.9992	1	1	1	1	0.9676	1	1	0.9691	1	1	0.9676	1	1	0.9691	1	1	1	1	1	1	1	1	0.9676	1	1	0.9676	0.4994	0.9846
CNTN2	NM_005076	1	191.6	693	735.4	1.106	0.2883	1.043	0.9385	0.9405	0.9201	0.8102	0.8278	0.7962	0.988	0.9906	0.9677	1.001	1	0.9997	1	1	1	0.7731	0.7855	0.7948	0.7809	0.7886	0.8009	0.7716	0.7886	0.7963	0.784	0.7886	0.7994	0.7824	0.8009	0.8056	0.7654	0.8009	0.804	0.7778	0.7855	0.7978	0.7778	0.7855	0.7978	NA	NA
TMCC2	NM_014858; NM_001242925	2	506.4	692.2	625.6	0.99	0.8103	1.086	0.9386	0.9423	0.8928	0.8127	0.8132	0.7576	0.991	0.9921	0.9428	1.002	1	0.9993	1	1	1	1	1	1	1	1	0.9985	1	1	1	1	1	0.9985	1	1	1	1	1	0.9985	1	1	1	1	1	1	1	0.9691
LOC284576	NR_038425	1	236	227.8	219.6	0.9113	0.9794	0.9455	0.9353	0.9415	0.8745	0.8224	0.8136	0.7656	0.8862	0.9339	0.8543	1.002	1	1	1	1	1	0.9769	1	0.9969	0.9769	1	1	0.9769	0.9985	0.9969	0.9753	1	1	0.9769	0.9954	0.9969	0.9707	0.9985	0.9969	0.9769	1	0.9969	0.9769	1	0.9969	NA	NA
CDK18	NM_002596; NM_212502; NM_212503	3	969.4	926.8	791.6	0.9615	1.182	1.13	0.9419	0.9495	0.8822	0.814	0.824	0.7538	0.9907	0.9893	0.9309	1.001	1	0.9995	1	1	1	1	1	1	1	1	1	1	1	1	1	1	1	1	1	1	1	1	1	1	1	1	1	1	1	0	0.9826
MFSD4	NM_181644	1	218.6	372.6	400.6	1.131	0.6171	1.052	0.9381	0.9396	0.9071	0.8048	0.8033	0.7772	0.9426	0.9826	0.9163	1	1	1	1	1	1	0.9846	0.983	0.9352	0.9815	0.983	0.9414	0.9861	0.983	0.9383	0.9815	0.983	0.9414	0.9691	0.9799	0.9306	0.9738	0.9799	0.9306	0.983	0.983	0.9321	0.983	0.983	0.9321	NA	NA
FAM72A	NM_001123168	1	276.2	198.8	148.6	0.9185	1.707	1.229	0.9367	0.9471	0.827	0.7995	0.811	0.6761	0.9838	0.9964	0.8783	2.421	2.184	0.1782	0.1835	0.9194	0.9173	0.6142	0.6358	0.7269	0.6343	0.6528	0.696	0.6728	0.7114	0.6019	0.6497	0.6744	0.5818	0.7022	0.7469	0.696	0.7037	0.7469	0.6929	0.696	0.7562	0.7006	0.6975	0.7562	0.6975	NA	NA
AVPR1B	NM_000707	1	317.2	166	163.2	1.062	2.065	1.081	0.951	0.9357	0.8349	0.8186	0.7976	0.7133	0.9877	0.9937	0.8723	1	1	1	1	1	1	0.9259	0.9336	0.8873	0.9198	0.9105	0.8735	0.9259	0.9336	0.8904	0.9198	0.9136	0.8719	0.9182	0.8981	0.8719	0.9151	0.8981	0.875	0.929	0.909	0.8796	0.929	0.909	0.8796	NA	NA
CTSE	NM_001910; NM_148964	2	567.6	318.6	339.4	0.9068	1.518	0.8507	0.9487	0.9422	0.8606	0.8179	0.8178	0.7476	0.9817	0.9926	0.9077	1.001	1.002	1	0.9978	1	1	1	1	1	1	1	1	1	1	1	1	1	1	1	1	1	1	1	1	1	1	1	1	1	1	0	0.9804
SRGAP2	NM_001042758; NM_001170637; NM_015326	3	699	1389	1244	0.9633	0.6002	1.028	0.9429	0.9428	0.9078	0.8131	0.8203	0.7808	0.9891	0.9908	0.9536	1.013	1.007	0.9079	0.9614	0.9963	0.9963	1	0.9985	0.9753	1	0.9954	0.9676	1	1	0.9707	1	0.9969	0.966	0.9985	0.9923	0.966	0.9985	0.9923	0.966	1	0.9969	0.9707	1	0.9969	0.9707	0	0.9848
IKBKE	NM_001193321; NM_001193322; NM_014002	3	748.6	901	848.2	0.9602	0.8453	1.023	0.9493	0.9452	0.8817	0.8133	0.8239	0.7523	0.9917	0.9939	0.9314	1.001	1	0.9995	1	1	1	0.9969	1	0.983	0.9969	1	0.983	0.9969	1	0.983	0.9969	1	0.983	0.9969	1	0.9846	0.9969	1	0.9861	0.9969	1	0.9846	0.9969	1	0.9846	0	0.9837
RASSF5	NM_182663; NM_182664; NM_182665	3	726.8	864.6	858.2	0.9286	0.7885	0.9391	0.9347	0.9458	0.8767	0.8047	0.8154	0.7599	0.9879	0.9915	0.9294	1.001	1.001	0.9995	0.9988	1	1	1	0.9985	0.9861	1	1	0.9861	1	1	0.9877	1	1	0.9861	0.9938	0.9954	0.9861	0.9938	0.9954	0.9861	1	0.9985	0.9861	1	0.9985	0.9861	0.8333	0.9848
DYRK3	NM_001004023; NM_003582	2	688.8	405.4	421.8	1.103	1.795	1.059	0.9464	0.9416	0.8559	0.8179	0.8104	0.7292	0.9934	0.9861	0.9077	1.001	1	1.001	1	1	1	0.9907	0.9969	0.9892	0.9892	0.9938	0.9846	0.9907	0.9969	0.9892	0.9907	0.9969	0.9846	0.9861	0.9907	0.9877	0.9861	0.9907	0.9877	0.9907	0.9969	0.9877	0.9907	0.9969	0.9877	0	0.9818
MAPKAPK2	NM_004759; NM_032960	2	588	525.2	616.8	1.108	1.047	0.9223	0.9449	0.9449	0.8915	0.8165	0.8224	0.7544	0.9864	0.9908	0.9216	1	1	1	0.9996	1	1	0.9892	0.9892	0.8827	0.9861	0.9892	0.8951	0.9892	0.9892	0.8843	0.9861	0.9892	0.8935	0.9861	0.9861	0.8951	0.983	0.9861	0.8904	0.9892	0.9892	0.8889	0.9892	0.9892	0.8889	0	0.954
IL19	NM_153758; NM_013371	2	535.8	238.4	189.4	0.7469	2.225	0.9308	0.9419	0.944	0.8163	0.8289	0.8093	0.6804	0.9905	0.9869	0.8557	1.001	1.001	0.9955	0.9987	1	1	0.9444	0.9444	0.9398	0.946	0.9444	0.9259	0.946	0.9444	0.9398	0.9414	0.9429	0.9228	0.9784	0.9784	0.9367	0.9784	0.9784	0.9367	0.9506	0.9506	0.9414	0.9506	0.9506	0.9414	1	0.9559
IL20	NM_018724	1	265.2	96.4	86.6	0.8099	2.48	0.9017	0.9469	0.9427	0.7946	0.8406	0.8115	0.6784	0.9885	0.9955	0.8465	1	1	1	1	1	1	0.9784	0.9522	0.9151	0.9738	0.9352	0.9213	0.9784	0.9537	0.9151	0.9722	0.9259	0.9213	0.983	0.9753	0.9136	0.9799	0.9722	0.9136	0.9861	0.9676	0.912	0.9861	0.9676	0.912	NA	NA
IL24	NM_001185156; NM_001185157; NM_001185158; NM_006850	4	1115	623.6	620.8	0.9706	1.761	0.9681	0.9462	0.9457	0.8323	0.8164	0.8172	0.7097	0.9903	0.9909	0.8897	1.343	1.338	0.5032	0.4953	0.9922	0.9929	0.9799	0.9907	0.9892	0.9753	0.9846	0.9923	1	1	1	1	1	0.9985	1	1	1	1	1	1	1	1	1	1	1	1	0	0.9667
PFKFB2	NM_001018053; NM_006212	2	514.2	989.2	864.2	0.9577	0.6678	1.023	0.9398	0.935	0.9027	0.7998	0.8071	0.7766	0.9866	0.9903	0.9521	1.001	1	1	1	1	1	0.9568	0.9552	0.9398	0.9552	0.9537	0.9321	0.9552	0.9522	0.9383	0.9568	0.9537	0.9321	0.9861	0.9907	0.946	0.9907	0.9907	0.946	0.9583	0.9568	0.9414	0.9583	0.9568	0.9414	0	0.9818
C4BPB	NM_001017365; NM_001017366; NM_000716; NM_001017364; NM_001017367	5	1340	447.4	373.2	0.8471	3.062	1.025	0.94	0.9379	0.7725	0.8055	0.811	0.6504	0.992	0.9887	0.8333	1.002	1.001	0.9983	1.001	1	1	1	1	1	1	1	1	1	1	1	1	1	1	1	1	1	1	1	1	1	1	1	1	1	1	0.8333	0.9758
C4BPA	NM_000715	1	294.2	179.4	169.4	0.8716	1.514	0.9232	0.9457	0.9402	0.8551	0.8028	0.8144	0.7302	0.9941	0.9864	0.9052	1.001	1	1.001	1	1	1	0.9954	0.9892	0.9722	0.9938	0.9846	0.9599	0.9954	0.9892	0.9691	0.9954	0.9877	0.9614	0.9985	0.9892	0.9722	0.9954	0.9892	0.9784	0.9985	0.9923	0.9784	0.9985	0.9923	0.9784	NA	NA
CD55	NM_000574; NM_001114752	2	671.2	497	430.4	0.8695	1.358	1.005	0.9368	0.941	0.8716	0.8141	0.8057	0.7384	0.9875	0.9902	0.9179	1.002	1.001	1	0.9994	1	1	1	1	0.9969	1	1	0.9969	1	1	0.9969	1	1	0.9969	1	1	0.9969	1	1	0.9969	1	1	0.9969	1	1	0.9969	0	0.978
CR2	NM_001006658; NM_001877	2	606.2	653	688.4	0.969	0.8542	0.9264	0.9425	0.9482	0.8977	0.819	0.8268	0.773	0.9939	0.9921	0.9455	1	1.001	0.9997	0.9993	1	1	0.9429	0.9398	0.8997	0.9444	0.9475	0.8858	0.9444	0.9367	0.8981	0.9444	0.9444	0.8858	0.9367	0.9321	0.8935	0.9414	0.9321	0.8951	0.9444	0.9275	0.892	0.9444	0.9275	0.892	0	0.9634
CR1	NM_000573; NM_000651	2	428.6	1652	1807	1.132	0.2679	1.035	0.9403	0.9473	0.9215	0.8068	0.8208	0.7976	0.9693	0.9907	0.942	1.589	1.568	0.6849	0.6935	0.9994	0.9994	0.8611	0.8426	0.7608	0.8642	0.8441	0.7546	0.858	0.8488	0.7577	0.8519	0.8426	0.7593	0.8719	0.8488	0.7639	0.8796	0.8488	0.7654	0.8673	0.8457	0.7685	0.8673	0.8457	0.7685	0	0.384
CR1L	NM_175710	1	317.4	160.2	190.4	1.196	1.994	1.007	0.9433	0.9458	0.8414	0.8067	0.8053	0.7278	0.9916	0.9899	0.8951	1.209	1.134	0.971	0.9766	1.005	1.006	0.7562	0.7623	0.7701	0.7824	0.7978	0.8256	0.9321	0.9367	0.9491	0.9136	0.9167	0.9429	0.9136	0.9275	0.9429	0.9151	0.9213	0.9429	0.929	0.9244	0.946	0.929	0.9244	0.946	NA	NA
CD46	NM_002389; NM_153826; NM_172350; NM_172351; NM_172352; NM_172353; NM_172359; NM_172361	8	2066	2359	2335	1.034	0.9147	1.044	0.9469	0.9433	0.88	0.817	0.8176	0.7488	0.9907	0.9913	0.9295	1.001	1.002	1	0.9981	1	1	1	1	0.9954	1	1	0.9954	1	1	0.9954	1	1	0.9954	1	1	0.9985	1	1	0.9985	1	1	0.9954	1	1	0.9954	0	0.9747
LOC148696	NR_026817	1	251.4	474.2	547.4	1.498	0.6879	1.298	0.951	0.9499	0.9005	0.8257	0.8202	0.7647	0.9901	0.9912	0.9477	1	1	1	1	1	1	0.9691	0.9614	0.963	0.966	0.9599	0.9645	0.966	0.9614	0.963	0.966	0.9568	0.9645	0.9738	0.9722	0.963	0.9707	0.966	0.9614	0.9691	0.9645	0.9614	0.9691	0.9645	0.9614	NA	NA
LOC642587	NM_001104548	1	274	87	71.2	0.9232	3.553	1.128	0.9298	0.946	0.7172	0.7837	0.8095	0.6046	0.927	0.8993	0.7126	1	1	0.8157	0.8136	1	1	0.9645	0.9614	0.9182	0.9599	0.9537	0.8951	0.9846	0.9799	0.9352	0.983	0.9753	0.912	0.9907	0.9877	0.929	0.9923	0.9877	0.929	0.9877	0.9861	0.9275	0.9877	0.9861	0.9275	NA	NA
MIR205	NR_029622	1	0	21	0	0	0	2.204	NA	NA	0.181	NA	NA	0.07619	NA	NA	0.2476	Inf	Inf	NA	NA	NA	NA	NA	NA	NA	NA	NA	NA	NA	NA	NA	NA	NA	NA	NA	NA	NA	NA	NA	NA	NA	NA	NA	NA	NA	NA	NA	NA
CAMK1G	NM_020439	1	522.4	267.6	173	0.8083	2.441	1.251	0.9434	0.9453	0.8819	0.8208	0.8189	0.7698	0.9942	0.9931	0.9193	1	1	1	1	1	1	0.6065	0.6235	0.6204	0.6157	0.6281	0.6127	0.6142	0.6235	0.6219	0.6188	0.6281	0.6111	0.6219	0.6327	0.6451	0.6096	0.6327	0.6451	0.6111	0.642	0.6466	0.6111	0.642	0.6466	NA	NA
G0S2	NM_015714	1	307.2	71.6	66	0.7909	3.682	0.8582	0.9576	0.9349	0.7821	0.7939	0.8034	0.6313	0.9909	0.9961	0.8101	1	1	1	1	1	1	0.8164	0.8318	0.7731	0.7994	0.8056	0.7454	0.8102	0.8318	0.7747	0.8009	0.8056	0.7423	0.8009	0.8272	0.7701	0.7948	0.8272	0.7685	0.8056	0.8272	0.7701	0.8056	0.8272	0.7701	NA	NA
HSD11B1	NM_001206741; NM_181755; NM_005525	3	1018	337.6	337.6	0.8928	2.693	0.8941	0.939	0.9458	0.8199	0.814	0.8082	0.6937	0.9917	0.9902	0.862	1.004	1.007	0.9975	1.001	1	1	0.9969	0.9969	0.9707	0.9969	0.9969	0.9799	0.9969	0.9969	0.9707	0.9969	0.9969	0.9784	0.9969	0.9969	0.9676	0.9969	0.9969	0.9676	0.9969	0.9969	0.966	0.9969	0.9969	0.966	0.8322	0.9848
TRAF3IP3	NM_025228	1	301.8	194.8	135.2	0.6931	1.547	0.9989	0.9334	0.9516	0.8686	0.8062	0.8304	0.7464	0.9956	0.9927	0.9086	1.038	1.035	0.962	0.9651	1	1	0.6528	0.6836	0.6867	0.6466	0.6775	0.6821	0.6265	0.6759	0.6698	0.6343	0.6744	0.6698	0.6389	0.679	0.662	0.6389	0.679	0.6636	0.6343	0.6713	0.662	0.6343	0.6713	0.662	NA	NA
DIEXF	NM_014388	1	181	833.2	659	0.8962	0.2462	1.133	0.9393	0.9503	0.9177	0.8036	0.8155	0.7912	0.9712	0.9934	0.9472	1	1	1	1	1	1	0.7978	0.8133	0.8302	0.7793	0.7978	0.8117	0.8056	0.8133	0.8333	0.7978	0.7994	0.8117	0.8071	0.8164	0.8333	0.8056	0.8194	0.8333	0.8102	0.8194	0.8333	0.8102	0.8194	0.8333	NA	NA
SYT14	NM_001146261; NM_001146262; NM_001146264; NM_153262; NR_027458; NR_027459	6	1410	2820	2521	0.9559	0.535	1.07	0.9421	0.9457	0.9004	0.8165	0.8159	0.7763	0.9876	0.9708	0.9506	1.001	1.001	0.9994	0.9991	1	1	1	1	1	1	1	1	1	1	1	1	1	1	1	1	1	1	1	1	1	1	1	1	1	1	0	0.9829
SERTAD4	NM_019605	1	293.2	118	134.2	0.7713	1.685	0.6783	0.9478	0.9447	0.8051	0.8286	0.8226	0.7254	0.9925	0.9939	0.8712	1	1	1	1	1	1	0.9784	0.9846	0.8426	0.9707	0.9753	0.7963	0.9784	0.9846	0.8426	0.9707	0.9753	0.7963	0.9815	0.9799	0.8441	0.9769	0.9799	0.8441	0.9799	0.9784	0.8441	0.9799	0.9784	0.8441	NA	NA
HHAT	NM_001122834; NM_001170564; NM_001170587; NM_001170588; NM_018194; NM_001170580	6	1451	1852	1507	0.8265	0.8003	1.02	0.9453	0.9439	0.8874	0.8172	0.8181	0.7599	0.991	0.9903	0.9375	1.003	1.003	0.9983	0.9968	1	1	1	1	1	1	1	1	1	1	1	1	1	1	1	1	1	1	1	1	1	1	1	1	1	1	0.8333	0.9848
RCOR3	NM_001136223; NM_001136224; NM_001136225; NM_018254	4	1113	1128	1212	0.9324	1.071	0.8787	0.9462	0.9479	0.8873	0.8132	0.8152	0.7566	0.9893	0.9908	0.9378	1	1	1	0.9996	1	1	1	1	0.9985	1	1	1	1	1	0.9985	1	1	1	1	1	1	1	1	1	1	1	0.9985	1	1	0.9985	0.5	0.9848
TRAF5	NM_004619; NM_001033910; NM_145759	3	812	1046	1172	1.132	0.7839	1.009	0.9415	0.9446	0.8958	0.8091	0.8091	0.7637	0.9512	0.9862	0.9044	1.001	1	0.9996	1	1	1	1	1	0.8873	1	1	0.8981	1	1	0.8858	1	1	0.8981	1	1	0.8981	1	1	0.8966	1	1	0.8966	1	1	0.8966	1	0.9848
C1orf97	NR_026761	1	196.6	54.8	34.4	0.5237	2.993	0.8345	0.9244	0.9349	0.7044	0.7733	0.8006	0.5584	0.9767	0.9959	0.7664	1	1	1	1	1	1	0.875	0.9151	0.9213	0.912	0.9583	0.9306	0.8735	0.9182	0.929	0.912	0.9537	0.9321	0.8735	0.9028	0.9151	0.8735	0.9028	0.9151	0.8704	0.9059	0.9151	0.8704	0.9059	0.9151	NA	NA
DTL	NM_016448	1	249.2	371.6	335.4	0.8773	0.6519	0.9722	0.9457	0.9374	0.8832	0.8122	0.809	0.7508	0.9911	0.9896	0.9446	1.168	1.165	0.9754	0.9736	1	1	1	1	0.9938	1	1	0.9938	1	1	0.9969	1	1	0.9938	1	1	0.9969	1	1	0.9969	1	1	0.9969	1	1	0.9969	NA	NA
MIR3122	NR_036068	1	0	12.8	0	0	0	2.024	NA	NA	0.03125	NA	NA	0	NA	NA	0.1875	NA	NA	NA	NA	NA	NA	NA	NA	NA	NA	NA	NA	NA	NA	NA	NA	NA	NA	NA	NA	NA	NA	NA	NA	NA	NA	NA	NA	NA	NA	NA	NA
PPP2R5A	NM_006243; NM_001199756	2	682.6	404.4	507.4	1.011	1.355	0.8073	0.9389	0.9461	0.8586	0.8096	0.8163	0.7404	0.9901	0.9915	0.9184	1.001	1	0.9996	1	1	1	0.9892	0.9938	0.9954	0.9938	0.9954	0.9969	0.9892	0.9938	0.9954	0.9923	0.9954	0.9969	0.9938	0.9954	1	0.9938	0.9954	1	0.9892	0.9938	0.9954	0.9892	0.9938	0.9954	1	0.9691
SNORA16B	NR_004389	1	0	15.2	0	0	0	1.319	NA	NA	0.1579	NA	NA	0.07895	NA	NA	0.1711	NA	NA	NA	NA	NA	NA	NA	NA	NA	NA	NA	NA	NA	NA	NA	NA	NA	NA	NA	NA	NA	NA	NA	NA	NA	NA	NA	NA	NA	NA	NA	NA
NENF	NM_013349; NR_026598	2	586.2	160.6	136.2	0.8533	3.697	1.007	0.9413	0.9458	0.7347	0.8032	0.8113	0.6015	0.9838	0.9898	0.7808	1	1.002	1	0.9982	1	1	0.9799	0.9846	0.9506	0.9861	0.9861	0.9676	0.9799	0.983	0.9506	0.9861	0.9907	0.9691	0.983	0.983	0.9398	0.9877	0.983	0.9398	0.9769	0.9846	0.9352	0.9769	0.9846	0.9352	0	0.9818
ATF3	NM_001030287; NM_001040619; NM_001206484; NM_001206485; NM_001206488; NM_001674; NM_001206486	7	1977	1267	1277	0.9748	1.561	0.9791	0.9392	0.942	0.8533	0.8009	0.811	0.728	0.9898	0.9912	0.9046	1.003	1.003	0.999	0.9978	1	1	1	1	1	1	1	1	1	1	1	1	1	1	1	1	0.9969	1	1	0.9969	1	1	1	1	1	1	0.8634	0.9755
FAM71A	NM_153606	1	267.8	254.4	304	1.504	1.325	1.259	0.9388	0.9447	0.864	0.8171	0.8125	0.7382	0.9901	0.9895	0.9096	1	1	1	1	1	1	0.9583	0.9753	0.8056	0.9568	0.9722	0.8148	0.9614	0.9753	0.8071	0.9568	0.9784	0.8148	0.9614	0.9722	0.8086	0.966	0.9722	0.8086	0.963	0.983	0.7978	0.963	0.983	0.7978	NA	NA
TATDN3	NM_001042552; NM_001042553; NM_001146169; NM_001146170; NM_001146171	5	1620	1102	1014	0.9079	1.451	0.9885	0.9401	0.9458	0.8666	0.8192	0.8157	0.7447	0.9065	0.9761	0.8351	1.002	1.001	0.982	0.9988	1	1	1	1	1	1	1	1	1	1	1	1	1	1	1	1	1	1	1	1	1	1	1	1	1	1	0	0.9512
FLVCR1	NM_014053	1	264.6	486.8	512	0.9949	0.5142	0.9461	0.9391	0.9373	0.9174	0.8051	0.8148	0.7695	0.932	0.9902	0.9043	1.002	1	0.9983	1	1	1	0.7454	0.7392	0.7052	0.7407	0.7423	0.7099	0.7485	0.7423	0.7083	0.7392	0.7423	0.7099	0.7608	0.7485	0.7269	0.7485	0.7485	0.7284	0.75	0.7531	0.7238	0.75	0.7531	0.7238	NA	NA
VASH2	NM_001136474; NM_001136475; NM_024749	3	717.2	1094	991.6	0.9115	0.6562	1.002	0.9401	0.9462	0.9015	0.8092	0.8101	0.7638	0.9891	0.9855	0.9457	1	1	1	0.9995	1	1	0.9938	0.9892	0.9614	0.9907	0.9892	0.9614	0.9954	0.9892	0.9614	0.9938	0.9892	0.9614	0.9861	0.9799	0.9398	0.9877	0.9799	0.9398	0.9923	0.9861	0.9522	0.9923	0.9861	0.9522	0	0.9774
RPS6KC1	NM_001136138; NM_012424	2	414	829.6	706.2	0.9767	0.5725	1.147	0.9456	0.9367	0.8992	0.8134	0.8203	0.7664	0.9932	0.9894	0.9441	1.001	1	0.9994	1	1	1	1	1	0.9969	1	1	1	1	1	0.9969	1	1	1	1	1	0.9969	1	1	0.9969	1	1	0.9969	1	1	0.9969	0	0.959
PROX1	NM_002763	1	282	275	256.8	0.965	1.06	1.034	0.9283	0.9383	0.8844	0.8045	0.8057	0.7578	0.9868	0.9894	0.9389	1.001	1	1.001	1	1	1	0.9367	0.9583	0.9321	0.9336	0.9568	0.9336	0.9367	0.9583	0.9336	0.9336	0.9568	0.9336	0.9198	0.9522	0.9336	0.9228	0.9522	0.9336	0.9336	0.9552	0.9321	0.9336	0.9552	0.9321	NA	NA
SMYD2	NM_020197	1	319.2	140.2	164.6	1.127	2.186	0.9604	0.9526	0.9361	0.816	0.8092	0.8177	0.6976	0.9915	0.9887	0.8616	1.001	1	0.9987	1	1	1	0.9938	0.9938	0.9614	0.9938	0.9938	0.9769	0.9938	0.9938	0.9676	0.9938	0.9938	0.9769	0.9938	0.9938	0.9645	0.9938	0.9938	0.9645	0.9938	0.9938	0.963	0.9938	0.9938	0.963	NA	NA
CENPF	NM_016343	1	153.4	963.6	881.2	0.9877	0.1719	1.08	0.9396	0.9465	0.9197	0.8148	0.8331	0.7856	0.99	0.9909	0.9666	1	1	1	1	1	1	0.7145	0.7855	0.7623	0.7253	0.7948	0.75	0.7176	0.7824	0.7593	0.733	0.7948	0.7515	0.7176	0.7809	0.7577	0.7284	0.784	0.7593	0.7191	0.7855	0.7608	0.7191	0.7855	0.7608	NA	NA
KCNK2	NM_001017424; NM_001017425; NM_014217	3	933.6	830.8	853.8	0.9623	1.05	0.928	0.9361	0.9443	0.8861	0.8161	0.8168	0.753	0.9902	0.9916	0.9314	1.003	1	0.9972	0.9997	1	1	1	1	0.9985	1	1	0.9985	1	1	0.9969	1	1	0.9985	1	1	0.9985	1	1	0.9985	1	1	0.9985	1	1	0.9985	0.8333	0.9848
KCTD3	NM_016121	1	314	265.8	221.4	0.65	0.9219	0.7805	0.9449	0.9369	0.8774	0.8211	0.8217	0.7381	0.991	0.9885	0.9323	1.004	1	1	1	1	1	0.9198	0.9074	0.767	0.9182	0.9074	0.7762	0.9198	0.9074	0.7716	0.9167	0.9074	0.7747	0.9198	0.9059	0.767	0.9182	0.909	0.7701	0.9136	0.9028	0.7716	0.9136	0.9028	0.7716	NA	NA
SPATA17	NM_138796	1	271.4	96.6	88.8	0.8298	2.536	0.9029	0.9437	0.9433	0.7992	0.795	0.8099	0.6749	0.991	0.9904	0.8385	1.007	1	0.9976	1	1	1	0.6944	0.7022	0.6188	0.6898	0.696	0.6157	0.7037	0.6944	0.6358	0.6929	0.6975	0.6142	0.7052	0.7022	0.6188	0.7145	0.7022	0.6188	0.6975	0.6991	0.6219	0.6975	0.6991	0.6219	NA	NA
RRP15	NM_016052	1	173.2	636	696.6	1.034	0.2572	0.9447	0.938	0.9492	0.9164	0.8142	0.8349	0.7868	0.9515	0.9919	0.9195	1	1	0.9972	1	1	1	0.9985	0.9985	0.9907	0.9985	0.9969	0.9892	0.9985	0.9985	0.9907	0.9985	0.9969	0.9892	0.9985	0.9954	0.9877	0.9907	0.9985	0.9877	1	0.9985	0.9892	1	0.9985	0.9892	NA	NA
TGFB2	NM_001135599; NM_003238	2	584.8	1126	905	0.883	0.5713	1.099	0.9425	0.9484	0.9094	0.819	0.8157	0.7845	0.9874	0.9839	0.9559	1	1	1	1	1	1	0.9969	1	0.9954	0.9969	0.9985	0.9907	0.9969	1	0.9954	0.9969	1	0.9907	0.9954	0.9985	0.9954	0.9969	0.9985	0.9954	0.9969	1	0.9954	0.9969	1	0.9954	0	0.9788
LYPLAL1	NM_138794	1	272.2	155.8	142.4	0.8686	1.66	0.9505	0.9494	0.9427	0.8485	0.8272	0.8119	0.7291	0.9902	0.9963	0.8858	1	1	1	1	1	1	0.7716	0.804	0.7022	0.7824	0.8194	0.7454	0.7809	0.821	0.7099	0.7855	0.821	0.7454	0.7623	0.7886	0.7299	0.767	0.7948	0.7269	0.7778	0.8225	0.7299	0.7778	0.8225	0.7299	NA	NA
RNU5F-1	NR_002753	1	0	20.6	0	0	0	3.303	NA	NA	0.09709	NA	NA	0	NA	NA	0.2621	NA	NA	NA	NA	NA	NA	NA	NA	NA	NA	NA	NA	NA	NA	NA	NA	NA	NA	NA	NA	NA	NA	NA	NA	NA	NA	NA	NA	NA	NA	NA	NA
IARS2	NM_018060	1	237.2	264	260.4	0.8467	0.7713	0.8586	0.9324	0.946	0.8932	0.7995	0.8145	0.7477	0.9885	0.9941	0.9409	1.003	1	0.9984	1	1	1	0.9892	0.9985	0.9985	0.9892	0.9985	0.9969	0.9892	0.9985	0.9985	0.9846	0.9985	0.9969	0.9877	0.9985	0.9985	0.9861	0.9985	0.9985	0.9907	0.9985	0.9985	0.9907	0.9985	0.9985	NA	NA
MARK1	NM_018650	1	226.8	437.6	402.2	0.8797	0.4961	0.9574	0.9518	0.948	0.8917	0.8289	0.8298	0.7701	0.994	0.9912	0.9543	1.001	1	1.001	1	1	1	0.9491	0.9475	0.9645	0.9583	0.946	0.9722	0.946	0.9475	0.963	0.9537	0.946	0.9707	0.9475	0.946	0.966	0.9506	0.9491	0.966	0.9522	0.9475	0.966	0.9522	0.9475	0.966	NA	NA
C1orf115	NM_024709	1	282.4	296.6	252.6	0.9808	1.097	1.152	0.9382	0.9525	0.8968	0.8036	0.8222	0.7613	0.9945	0.995	0.9407	1	1	1	1	1	1	0.9059	0.9167	0.821	0.9074	0.9182	0.838	0.9074	0.9167	0.821	0.9012	0.9213	0.838	0.8935	0.9136	0.8179	0.875	0.9167	0.8179	0.8966	0.9151	0.8194	0.8966	0.9151	0.8194	NA	NA
MOSC2	NM_017898	1	307.6	99.4	124	0.9097	2.257	0.7294	0.9516	0.9486	0.8249	0.8258	0.8244	0.6901	0.9887	0.9928	0.8652	1.005	1	0.9983	1	1	1	0.9552	0.9475	0.9429	0.9275	0.9167	0.8951	0.9568	0.9475	0.9444	0.9244	0.912	0.8951	0.9552	0.9398	0.9429	0.946	0.9475	0.9429	0.9568	0.9475	0.9429	0.9568	0.9475	0.9429	NA	NA
MOSC1	NM_022746	1	307.4	244.4	188.6	0.9703	1.582	1.258	0.9533	0.9486	0.865	0.8208	0.8139	0.7496	0.9883	0.9915	0.9141	1.004	1	0.9956	1	1	1	0.9583	0.9583	0.8827	0.9568	0.9522	0.8781	0.9537	0.9552	0.8827	0.9506	0.9552	0.8781	0.9506	0.9552	0.8858	0.9583	0.9552	0.8858	0.9583	0.9599	0.8812	0.9583	0.9599	0.8812	NA	NA
HLX	NM_021958	1	300.8	162.2	145.6	0.7376	1.524	0.8219	0.9341	0.9435	0.8557	0.8036	0.8165	0.7324	0.9849	0.988	0.9125	1	1	1	1	1	1	0.8873	0.8889	0.8966	0.8873	0.8827	0.892	0.8981	0.8873	0.8966	0.8981	0.8843	0.892	0.8781	0.875	0.8889	0.8781	0.8796	0.8889	0.8827	0.8765	0.8858	0.8827	0.8765	0.8858	NA	NA
MIA3	NM_198551	1	259.2	765.2	891.4	1.266	0.3683	1.087	0.9432	0.9421	0.9192	0.8234	0.7994	0.8001	0.989	0.9884	0.9689	1	1	1	1	1	1	0.8673	0.8843	0.875	0.875	0.8904	0.8765	0.8642	0.875	0.8719	0.8765	0.8904	0.8765	0.8611	0.8688	0.8765	0.858	0.8688	0.8765	0.8611	0.8781	0.8735	0.8611	0.8781	0.8735	NA	NA
BROX	NM_144695	1	237.2	138.2	154.8	1.063	1.629	0.949	0.9535	0.9494	0.8191	0.8346	0.7968	0.6874	0.9948	0.989	0.8842	1.001	1	1.001	1	1	1	1	1	0.9907	1	1	0.9769	1	1	0.9907	1	1	0.9769	1	1	0.9907	1	1	0.9907	1	1	0.9907	1	1	0.9907	NA	NA
FAM177B	NM_207468	1	326.6	95	123.4	1.059	2.802	0.8153	0.9384	0.9443	0.7895	0.7942	0.8138	0.6863	0.9951	0.9896	0.8568	1	1	1	1	1	1	0.8981	0.9522	0.8519	0.9028	0.9552	0.8519	0.8966	0.9491	0.8534	0.9105	0.9583	0.8503	0.8735	0.9367	0.8364	0.8765	0.9367	0.8349	0.8827	0.9398	0.8364	0.8827	0.9398	0.8364	NA	NA
DISP1	NM_032890	1	265.2	371.2	414	0.9703	0.6216	0.8702	0.9425	0.9284	0.9089	0.828	0.813	0.7678	0.9918	0.9887	0.9429	1.001	1	0.9995	1	1	1	0.9614	0.9753	0.9414	0.9645	0.9784	0.9444	0.9614	0.9753	0.9429	0.9645	0.9784	0.9444	0.946	0.9691	0.9429	0.9552	0.9753	0.9414	0.9583	0.9784	0.9398	0.9583	0.9784	0.9398	NA	NA
C1orf65	NM_152610	1	343.6	210	179.6	0.9879	1.89	1.155	0.9399	0.94	0.86	0.8051	0.8184	0.7257	0.9855	0.9907	0.8981	1	1	1	1	1	1	0.9799	0.9753	0.9738	0.9877	0.9877	0.9707	0.9799	0.9753	0.9738	0.9877	0.9877	0.9707	0.9799	0.9846	0.9753	0.9769	0.9815	0.9753	0.9846	0.983	0.9769	0.9846	0.983	0.9769	NA	NA
CAPN2	NM_001146068; NM_001748	2	536.2	481.2	552.6	0.9431	0.9166	0.8232	0.9468	0.9396	0.8969	0.8169	0.818	0.7677	0.9758	0.9295	0.9227	1.002	1	0.9985	1	1	1	1	1	0.9877	1	1	0.9815	1	1	0.9877	1	1	0.983	1	1	0.9877	1	1	0.9877	1	1	0.9861	1	1	0.9861	1	0.9818
FBXO28	NM_001136115; NM_015176	2	519.2	1096	950.6	1.024	0.5611	1.18	0.9428	0.9445	0.9064	0.8111	0.8055	0.774	0.9922	0.9908	0.9522	1.001	1.001	0.9993	0.9987	1	1	0.929	0.9167	0.8441	0.9275	0.9136	0.8534	0.929	0.9136	0.8441	0.9306	0.9136	0.8534	0.9182	0.909	0.8457	0.9213	0.9136	0.8472	0.9275	0.9105	0.8457	0.9275	0.9105	0.8457	0	0.9818
DEGS1	NM_003676	1	321	144.6	150	0.8465	1.812	0.8162	0.9333	0.9477	0.8354	0.7987	0.8044	0.6833	0.876	0.9738	0.8133	1.001	1	0.9986	1	1	1	0.7978	0.8781	0.946	0.7793	0.8503	0.9352	0.7978	0.8781	0.9444	0.784	0.8534	0.9352	0.7901	0.8426	0.9352	0.7901	0.8534	0.9352	0.7963	0.8719	0.9367	0.7963	0.8719	0.9367	NA	NA
CNIH4	NM_014184	1	174.8	61.8	51.4	0.9521	3.238	1.145	0.93	0.9439	0.6958	0.8132	0.8146	0.5663	0.9922	0.9908	0.7314	1.004	1	1.004	1	1	1	0.966	0.963	0.966	0.9784	0.9753	0.9707	0.9552	0.9599	0.966	0.9753	0.9722	0.9691	0.9599	0.9722	0.963	0.9707	0.9722	0.963	0.9599	0.9722	0.9614	0.9599	0.9722	0.9614	NA	NA
CNIH3	NM_152495	1	278.2	271.2	284	1.382	1.354	1.32	0.9472	0.9324	0.8673	0.807	0.8131	0.7478	0.9923	0.9921	0.9159	1.001	1	0.9985	1	1	1	0.9907	0.9599	0.9784	0.9938	0.966	0.9784	0.9907	0.9599	0.9784	0.9938	0.966	0.9784	0.9923	0.9753	0.9892	0.9954	0.9753	0.9892	0.9938	0.966	0.9877	0.9938	0.966	0.9877	NA	NA
DNAH14	NM_001145154; NM_001373; NM_144989	3	819.6	1897	1750	0.9398	1.651	1.166	0.9408	0.9436	0.9143	0.8153	0.8231	0.7855	0.9909	0.9907	0.9617	1.002	1	0.9995	1	1	1	0.9182	0.9182	0.8086	0.9074	0.9182	0.8009	0.9259	0.9213	0.8117	0.9105	0.9182	0.8009	0.9985	0.9985	0.9938	0.9985	0.9985	0.9938	0.9259	0.9213	0.8133	0.9259	0.9213	0.8133	0.8333	0.9807
SRP9	NM_001130440; NM_003133	2	647.2	246.2	257.4	0.9607	2.403	0.9117	0.9433	0.9376	0.8294	0.8081	0.8167	0.7271	0.9891	0.9864	0.8887	1.001	1	0.6993	1	1	1	0.929	0.9244	0.912	0.9383	0.9383	0.9012	0.9136	0.9136	0.8534	0.9352	0.9414	0.8997	0.9182	0.9244	0.9213	0.9275	0.9244	0.9244	0.9367	0.9367	0.9213	0.9367	0.9367	0.9213	0	0.9818
EPHX1	NM_001136018; NM_000120	2	590	295.4	278.6	0.9139	1.951	0.9772	0.944	0.9407	0.828	0.8177	0.8007	0.6926	0.9878	0.9871	0.8754	1.029	1.029	0.962	0.9579	1	1	0.983	0.9861	0.9707	0.9784	0.9769	0.9336	0.9784	0.9815	0.9707	0.9645	0.9707	0.9414	0.9892	0.9877	0.9846	0.9861	0.9877	0.9846	0.9846	0.9892	0.9861	0.9846	0.9892	0.9861	1	0.9818
H3F3A	NM_002107	1	311	87	83.6	0.9084	3.38	0.9456	0.9378	0.9395	0.7563	0.799	0.8103	0.6345	0.988	0.9916	0.823	1.885	1.895	0	0	1.852	1.576	0.6929	0.7022	0.7377	0.6929	0.6929	0.7315	0	0	0	0	0	0	0.9105	0.9398	0.7978	0.8642	0.9012	0.821	0.9028	0.9398	0.7963	0.8627	0.9012	0.821	NA	NA
LOC440926	NR_002315	1	271.4	103	72	0.7974	3.006	1.141	0.9417	0.9315	0.7398	0.8306	0.8172	0.6777	0.9778	0.9882	0.8233	2.18	2.117	0	0	0	0.3236	0.7685	0.8117	0.8117	0.7639	0.7901	0.7654	0	0	0	0	0	0	0.4799	0.5108	0.4498	0.5679	0.5895	0.5648	0.4769	0.5139	0.4429	0.5679	0.5864	0.5648	NA	NA
MIXL1	NM_031944	1	253.4	54.4	50.4	0.8321	4.184	0.8983	0.9365	0.9392	0.6801	0.8214	0.794	0.5772	0.996	0.9874	0.739	1.004	1	0.9958	1	1	1	0.9969	0.9969	0.9707	0.9954	0.9938	0.966	0.9923	0.9938	0.9552	0.9954	0.9938	0.9645	0.9907	0.9907	0.9429	0.9907	0.9907	0.9429	0.9954	0.9877	0.9429	0.9954	0.9877	0.9429	NA	NA
C1orf95	NM_001003665	1	236.8	751.4	683.6	1.024	0.3547	1.126	0.9327	0.9383	0.9191	0.8043	0.8049	0.7935	0.988	0.9814	0.9622	1.001	1	1.001	1	1	1	0.6883	0.6944	0.696	0.6867	0.6929	0.6914	0.6883	0.6944	0.696	0.6852	0.6929	0.6914	0.6852	0.6713	0.6775	0.6698	0.6728	0.679	0.6867	0.6867	0.6883	0.6867	0.6867	0.6883	NA	NA
PSEN2	NM_000447; NM_012486	2	501.8	372	386.8	0.9719	1.261	0.9347	0.955	0.9366	0.8462	0.8402	0.8095	0.7129	0.9938	0.9876	0.8984	1.002	1.001	1.001	0.9994	1	1	0.9877	0.9861	0.9444	0.9923	0.9877	0.9568	0.9877	0.9861	0.9429	0.9923	0.9877	0.9552	0.983	0.9799	0.9475	0.9861	0.9799	0.9491	0.9846	0.983	0.9491	0.9846	0.983	0.9491	0	0.9636
ADCK3	NM_020247	1	237.8	284.4	267.2	1.055	0.9386	1.123	0.9424	0.9462	0.8685	0.8069	0.8108	0.7468	0.9925	0.9907	0.91	1.002	1	0.9992	1	1	1	0.9043	0.8827	0.8704	0.9213	0.8873	0.8673	0.9028	0.8827	0.8627	0.9213	0.8904	0.8673	0.8873	0.8765	0.8596	0.8873	0.8765	0.8596	0.8966	0.8765	0.8642	0.8966	0.8765	0.8642	NA	NA
ZNF678	NM_178549; NR_033184	2	446.6	1264	1558	1.049	0.3009	0.851	0.941	0.9472	0.9152	0.8136	0.8218	0.7881	0.9404	0.9588	0.9179	1	1	0.9999	1	1	1	0.929	0.9444	0.9244	0.9198	0.9475	0.9244	0.9228	0.9444	0.9244	0.9198	0.9444	0.9244	0.9228	0.9444	0.9259	0.9244	0.9414	0.9244	0.9198	0.9383	0.9213	0.9198	0.9383	0.9213	0	0.9645
LOC100130093	NR_024485; NR_024486	2	554.2	411.8	377.4	0.9496	1.404	1.037	0.9502	0.947	0.8422	0.8357	0.8181	0.7363	0.9926	0.9892	0.8922	1.597	1.593	0.4389	0.4299	0.9981	0.999	0.9136	0.9228	0.8765	0.9167	0.9213	0.8765	0.9352	0.9491	0.9691	0.929	0.946	0.9537	0.9676	0.9722	0.9753	0.9676	0.9722	0.9769	0.9691	0.9784	0.9645	0.9691	0.9784	0.9645	0	0.9818
SNAP47	NM_053052	1	304.6	229.6	187.4	0.9137	1.485	1.12	0.9509	0.9448	0.8807	0.8282	0.8037	0.7474	0.9936	0.9895	0.9199	1.486	1.477	0.7901	0.7874	1.007	1.008	0.8364	0.821	0.7608	0.8333	0.8148	0.7623	0.8904	0.8889	0.804	0.8889	0.8843	0.8056	0.8858	0.8873	0.8025	0.8858	0.8935	0.8025	0.8858	0.9043	0.8071	0.8858	0.9012	0.8056	NA	NA
PRSS38	NM_183062	1	273	115.8	93.4	0.8671	2.535	1.075	0.9615	0.9487	0.8083	0.8373	0.8359	0.6649	0.9829	0.9934	0.8342	1.002	1	1.002	1	1	1	0.5972	0.6605	0.6265	0.591	0.6543	0.6157	0.6111	0.679	0.6265	0.5972	0.662	0.6173	0.5802	0.6281	0.6111	0.5903	0.6312	0.6142	0.5972	0.6373	0.6111	0.5972	0.6373	0.6111	NA	NA
WNT3A	NM_033131	1	282.6	217	239.2	0.9288	1.097	0.8428	0.9423	0.9434	0.8765	0.8211	0.8174	0.7548	0.99	0.9922	0.9226	1.001	1	0.9991	1	1	1	0.9985	1	0.9985	0.9985	1	1	0.9985	1	0.9985	0.9985	1	1	0.9985	1	1	0.9985	1	1	0.9985	1	0.9985	0.9985	1	0.9985	NA	NA
ARF1	NM_001024226; NM_001658; NM_001024227; NM_001024228	4	1224	715.2	602.2	0.8872	1.796	1.046	0.9442	0.9409	0.8504	0.815	0.8105	0.7201	0.99	0.9907	0.899	1.005	1.001	0.9951	0.9988	1	1	0.9985	0.9985	0.9892	0.9985	0.9985	0.9877	0.9985	0.9985	0.9892	0.9985	0.9985	0.9877	0.9985	0.9985	0.9877	0.9985	0.9985	0.9877	0.9985	0.9985	0.9877	0.9985	0.9985	0.9877	0.8333	0.9782
MIR3620	NR_037415	1	0	19.6	0	0	0	2.864	NA	NA	0.1327	NA	NA	0	NA	NA	0.2245	Inf	NA	NA	NA	NA	NA	NA	NA	NA	NA	NA	NA	NA	NA	NA	NA	NA	NA	NA	NA	NA	NA	NA	NA	NA	NA	NA	NA	NA	NA	NA	NA
GUK1	NM_001242839; NM_000858; NM_001159390; NM_001242840; NM_001159391	5	1512	470.2	375.8	0.8774	3.618	1.11	0.942	0.9435	0.755	0.81	0.8072	0.6363	0.9899	0.9907	0.8111	1.003	1.005	0.9994	0.9967	1	1	1	1	1	1	1	1	1	1	1	1	1	1	1	1	1	1	1	1	1	1	1	1	1	1	0.8463	0.9848
GJC2	NM_020435	1	281.8	157.2	248	1.202	1.366	0.7621	0.9387	0.9489	0.8511	0.8081	0.8098	0.7239	0.9911	0.9901	0.902	1	1	1	1	1	1	0.9568	0.9537	0.8997	0.9491	0.9537	0.8981	0.9645	0.9568	0.8966	0.9522	0.9552	0.8997	0.9722	0.966	0.9012	0.9707	0.966	0.9012	0.9645	0.9645	0.9059	0.9645	0.9645	0.9059	NA	NA
IBA57	NM_001010867	1	269.2	666.2	697.4	1.018	0.3931	0.9729	0.9401	0.9413	0.9102	0.8107	0.7987	0.7841	0.9237	0.9889	0.8871	1.001	1	0.9973	1	1	1	0.9923	0.9938	0.9491	0.9938	0.9954	0.9491	0.9923	0.9938	0.9491	0.9938	0.9954	0.9491	0.9892	0.9938	0.9475	0.9938	0.9938	0.9475	0.9954	0.9969	0.9491	0.9954	0.9969	0.9491	NA	NA
OBSCN	NM_001098623; NM_052843	2	349.6	4391	4342	1.118	0.0922	1.132	0.9429	0.9399	0.936	0.8131	0.7923	0.8064	0.9901	0.9903	0.981	1.002	1	0.9997	1	1	1	1	1	1	1	1	1	1	1	1	1	1	1	1	1	1	1	1	1	1	1	1	1	1	1	0	0.9579
HIST3H2BB	NM_175055	1	118	48	22.6	0.577	3.013	1.226	0.9292	0.9593	0.6083	0.8053	0.8271	0.5042	0.9912	0.9949	0.6708	1	1	0.8381	1	1	1	1	1	0.9815	1	1	0.9877	0.9645	0.9753	0.9306	1	1	0.9877	1	1	0.9753	1	1	0.9753	1	1	0.9753	1	1	0.9753	NA	NA
MIR4666	NR_039812	1	0	23	0	0	0	3.361	NA	NA	0.1043	NA	NA	0	NA	NA	0.2783	NA	NA	NA	NA	NA	NA	NA	NA	NA	NA	NA	NA	NA	NA	NA	NA	NA	NA	NA	NA	NA	NA	NA	NA	NA	NA	NA	NA	NA	NA	NA	NA
RNF187	NM_001010858	1	293.8	283.2	255.6	0.9415	1.082	1.043	0.9444	0.9381	0.8785	0.8153	0.8128	0.7669	0.9922	0.9952	0.9393	1	1	1	1	1	1	0.7809	0.8503	0.6698	0.8009	0.8519	0.6728	0.7793	0.8503	0.6682	0.8025	0.8534	0.6728	0.7824	0.8318	0.6636	0.7855	0.8333	0.6667	0.7747	0.8395	0.6759	0.7747	0.8395	0.6759	NA	NA
RHOU	NR_037962; NM_021205	2	585.4	707.2	641	0.9091	0.834	0.999	0.9426	0.944	0.8937	0.8144	0.8165	0.7732	0.9922	0.9901	0.9409	1.027	1.028	0.9417	0.9682	1.004	1.004	1	1	1	1	1	1	1	1	1	1	1	1	1	1	1	1	1	1	1	1	1	1	1	1	1	0.9694
DUSP5P	NR_002834	1	349	155.8	241.4	1.127	1.629	0.7275	0.9345	0.9496	0.8703	0.7887	0.8029	0.7612	0.9867	0.9926	0.9166	1.083	1.087	0.9291	0.9254	0.9904	0.9905	0.6651	0.6528	0.6636	0.6775	0.6728	0.679	0.7022	0.7006	0.6883	0.7052	0.7114	0.6914	0.7068	0.7022	0.6944	0.6929	0.7022	0.6944	0.7052	0.7114	0.6944	0.7052	0.7114	0.6944	NA	NA
RAB4A	NM_004578	1	368.6	150.8	178.4	1.117	2.308	0.9445	0.9361	0.9463	0.8382	0.8105	0.8356	0.7175	0.9933	0.9919	0.8899	1.21	1.203	0.7497	0.7497	0.9974	0.9972	0.9583	0.9583	0.9398	0.9552	0.9583	0.9336	0.9429	0.9352	0.9198	0.9414	0.9352	0.9213	0.9367	0.9414	0.9367	0.9429	0.9414	0.9367	0.946	0.946	0.9398	0.946	0.946	0.9398	NA	NA
SPHAR	NM_006542	1	332.4	107.6	105.4	1.084	3.419	1.107	0.9355	0.9465	0.7639	0.797	0.8219	0.6264	0.9867	0.991	0.8309	1.422	1.431	0.6471	0.65	1.004	1.005	0.767	0.787	0.838	0.7994	0.8457	0.8596	0.7593	0.7731	0.8519	0.7701	0.7809	0.8364	0.7747	0.7917	0.8765	0.7716	0.787	0.8735	0.8025	0.7855	0.8812	0.7901	0.7855	0.8781	NA	NA
URB2	NM_014777	1	211.6	433.8	448.8	0.9227	0.4351	0.8921	0.9394	0.9518	0.9152	0.8186	0.8251	0.787	0.9866	0.9943	0.964	1.001	1	1.001	1	1	1	0.9892	0.9938	0.9614	0.9892	0.9907	0.9552	0.9892	0.9938	0.9614	0.9892	0.9907	0.9552	0.9892	0.9907	0.966	0.9907	0.9907	0.966	0.9938	0.9985	0.966	0.9938	0.9985	0.966	NA	NA
GALNT2	NM_004481	1	248.2	355.2	361	0.9343	0.6424	0.9195	0.944	0.9452	0.9003	0.8199	0.8276	0.7731	0.9928	0.9952	0.9465	1.003	1	0.9994	1	1	1	0.8673	0.9136	0.8627	0.8673	0.912	0.8688	0.8642	0.9074	0.858	0.8673	0.912	0.8704	0.8704	0.8997	0.8688	0.875	0.8997	0.8688	0.8704	0.9167	0.8735	0.8704	0.9167	0.8735	NA	NA
COG2	NM_001145036; NM_007357	2	664	525.8	579.6	1.13	1.295	1.026	0.9482	0.9401	0.8684	0.8219	0.806	0.7372	0.9914	0.9889	0.9209	1.002	1	0.9996	1	1	1	0.9985	1	0.9846	0.9985	1	0.9846	0.9985	1	0.9846	0.9985	1	0.9846	1	1	0.983	1	1	0.983	1	1	0.9861	1	1	0.9861	0	0.9815
CAPN9	NM_006615; NM_016452	2	637.6	416	452.6	1.077	1.513	0.9894	0.9452	0.9473	0.8587	0.8193	0.8259	0.7312	0.9925	0.9922	0.9106	1.004	1	1.001	1	1	1	1	1	0.9769	1	1	0.9799	1	1	0.9784	1	1	0.9799	0.9985	0.9985	0.9691	0.9954	0.9985	0.9691	0.9985	1	0.9707	0.9985	1	0.9707	1	0.9818
ARV1	NM_022786	1	384.6	110.2	143.6	1.147	3.072	0.8803	0.9373	0.935	0.8058	0.7716	0.8133	0.7005	0.9889	0.9906	0.8584	1.001	1	0.9985	1	1	1	0.6883	0.6991	0.7747	0.6651	0.6944	0.7454	0.6852	0.7099	0.7716	0.6605	0.6991	0.75	0.6806	0.6929	0.7685	0.6836	0.6929	0.7654	0.6806	0.6898	0.7639	0.6806	0.6898	0.7639	NA	NA
TRIM67	NM_001004342	1	247	859.4	891	1.207	0.3345	1.164	0.9385	0.9457	0.9209	0.8083	0.8162	0.7878	0.9903	0.9976	0.9665	1.001	1	0.9998	1	1	1	0.9985	0.9815	0.9691	0.9877	0.9815	0.9707	0.9938	0.9846	0.9691	0.9815	0.9815	0.9707	1	0.983	0.9753	0.9815	0.983	0.9738	1	0.9892	0.9707	1	0.9892	0.9707	NA	NA
GNPAT	NM_014236	1	284.6	197.2	178.2	0.7673	1.226	0.8494	0.9473	0.9353	0.8509	0.7969	0.8103	0.7272	0.991	0.9909	0.9077	1.02	1.02	0.987	0.9873	1	1	1	1	0.9321	1	1	0.9306	1	1	0.9352	1	1	0.9336	1	1	0.9259	1	1	0.9259	1	1	0.9275	1	1	0.9275	NA	NA
C1orf124	NM_001010984; NM_032018	2	479.4	478.8	693	1.208	0.8636	0.8258	0.9408	0.9378	0.8801	0.8139	0.8144	0.7389	0.9873	0.9871	0.9315	1.002	1	0.9985	1	1	1	1	1	0.9985	1	1	0.9985	1	1	0.9985	1	1	0.9985	1	1	0.9954	1	1	0.9954	1	1	0.9985	1	1	0.9985	0	0.9818
TSNAX	NM_005999	1	260.8	238.8	251	1.093	1.136	1.041	0.9586	0.9448	0.871	0.8231	0.7922	0.758	0.9076	0.9755	0.871	2.651	2.67	0.7465	0.7551	0.9919	0.9909	0.5216	0.5494	0.5046	0.5231	0.5463	0.4954	0.7963	0.7963	0.75	0.8056	0.8025	0.75	0.7978	0.8164	0.7654	0.8179	0.8164	0.7562	0.8164	0.821	0.7731	0.8164	0.8194	0.7577	NA	NA
TSNAX-DISC1	NR_028393; NR_028394; NR_028395; NR_028396; NR_028397; NR_028398; NR_028399; NR_028400	8	2283	2507	2505	0.9961	0.9923	0.97	0.942	0.9438	0.8812	0.8152	0.8165	0.7603	0.9869	0.9903	0.9321	3.205	3.213	0.0444	0.0425	0.9727	0.9888	0.5926	0.591	0.5386	0.5895	0.5941	0.537	1	1	1	1	1	1	1	1	1	1	1	1	1	1	1	1	1	1	0	0
DISC1	NM_001012957; NM_001012958; NM_001012959; NM_001164537; NM_001164538; NM_001164539; NM_001164540; NM_001164541; NM_001164542; NM_001164544; NM_001164545; NM_001164546; NM_001164547; NM_001164548; NM_001164549; NM_001164550; NM_001164551; NM_001164552; NM_001164553; NM_001164554; NM_001164555; NM_001164556; NM_018662	23	6544	6794	6410	0.9615	1.289	1.013	0.9436	0.9455	0.8831	0.8171	0.8177	0.7592	0.9793	0.9919	0.9223	1.316	1.32	0.1566	0.1566	1.011	1.005	0.8812	0.875	0.8596	0.8843	0.8765	0.8627	1	1	1	1	1	0.9985	1	1	1	1	1	1	1	1	1	1	1	1	0	0
KIAA1383	NM_019090	1	270.4	543	525.6	1.112	0.5721	1.149	0.9456	0.9364	0.8976	0.8185	0.8277	0.7801	0.9924	0.9889	0.9473	1	1	1	1	1	1	0.8179	0.8179	0.7731	0.8133	0.8133	0.7546	0.821	0.8179	0.7731	0.8071	0.8133	0.7546	0.8194	0.8194	0.7793	0.804	0.8194	0.7793	0.8302	0.8349	0.7793	0.8302	0.8349	0.7793	NA	NA
NTPCR	NM_032324	1	283.6	64	78	0.9979	3.629	0.819	0.9359	0.9436	0.7344	0.8051	0.8293	0.6	0.9923	0.9951	0.7625	1.003	1	1	1	1	1	0.9614	0.9506	0.9552	0.963	0.9491	0.9506	0.963	0.9506	0.9552	0.9614	0.9491	0.9537	0.9321	0.9321	0.9491	0.9321	0.9321	0.9491	0.9475	0.929	0.9491	0.9475	0.929	0.9491	NA	NA
KIAA1804	NM_032435	1	224.2	534.2	605	1.202	0.4454	1.061	0.9461	0.95	0.9072	0.8109	0.8234	0.7829	0.9888	0.9884	0.9573	1	1	0.9997	1	1	1	0.9059	0.9182	0.8781	0.9105	0.9321	0.8873	0.9059	0.9182	0.8781	0.912	0.9321	0.8873	0.8951	0.9213	0.8719	0.9074	0.9198	0.8735	0.9074	0.9136	0.875	0.9074	0.9136	0.875	NA	NA
KCNK1	NM_002245	1	312.6	186.6	175.4	0.9367	1.669	0.9967	0.9532	0.9456	0.8489	0.8221	0.817	0.7095	0.9886	0.9923	0.9046	1	1	1	1	1	1	0.9938	0.9815	0.9738	0.9954	0.9907	0.9938	0.9923	0.9815	0.9722	0.9954	0.9907	0.9938	0.9861	0.9753	0.9691	0.9815	0.9738	0.9676	0.9861	0.9753	0.9676	0.9861	0.9753	0.9676	NA	NA
MIR4427	NR_039625	1	0	18.6	0	0	0	3.157	NA	NA	0.03226	NA	NA	0	NA	NA	0.3656	NA	NA	NA	NA	NA	NA	NA	NA	NA	NA	NA	NA	NA	NA	NA	NA	NA	NA	NA	NA	NA	NA	NA	NA	NA	NA	NA	NA	NA	NA	NA	NA
SLC35F3	NM_173508	1	319	202.4	243.6	0.9724	1.273	0.8081	0.9384	0.948	0.8864	0.812	0.8301	0.753	0.9901	0.9918	0.9397	1.002	1	0.9983	1	1	1	0.7546	0.8071	0.6373	0.7485	0.8056	0.6404	0.7577	0.8071	0.6389	0.7485	0.8056	0.6404	0.7423	0.7778	0.6389	0.75	0.7809	0.6404	0.7515	0.787	0.6358	0.7515	0.787	0.6358	NA	NA
MIR4671	NR_039818	1	0	17	0	0	0	2.688	NA	NA	0	NA	NA	0	NA	NA	0.2118	NA	NA	NA	NA	NA	NA	NA	NA	NA	NA	NA	NA	NA	NA	NA	NA	NA	NA	NA	NA	NA	NA	NA	NA	NA	NA	NA	NA	NA	NA	NA	NA
C1orf31	NM_001206641; NM_001012985	2	522	112.2	98.2	0.8498	4.473	0.9666	0.943	0.9437	0.6756	0.7984	0.8034	0.5758	0.9857	0.9904	0.7273	1	1.003	1	0.9974	1	1	0.9969	0.9938	0.9861	0.9985	0.9985	0.9969	0.9969	0.9969	0.9861	0.9985	0.9969	0.9938	0.9907	0.9907	0.9861	0.9907	0.9907	0.9861	0.9938	0.9907	0.9877	0.9938	0.9907	0.9877	0.9992	0.9399
NCRNA00184	NR_033927	1	261.4	193.8	151.4	0.7697	1.329	0.9855	0.9511	0.9396	0.87	0.8402	0.8217	0.7348	0.9934	0.9862	0.9174	1	1	1	1	1	1	0.8565	0.858	0.8488	0.8657	0.8519	0.8395	0.8534	0.858	0.8503	0.8627	0.8519	0.838	0.8519	0.8457	0.8519	0.8519	0.8457	0.8519	0.8503	0.8549	0.8503	0.8503	0.8549	0.8503	NA	NA
LOC100506810	NR_038856	1	232.6	280.8	315	0.9584	0.7077	0.8545	0.9505	0.9407	0.8846	0.8127	0.8091	0.7557	0.9917	0.9897	0.9366	1	1	1	1	1	1	0.7778	0.7207	0.6667	0.7778	0.7176	0.6713	0.7685	0.7207	0.6698	0.7747	0.7191	0.6698	0.7593	0.7515	0.6667	0.7423	0.7546	0.6682	0.7778	0.7423	0.6698	0.7778	0.7423	0.6698	NA	NA
GGPS1	NM_001037277; NR_036605	2	494.6	621.2	469	0.9725	1.027	1.292	0.9458	0.9414	0.8815	0.8252	0.8104	0.7476	0.9143	0.9846	0.849	1	1	0.9941	1	1	1	0.9907	0.9938	0.9722	0.9846	0.9938	0.966	0.9877	0.9938	0.9707	0.9815	0.9938	0.966	0.9985	0.9985	0.9769	0.9985	0.9985	0.9769	0.9969	0.9985	0.9753	0.9969	0.9985	0.9753	0.9986	0.9664
TBCE	NM_001079515; NM_003193	2	513	276	285	0.8504	1.53	0.8236	0.9404	0.9474	0.8326	0.8119	0.8125	0.7101	0.9909	0.9926	0.8812	1.244	1.251	0.7754	0.777	0.9895	0.9898	0.9614	0.9491	0.929	0.9414	0.929	0.9059	0.9383	0.9259	0.9074	0.8812	0.8796	0.8642	0.9414	0.929	0.929	0.9568	0.929	0.929	0.9537	0.9228	0.9275	0.9537	0.9228	0.9275	0	0.8876
GPR137B	NM_003272	1	249.8	151.2	150	0.8477	1.412	0.8547	0.9493	0.9359	0.8479	0.792	0.8086	0.705	0.9893	0.9888	0.9048	1.007	1	0.993	1	1	1	0.9985	0.9985	1	0.9938	0.9954	0.9954	0.9985	0.9985	0.9954	0.9938	0.9954	0.9954	0.9985	0.9985	0.9969	0.9985	0.9985	0.9969	0.9985	1	0.9969	0.9985	1	0.9969	NA	NA
EDARADD	NM_145861; NM_080738	2	564.6	498.8	481.4	0.9791	1.148	1.012	0.9477	0.9437	0.8597	0.811	0.8158	0.757	0.99	0.9887	0.9146	1.002	1	0.993	1	1.001	1.001	0.8642	0.8225	0.75	0.8657	0.8133	0.7716	0.8611	0.8117	0.7515	0.8611	0.8164	0.7762	0.875	0.8349	0.7701	0.8657	0.838	0.767	0.8673	0.8318	0.7546	0.8673	0.8318	0.7546	1	0.9818
LGALS8	NM_201545; NM_006499; NM_201543; NM_201544	4	807	2558	2426	1.129	0.3758	1.192	0.9415	0.9341	0.9121	0.8146	0.8074	0.7822	0.9893	0.9886	0.957	1.126	1.126	0.587	0.586	1.001	1.001	1	1	1	1	1	1	1	1	1	1	1	1	1	1	1	1	1	1	1	1	1	1	1	1	0.8333	0.1667
ACTN2	NM_001103	1	261	423	455.4	1.161	0.6652	1.078	0.9495	0.9533	0.9031	0.8112	0.8368	0.7792	0.9912	0.9939	0.9437	1.001	1	0.9995	1	1	1	0.7083	0.7346	0.6404	0.7083	0.733	0.6327	0.7068	0.7346	0.6404	0.7022	0.733	0.6343	0.7253	0.7423	0.6373	0.7222	0.7392	0.6373	0.7068	0.7346	0.6389	0.7068	0.7346	0.6389	NA	NA
MTR	NM_000254	1	218.8	1275	1142	1.248	0.2392	1.394	0.944	0.9452	0.9261	0.8125	0.8236	0.7933	0.9701	0.9909	0.9539	1.001	1	0.9996	1	1	1	0.6111	0.6296	0.625	0.6065	0.625	0.6188	0.6111	0.6296	0.625	0.6065	0.625	0.6188	0.608	0.6358	0.6157	0.6142	0.6327	0.6157	0.6019	0.6281	0.6204	0.6019	0.6281	0.6204	NA	NA
RYR2	NM_001035	1	169.2	1251	1606	1.132	0.1193	0.8827	0.9432	0.9433	0.9334	0.8185	0.8156	0.8069	0.9898	0.9941	0.9786	1.003	1	1	1	1	1	0.8688	0.8642	0.8164	0.875	0.8765	0.8333	0.8688	0.8642	0.8164	0.8781	0.8735	0.8333	0.8627	0.8657	0.8179	0.8549	0.8657	0.8194	0.8688	0.8642	0.8117	0.8688	0.8642	0.8117	NA	NA
LOC100130331	NR_027247	1	268.4	269.6	268.4	0.9912	0.9912	0.9958	0.9389	0.9411	0.882	0.8189	0.8063	0.7552	0.9918	0.9925	0.9303	1.063	1.064	0.9429	0.9418	1	1	0.9568	0.9923	0.983	0.963	0.9799	0.9753	0.9414	0.983	0.9753	0.9475	0.9799	0.9753	0.9537	0.9753	0.9691	0.946	0.9753	0.9707	0.946	0.9769	0.9707	0.946	0.9769	0.9707	NA	NA
CHRM3	NM_000740	1	269	185.4	208.8	0.8778	1.131	0.7796	0.9253	0.8662	0.8457	0.8218	0.8097	0.7476	0.9914	0.9903	0.9191	1.003	1	0.9513	1	1.001	1.001	1	1	1	1	1	1	1	1	1	1	1	1	1	1	1	1	1	1	1	1	1	1	1	1	NA	NA
RPS7P5	NR_036695	1	267	80.2	86.2	1.044	3.233	0.9714	0.9327	0.9468	0.7431	0.8121	0.8135	0.6559	0.9954	0.9925	0.7905	1	1	1	1	1	1	0.8426	0.8503	0.8642	0.8503	0.8966	0.8904	0.8488	0.8534	0.8642	0.8457	0.8981	0.892	0.8457	0.8287	0.8673	0.841	0.8256	0.8673	0.8457	0.8256	0.8642	0.8457	0.8256	0.8642	NA	NA
FMN2	NM_020066	1	321.6	582.8	526.2	0.9445	0.5773	1.046	0.9384	0.9422	0.9159	0.8031	0.8128	0.7934	0.9859	0.9869	0.9585	1.025	1.02	0.9769	0.9801	1	1	0.9306	0.9198	0.8071	0.9429	0.9259	0.8225	0.929	0.9213	0.7932	0.9352	0.9244	0.8071	0.9167	0.9136	0.7994	0.909	0.9136	0.8009	0.9306	0.9244	0.7994	0.9306	0.9244	0.7994	NA	NA
MIR3123	NR_036069	1	0	12	0	0	0	1.847	NA	NA	0.08333	NA	NA	0	NA	NA	0.3	NA	NA	NA	NA	NA	NA	NA	NA	NA	NA	NA	NA	NA	NA	NA	NA	NA	NA	NA	NA	NA	NA	NA	NA	NA	NA	NA	NA	NA	NA	NA	NA
KMO	NM_003679	1	318	398.4	362.6	0.8344	0.7318	0.917	0.9437	0.9547	0.8926	0.8047	0.8063	0.762	0.973	0.9874	0.9443	1.381	1.389	0.6686	0.6635	0.9964	0.9957	0.804	0.7963	0.8534	0.7963	0.7731	0.838	0.9198	0.9198	0.9769	0.9198	0.9228	0.9784	0.8858	0.8873	0.9568	0.8889	0.8935	0.9568	0.9105	0.9043	0.9614	0.9074	0.9012	0.9599	NA	NA
WDR64	NM_144625	1	168.2	453.4	479.2	1.265	0.4442	1.198	0.9424	0.9453	0.899	0.8118	0.8454	0.7742	0.9896	0.9976	0.9453	1.002	1	0.9991	1	1	1	0.8148	0.821	0.7145	0.8148	0.8287	0.7253	0.8148	0.8241	0.7176	0.8225	0.8287	0.7253	0.8225	0.8086	0.7099	0.8241	0.8148	0.7099	0.8194	0.8272	0.7099	0.8194	0.8272	0.7099	NA	NA
EXO1	NM_130398; NM_003686; NM_006027	3	759.2	773	775.2	0.9094	0.8893	0.9015	0.943	0.9452	0.8774	0.8199	0.8277	0.7609	0.9899	0.99	0.9278	1.002	1.001	0.9986	0.9994	1	1	1	1	0.9722	1	0.9985	0.9738	1	1	0.9753	0.9969	0.9985	0.9722	1	1	0.963	1	1	0.963	1	1	0.9691	1	1	0.9691	0.8333	0.9507
SDCCAG8	NM_006642	1	341.8	223.4	229.4	1.012	1.507	0.9854	0.9503	0.9456	0.8523	0.8143	0.8338	0.7189	0.993	0.9901	0.9132	1.286	1.289	0.8679	0.8737	0.9955	0.9957	0.8981	0.8333	0.8534	0.8935	0.7762	0.8302	0.966	0.9691	0.9105	0.9722	0.963	0.909	0.9552	0.9522	0.9151	0.9676	0.9522	0.9151	0.9475	0.9506	0.9151	0.9475	0.9506	0.9151	NA	NA
MIR4677	NR_039824	1	0	22.4	0	0	0	3.232	NA	NA	0.125	NA	NA	0	NA	NA	0.25	NA	NA	NA	NA	NA	NA	NA	NA	NA	NA	NA	NA	NA	NA	NA	NA	NA	NA	NA	NA	NA	NA	NA	NA	NA	NA	NA	NA	NA	NA	NA	NA
LOC339529	NR_033883	1	266.2	114.2	116.6	0.748	1.708	0.7327	0.94	0.9376	0.8319	0.8216	0.8054	0.7233	0.9811	0.9947	0.8704	1.005	1	0.9982	1	1	1	1	1	1	1	1	0.9907	1	1	1	1	1	0.9907	1	1	1	1	1	1	1	1	1	1	1	1	NA	NA
ZNF238	NM_205768; NM_006352	2	523	553	912	1.304	0.7534	0.7877	0.9441	0.9461	0.8944	0.8189	0.8172	0.7711	0.9873	0.9893	0.9461	1	1	1	1	1	1	1	1	0.9938	1	1	0.9938	1	1	0.9938	1	1	0.9938	1	1	0.9907	1	1	0.9907	1	1	0.9938	1	1	0.9938	1	0.9818
C1orf100	NM_001012970	1	222.2	41.2	41	0.8172	4.429	0.8214	0.9659	0.9379	0.6796	0.839	0.8056	0.568	0.9805	0.9919	0.7039	1.005	1	0.9949	1	1	1	1	1	0.983	1	1	0.9907	1	1	0.9815	1	1	0.9907	1	1	0.9923	1	1	0.9923	1	1	0.9907	1	1	0.9907	NA	NA
C1orf101	NM_001130957; NM_001242340; NM_173807	3	715.8	827	633.2	0.7882	0.8899	1.029	0.9365	0.9424	0.8786	0.8067	0.8069	0.7507	0.9918	0.9902	0.9255	1.003	1.001	1	0.9992	1	1	0.9938	0.9938	0.9105	0.9923	0.9923	0.9059	0.9938	0.9938	0.9105	0.9923	0.9938	0.9074	0.9954	0.9969	0.9213	0.9938	0.9969	0.9228	0.9969	0.9969	0.9151	0.9969	0.9969	0.9151	0	0.9829
PPPDE1	NM_016076	1	297	467.2	388.4	1.095	0.8376	1.318	0.9408	0.9455	0.8917	0.8244	0.8088	0.7684	0.9918	0.9933	0.9448	1.001	1	0.9995	1	1	1	0.9522	0.9846	0.9722	0.9367	0.9815	0.9583	0.9599	0.9846	0.9722	0.9429	0.9815	0.9583	0.9583	0.9846	0.9645	0.9583	0.9846	0.9645	0.9583	0.9846	0.9707	0.9583	0.9846	0.9707	NA	NA
FAM36A	NM_198076	1	245.2	203.6	156.4	0.6899	1.082	0.8984	0.9476	0.9429	0.8811	0.8095	0.8189	0.7436	0.9233	0.9829	0.8625	1.991	2.027	0.1471	0.1469	0.9362	0.9384	0.9985	0.9985	0.9877	0.9985	0.9969	0.9799	0.9722	0.9691	0.9738	0.9568	0.9599	0.9676	0.8889	0.8843	0.9059	0.8935	0.8843	0.909	0.8873	0.8812	0.9074	0.8889	0.8827	0.9059	NA	NA
EFCAB2	NM_032328; NR_026586; NM_001143943; NR_026587; NR_026588	5	1461	1015	1175	0.9559	1.786	0.8943	0.9414	0.944	0.8728	0.8134	0.8226	0.7451	0.9477	0.9424	0.8818	1.002	1.002	1	0.9981	1	1	1	1	1	1	1	1	1	1	1	1	1	1	1	1	1	1	1	1	1	1	1	1	1	1	1	0.9639
KIF26B	NM_018012	1	245.4	409.6	623.8	0.9879	0.3887	0.6488	0.9439	0.9544	0.9146	0.8227	0.828	0.7827	0.991	0.9935	0.9702	1.001	1	0.9993	1	1	1	0.8997	0.9167	0.8673	0.8966	0.9151	0.8657	0.8951	0.9167	0.8688	0.9028	0.9151	0.8657	0.9074	0.912	0.8642	0.8858	0.912	0.8657	0.8889	0.9105	0.8673	0.8889	0.9105	0.8673	NA	NA
CNST	NM_001139459; NM_152609	2	461.2	727.4	658.6	0.9253	0.7969	1.07	0.9472	0.9423	0.8947	0.8227	0.8018	0.774	0.9915	0.9905	0.9409	1.001	1.001	1	1	1	1	1	1	0.9969	1	1	0.9877	1	1	0.9954	1	1	0.9877	1	1	1	1	1	1	1	1	0.9954	1	1	0.9954	0	0.9788
SCCPDH	NM_016002	1	289	166	279.8	1.305	1.348	0.7742	0.9428	0.9356	0.8458	0.8149	0.8097	0.7301	0.9929	0.9889	0.8928	1.003	1	1	1	1	1	0.8704	0.8765	0.8426	0.8673	0.8781	0.8133	0.8688	0.8765	0.8333	0.8688	0.8781	0.8133	0.8796	0.8812	0.841	0.8796	0.8812	0.841	0.875	0.8827	0.8349	0.875	0.8827	0.8349	NA	NA
LOC149134	NR_015422	1	329.2	82.4	57.2	0.5878	3.383	0.847	0.958	0.9405	0.7961	0.8287	0.8153	0.6505	0.9825	0.9891	0.8447	1.007	1	1	1	1	1	0.9861	0.9907	0.8287	0.9846	0.9892	0.821	0.9861	0.9923	0.8287	0.9846	0.9907	0.8241	0.9892	0.9954	0.8457	0.9861	0.9969	0.8441	0.9892	0.9969	0.8426	0.9892	0.9969	0.8426	NA	NA
VN1R5	NM_173858	1	295.2	87	84.6	0.909	3.172	0.935	0.9243	0.9472	0.7954	0.8061	0.8245	0.6874	0.9953	0.9864	0.8207	1	1	1	1	1	1	0.8596	0.8673	0.8796	0.8796	0.8889	0.8935	0.8611	0.8673	0.8812	0.8781	0.8889	0.892	0.875	0.8843	0.8904	0.8719	0.8843	0.8904	0.8688	0.8843	0.8904	0.8688	0.8843	0.8904	NA	NA
NLRP3	NM_001079821; NM_001127461; NM_001127462; NM_001243133; NM_004895; NM_183395	6	1489	2471	2235	1.009	0.6794	1.116	0.9426	0.9449	0.8864	0.8138	0.81	0.7616	0.9657	0.8613	0.9154	1.002	1.003	0.9991	0.9984	1	1	1	1	0.9846	1	1	0.9799	1	1	0.983	1	1	0.9784	1	1	0.9907	1	1	0.9907	1	1	0.9877	1	1	0.9877	0.8333	0.9848
OR2W5	NM_001004698	1	377.6	83.8	94.6	0.8135	3.247	0.7208	0.9239	0.9465	0.7971	0.8182	0.831	0.6897	0.9873	0.9894	0.8377	1	1	1	1	1	1	1	1	0.9691	1	1	0.9753	1	1	0.9676	1	1	0.9753	1	1	0.9614	1	1	0.9614	1	1	0.963	1	1	0.963	NA	NA
C1orf150	NM_145278	1	284.8	196	226	0.9973	1.257	0.8652	0.9531	0.9558	0.8551	0.8292	0.8294	0.7531	0.9673	0.9867	0.8939	1	1	1	1	1	1	1	0.9985	0.9907	1	1	0.9923	1	0.9985	0.9892	1	1	0.9923	0.9985	0.9985	0.9938	0.9985	0.9985	0.9938	1	0.9985	0.9938	1	0.9985	0.9938	NA	NA
OR2G2	NM_001001915	1	271	89	63.8	0.7718	3.278	1.077	0.9687	0.9439	0.7371	0.8401	0.8111	0.618	1	0.9948	0.7978	1	1	1	1	1	1	0.8843	0.892	0.9429	0.8565	0.8627	0.9012	0.8796	0.8951	0.9429	0.8488	0.8642	0.8997	0.8627	0.8704	0.9383	0.8627	0.875	0.9383	0.8688	0.8735	0.9352	0.8688	0.8735	0.9352	NA	NA
OR2G3	NM_001001914	1	413.4	112.2	48.8	0.6055	5.13	1.393	0.9549	0.9328	0.7576	0.8238	0.8079	0.6471	1	0.9894	0.8039	1	1	1	1	1	1	0.9985	0.9969	0.9522	0.9985	0.9985	0.9676	0.9985	0.9969	0.9506	0.9985	0.9985	0.966	1	0.9985	0.9552	1	0.9985	0.9552	1	1	0.9552	1	1	0.9552	NA	NA
TRIM58	NM_015431	1	310.8	547	478.2	1.07	0.6957	1.225	0.9448	0.9472	0.9071	0.8147	0.8275	0.7806	0.9214	0.9858	0.879	1.001	1	0.9938	1	1	1	0.7052	0.733	0.7562	0.7099	0.7346	0.7623	0.7114	0.733	0.7485	0.713	0.7361	0.7623	0.7238	0.7253	0.75	0.716	0.7284	0.7531	0.713	0.733	0.7531	0.713	0.733	0.7531	NA	NA
OR2W3	NM_001001957	1	188	99	66.6	0.8133	2.296	1.209	0.9459	0.9351	0.7475	0.8048	0.8074	0.6	0.994	0.9904	0.8101	1	1	1	1	1	1	0.9444	0.9398	0.9398	0.9228	0.9167	0.9259	0.9414	0.9491	0.9398	0.9228	0.929	0.929	0.9336	0.9244	0.9352	0.912	0.929	0.9352	0.9444	0.9321	0.9352	0.9444	0.9321	0.9352	NA	NA
OR2T8	NM_001005522	1	280.6	85.2	57.6	0.7079	3.449	1.047	0.9271	0.9394	0.7559	0.7951	0.8154	0.6009	0.9896	0.9914	0.784	1.371	1.354	0.6704	0.7249	0.9996	0.9978	0.838	0.8148	0.8426	0.8133	0.7793	0.8056	0.9213	0.9074	0.8904	0.9105	0.8812	0.8735	0.9043	0.8966	0.9151	0.909	0.8935	0.9136	0.9136	0.892	0.9167	0.9105	0.892	0.9151	NA	NA
OR2L13	NM_175911	1	345.8	190.8	161.6	0.9899	2.118	1.169	0.948	0.9439	0.8344	0.8106	0.8068	0.7212	0.9901	0.9919	0.8847	1.001	1	1.001	1	1	1	1	1	0.9985	1	1	0.9985	1	1	0.9985	1	1	0.9985	1	1	1	1	1	1	1	1	1	1	1	1	NA	NA
OR2L8	NM_001001963	1	225.6	68	63.6	0.7816	2.773	0.8359	0.9465	0.9477	0.7588	0.8082	0.8112	0.6265	0.9906	0.9902	0.8059	1.05	1.023	0.8472	0.9728	0.9989	0.9995	0.8349	0.8796	0.8704	0.8503	0.9105	0.8519	0.821	0.8796	0.8704	0.8889	0.9444	0.8673	0.8102	0.8627	0.8596	0.8272	0.8627	0.8596	0.8241	0.8627	0.8596	0.8241	0.8627	0.8596	NA	NA
OR2AK2	NM_001004491	1	294.8	76	84.8	0.9708	3.375	0.8703	0.9175	0.9267	0.7711	0.8019	0.8005	0.6711	0.9835	0.9898	0.8158	1	1	1	1	1	1	0.9599	0.946	0.9506	0.9414	0.9414	0.9306	0.9599	0.946	0.9506	0.9414	0.9414	0.9306	0.9568	0.9614	0.9583	0.9599	0.9614	0.9583	0.966	0.9614	0.9583	0.9645	0.9614	0.9583	NA	NA
OR2L1P	NR_002145	1	262.2	67.4	91.4	1.14	3.271	0.8411	0.9606	0.9458	0.7122	0.8293	0.8108	0.5846	0.9891	0.987	0.8012	1.002	1	0.9954	1	1.001	1.001	0.7623	0.8133	0.8009	0.7423	0.7932	0.7778	0.7639	0.8071	0.804	0.7423	0.7932	0.7778	0.7731	0.8302	0.8102	0.7701	0.8364	0.8102	0.767	0.8241	0.8102	0.767	0.8241	0.8102	NA	NA
OR2L2	NM_001004686	1	264.8	66.4	51.8	0.5271	2.695	0.6759	0.9691	0.9366	0.7741	0.8108	0.8112	0.6506	0.9961	0.9902	0.8464	1.008	1	0.996	1	1.003	1.003	1	1	0.9614	1	1	0.9846	0.9985	1	0.9599	1	1	0.9846	0.9877	1	0.9506	0.983	1	0.9491	1	1	0.9491	1	1	0.9491	NA	NA
OR2L3	NM_001004687	1	325.2	92.2	73.4	0.9021	3.997	1.133	0.9373	0.9434	0.7701	0.8311	0.8057	0.6182	0.9891	0.9877	0.8026	1.038	1.023	0.9564	0.9803	0.9982	0.9976	0.9583	0.9645	0.9892	0.9583	0.9738	0.9769	0.9244	0.9537	0.9877	0.946	0.9753	0.9846	0.929	0.929	0.9846	0.909	0.929	0.9846	0.9321	0.929	0.9846	0.9321	0.929	0.9846	NA	NA
OR2M1P	NR_002141	1	217.4	74.4	59.2	1.059	3.89	1.331	0.9324	0.9393	0.672	0.8243	0.804	0.5323	0.9899	0.988	0.7473	1	1	1	1	1	1	0.9398	0.9614	0.8272	0.9321	0.9645	0.8179	0.9383	0.9645	0.8333	0.9336	0.9738	0.821	0.9259	0.9537	0.8194	0.9136	0.9537	0.8194	0.9244	0.9552	0.8225	0.9244	0.9552	0.821	NA	NA
OR2M5	NM_001004690	1	284	71.6	90.6	1.113	3.491	0.8802	0.9426	0.9289	0.7374	0.777	0.7958	0.6145	0.9912	0.9894	0.7737	1.009	1.011	0.9883	0.9915	1	1	0.9506	0.9491	0.9398	0.9537	0.9537	0.9244	0.9537	0.9321	0.9429	0.9444	0.9336	0.9259	0.9676	0.9614	0.9552	0.9769	0.9645	0.9537	0.9568	0.9614	0.9522	0.9568	0.9614	0.9537	NA	NA
OR2M2	NM_001004688	1	341	83.2	63.6	0.703	3.77	0.9199	0.956	0.9296	0.7524	0.8176	0.7982	0.6226	0.9937	0.9883	0.7933	1.007	1.008	0.9934	0.9962	1.005	1.005	0.9491	0.9383	0.8735	0.9506	0.9522	0.9151	0.9506	0.9398	0.8719	0.9506	0.9506	0.8951	0.9444	0.929	0.8519	0.946	0.9244	0.8534	0.9506	0.9244	0.8549	0.9506	0.9244	0.8534	NA	NA
OR2M3	NM_001004689	1	337.8	91.6	50.8	0.6243	4.152	1.126	0.9213	0.9497	0.7402	0.7835	0.8259	0.6157	0.9843	0.9893	0.7991	1.03	1.02	0.9786	0.9749	0.9954	0.9955	0.9907	0.9877	0.9444	0.9552	0.9568	0.909	0.9969	0.9954	0.9676	0.983	0.983	0.9398	0.9923	0.9907	0.9506	0.9923	0.9907	0.9506	0.9969	0.9907	0.9522	0.9969	0.9907	0.9522	NA	NA
OR2M4	NM_017504	1	393	81	69.8	0.8606	4.846	0.9989	0.9341	0.943	0.7383	0.7765	0.799	0.6173	0.9971	0.9898	0.7877	1	1	1	1	1	1	0.9213	0.9182	0.7562	0.9321	0.9228	0.7824	0.9213	0.9167	0.7546	0.9336	0.9228	0.7824	0.9136	0.8997	0.7346	0.9136	0.8951	0.7346	0.9105	0.8981	0.7346	0.9105	0.8981	0.7346	NA	NA
OR14C36	NM_001001918	1	461.8	80.8	56.6	0.6956	5.676	0.9933	0.9435	0.9441	0.7302	0.7986	0.7986	0.6114	1	0.9909	0.7946	1	1	1	1	1	1	0.7284	0.7037	0.7531	0.6991	0.696	0.7315	0.7253	0.7052	0.75	0.6991	0.696	0.7284	0.716	0.7022	0.7515	0.713	0.7022	0.7577	0.7238	0.7099	0.7485	0.7238	0.7099	0.7485	NA	NA
OR2T4	NM_001004696	1	216	87	106.4	1.173	2.381	0.9592	0.9417	0.9546	0.777	0.8064	0.8213	0.6621	0.9906	0.9861	0.8253	1.008	1	0.992	0.9977	0.9984	0.9982	0.9985	1	1	1	1	1	0.9969	1	1	0.9985	1	1	0.9969	1	1	0.9969	1	1	0.9969	1	1	0.9969	1	1	NA	NA
OR2T6	NM_001005471	1	386	67.4	59	0.7345	4.806	0.8393	0.9458	0.9383	0.7329	0.7966	0.8145	0.5816	0.9966	0.9922	0.819	1	1	1	1	1	1	0.8457	0.858	0.8565	0.8272	0.8225	0.838	0.8657	0.8565	0.8565	0.8318	0.8194	0.838	0.8735	0.8781	0.8904	0.8735	0.8735	0.8904	0.8843	0.8719	0.8935	0.8843	0.8719	0.8935	NA	NA
OR2T1	NM_030904	1	331.4	76.2	85	0.8837	3.446	0.7924	0.9647	0.9427	0.7664	0.8165	0.8171	0.643	0.9953	0.9909	0.8136	1	1	1	1	1	1	0.7253	0.7407	0.7577	0.7022	0.7269	0.7407	0.7284	0.7423	0.7546	0.7006	0.7269	0.7423	0.7515	0.7531	0.7701	0.7346	0.7531	0.7685	0.75	0.7531	0.7701	0.75	0.7531	0.7701	NA	NA
OR2T2	NM_001004136	1	268.8	57	53.4	0.632	3.182	0.6748	0.9251	0.936	0.7368	0.7603	0.8013	0.6491	0.9888	0.9866	0.8175	1.7	1.744	0.3684	0.3892	1.049	1.044	0.8457	0.8194	0.8302	0.8457	0.8272	0.8426	1	1	0.983	0.9985	1	0.9537	1	1	0.9583	1	1	0.966	1	1	0.9614	1	1	0.966	NA	NA
OR2T3	NM_001005495	1	208.6	79.2	66.2	0.7983	2.516	0.9553	0.9486	0.9396	0.7222	0.8036	0.8121	0.6465	0.9849	0.9856	0.803	1.621	1.609	0.4459	0.4511	0.9878	0.9894	0.858	0.8534	0.8148	0.8333	0.841	0.7762	0.9414	0.9336	0.963	0.8735	0.8503	0.8858	0.9861	0.9846	1	0.9877	0.9877	1	0.9907	0.9877	1	0.9938	0.9877	1	NA	NA
OR2T5	NM_001004697	1	277.6	77.6	91	1.108	3.379	0.9449	0.9451	0.9445	0.7294	0.8132	0.8084	0.6211	0.9934	0.9906	0.799	1.419	1.416	0.09767	0.1027	0.9219	0.9075	0.5787	0.5756	0.6188	0.5802	0.5741	0.6574	0.9414	0.9444	0.983	0.9583	0.9522	0.9722	1	0.9846	0.9892	0.9815	0.9522	0.9599	1	0.9846	0.9861	0.9861	0.9522	0.9568	NA	NA
OR2G6	NM_001013355	1	302.2	83.6	74.8	0.9077	3.667	1.015	0.9225	0.9404	0.7081	0.7941	0.818	0.5957	0.9866	0.9901	0.799	1	1	1	1	1	1	0.6173	0.6173	0.5123	0.5972	0.6127	0.4969	0.6173	0.6142	0.5031	0.5957	0.608	0.5031	0.6096	0.6065	0.4907	0.6235	0.6065	0.4923	0.6096	0.6065	0.4907	0.6096	0.6065	0.4907	NA	NA
MIR3124	NR_036070	1	0	15.2	0	0	0	2.619	NA	NA	0	NA	NA	0	NA	NA	0.2237	NA	NA	NA	NA	NA	NA	NA	NA	NA	NA	NA	NA	NA	NA	NA	NA	NA	NA	NA	NA	NA	NA	NA	NA	NA	NA	NA	NA	NA	NA	NA	NA
ZNF672	NM_024836	1	280.2	302.8	262	1.03	1.101	1.19	0.9504	0.9422	0.858	0.8198	0.8187	0.7378	0.9908	0.9864	0.9115	1	1	1	1	1	1	0.7269	0.7531	0.6713	0.7423	0.7577	0.6975	0.7377	0.7531	0.6698	0.7438	0.7577	0.696	0.7407	0.7608	0.6898	0.7269	0.7593	0.6898	0.7377	0.7654	0.6883	0.7377	0.7654	0.6883	NA	NA
PGBD2	NM_001017434; NM_170725	2	629.2	354.4	378.8	0.9072	1.567	0.857	0.9424	0.9472	0.855	0.8136	0.8204	0.741	0.9879	0.9901	0.9125	1.001	1	1	1	1	1	0.9614	0.9614	0.9182	0.963	0.963	0.8997	0.9614	0.9614	0.9182	0.9583	0.963	0.8997	0.9645	0.9645	0.9151	0.9645	0.9645	0.9151	0.963	0.963	0.9213	0.963	0.963	0.9213	0	0.9565
WASH7P	NR_024540	1	293.6	125.4	111.8	0.7293	1.915	0.8183	0.9231	0.938	0.8389	0.8068	0.7868	0.7081	0.9911	0.9877	0.8915	2.845	2.619	0.08527	0.1619	1.042	1.045	0.8719	0.8611	0.767	0.8966	0.8935	0.8148	0.9537	0.9414	0.9506	0.9429	0.946	0.9414	0.9907	0.9877	0.9846	0.9907	0.9877	0.983	0.9938	0.9877	0.9846	0.9923	0.9877	0.9846	NA	NA
FAM138A	NR_026818; NR_026818_1	2	573.2	216.6	185.4	0.9467	2.927	1.106	0.931	0.9375	0.7479	0.8177	0.7994	0.6233	0.9299	0.9232	0.7452	5.673	5.58	0	0	0.8642	0.8718	0.5494	0.5586	0.4568	0.5556	0.5556	0.4769	0	0	0	0	0	0	0.7253	0.7407	0.7315	0.6836	0.6898	0.696	0.733	0.7438	0.733	0.6821	0.696	0.6975	NA	NA
FAM138F	NR_026820; NR_026820_1	2	687.6	176	158.6	0.8098	3.511	0.8989	0.9521	0.9337	0.7648	0.8298	0.804	0.658	0.9294	0.9343	0.7841	6.485	6.429	0	0	1.011	1.005	0.8704	0.8951	0.8534	0.8627	0.8796	0.8657	0	0	0	0	0	0	0.75	0.7546	0.7361	0.6883	0.6914	0.6651	0.7407	0.7546	0.7407	0.679	0.6914	0.6667	NA	NA
LOC729737	NR_039983	1	329.4	322	296.8	1.007	1.117	1.093	0.9265	0.946	0.8646	0.8086	0.8136	0.7522	0.9872	0.9891	0.9292	4.848	4.332	0.3535	0.5425	0.9758	0.9757	0.841	0.841	0.838	0.7778	0.7978	0.7948	0.9352	0.9352	0.8441	0.9321	0.9429	0.8364	0.9182	0.9074	0.8503	0.9244	0.9059	0.8488	0.9213	0.9151	0.8519	0.9228	0.9136	0.8503	NA	NA
LOC100288069	NR_033908	1	345.2	129.8	92.8	0.7811	2.906	1.093	0.9461	0.9432	0.792	0.8017	0.8111	0.6641	0.9526	0.9664	0.7889	1.194	1.169	0.5831	0.9113	1.016	1.016	0.8503	0.8503	0.841	0.8349	0.838	0.841	0.8565	0.8827	0.8179	0.8364	0.8349	0.8025	0.8657	0.8796	0.841	0.8719	0.8796	0.841	0.8843	0.8827	0.841	0.8781	0.8796	0.841	NA	NA
NCRNA00115	NR_024321	1	390.6	122.6	95.8	0.8394	3.423	1.075	0.929	0.9473	0.7945	0.8142	0.8208	0.677	0.9916	0.9892	0.8385	1.049	1.036	0.8562	0.9667	0.9939	0.9943	0.9923	0.9923	0.963	0.9923	0.9892	0.9722	0.9923	0.9938	0.9645	0.9938	0.9938	0.9799	0.9969	0.9969	0.9753	0.9969	0.9969	0.9753	0.9938	0.9938	0.9738	0.9938	0.9938	0.9738	NA	NA
FAM41C	NR_027055	1	330.6	124	135.8	0.9186	2.236	0.839	0.944	0.9456	0.8016	0.8262	0.8215	0.7145	0.9897	0.9897	0.8581	1.011	1.004	0.8518	1	1.002	1.002	0.9861	0.9753	0.9336	0.9877	0.9799	0.9383	0.9707	0.9491	0.9228	0.9877	0.9799	0.9367	0.9877	0.9784	0.9336	0.9877	0.9769	0.9336	0.9861	0.9753	0.9352	0.9861	0.9753	0.9352	NA	NA
LOC100130417	NR_026874	1	184.8	40	28.8	0.6701	4.3	0.9309	0.9653	0.9405	0.59	0.8264	0.8193	0.53	1	0.9903	0.655	1.029	1	0.9928	1	1	1	1	0.9985	0.9907	1	0.9985	0.9907	1	0.9954	0.9892	1	0.9985	0.9907	1	0.9985	0.9923	1	0.9985	0.9923	1	0.9985	0.9923	1	0.9985	0.9923	NA	NA
NOC2L	NM_015658	1	237.4	230.2	211	0.8696	0.9785	0.949	0.9602	0.9419	0.8714	0.8351	0.8147	0.7628	0.9934	0.9933	0.9149	1.244	1.208	0.8539	0.8547	1.012	1.011	0.9892	0.9938	0.9985	0.9907	0.9938	0.9985	0.983	0.9907	0.9969	0.9815	0.9877	0.9938	0.9861	0.9923	0.9969	0.983	0.9892	0.9969	0.9815	0.9846	0.9969	0.9815	0.9846	0.9969	NA	NA
C1orf170	NR_027693	1	325.2	270.4	322	1.222	1.235	1.027	0.9422	0.9428	0.872	0.7963	0.8204	0.753	0.9925	0.9926	0.9238	1.009	1	0.9987	1	1	1	0.8025	0.838	0.8627	0.821	0.8534	0.8873	0.8025	0.838	0.8642	0.821	0.8519	0.8889	0.8086	0.8395	0.8673	0.8164	0.8395	0.8673	0.8056	0.8441	0.8796	0.8056	0.8441	0.8796	NA	NA
HES4	NM_021170; NM_001142467	2	628	149.6	139.6	0.8064	3.606	0.8662	0.9484	0.9417	0.7233	0.8252	0.8076	0.6136	0.9943	0.9901	0.7714	1.002	1	0.9985	1	1	1	1	1	0.9228	1	1	0.8981	1	1	0.9136	0.9985	1	0.8966	1	1	0.912	1	1	0.912	1	1	0.9043	1	1	0.9043	0	0.9967
RNF223	NM_001205252	1	284	68.6	87.8	0.903	2.921	0.7057	0.9453	0.9514	0.7638	0.8314	0.8232	0.656	0.9932	0.9908	0.8017	1.002	1	1	1	1	1	1	1	1	1	1	0.9985	1	1	1	1	1	0.9985	1	1	1	1	1	1	1	1	1	1	1	1	NA	NA
C1orf159	NM_017891	1	345	214.6	168.4	0.9236	1.892	1.177	0.9394	0.9472	0.8145	0.8242	0.8128	0.7111	0.9905	0.9925	0.8611	1.004	1	1.003	1	1	1	1	1	1	1	1	0.9969	1	1	1	1	1	0.9969	1	1	1	1	1	1	1	1	1	1	1	1	NA	NA
TNFRSF18	NM_004195; NM_148901; NM_148902	3	1087	228	295.8	1.016	3.734	0.7893	0.9364	0.9455	0.7825	0.8093	0.8215	0.6789	0.9892	0.9902	0.8202	1.004	1.003	0.9993	0.9975	1	1	1	1	0.9985	1	1	0.9985	1	1	0.9985	1	1	0.9985	1	1	0.9985	1	1	0.9985	1	1	0.9985	1	1	0.9985	0	0.9904
TNFRSF4	NM_003327	1	321.6	85.4	96.4	1.008	3.362	0.8929	0.9398	0.9397	0.7541	0.8299	0.8172	0.6323	0.9938	0.9907	0.7986	1.007	1	0.9978	1	1	1	0.9799	0.9769	0.9275	0.9738	0.9753	0.9198	0.9799	0.9799	0.9259	0.9707	0.9753	0.9198	0.9738	0.9753	0.9213	0.9738	0.9753	0.9213	0.9738	0.9753	0.9213	0.9738	0.9753	0.9213	NA	NA
SDF4	NM_016176; NM_016547	2	695	344.6	310.8	0.8657	1.917	0.96	0.9369	0.9436	0.8387	0.8024	0.8129	0.7226	0.9891	0.9919	0.8897	1.001	1	1.001	1	1	1	0.9676	0.9691	0.9306	0.966	0.9691	0.946	0.966	0.9707	0.9306	0.966	0.9691	0.946	0.9645	0.9676	0.9367	0.9614	0.9676	0.9367	0.9676	0.9691	0.9336	0.9676	0.9691	0.9336	0	1
FAM132A	NM_001014980	1	289	68.2	78.6	0.8755	3.219	0.7599	0.9262	0.9453	0.7625	0.7532	0.8152	0.6452	0.9924	0.9924	0.8035	1.003	1	1.003	1	1	1	0.9506	0.9321	0.8133	0.9537	0.9383	0.8395	0.9475	0.9306	0.8133	0.9537	0.9383	0.8426	0.9568	0.9429	0.8272	0.9583	0.9429	0.8287	0.9537	0.9398	0.8256	0.9537	0.9398	0.8256	NA	NA
UBE2J2	NM_058167; NM_194315; NM_194457; NM_194458	4	1050	887.8	855.2	1.084	1.334	1.129	0.9427	0.9411	0.8511	0.8241	0.8104	0.7315	0.9853	0.9825	0.897	1.002	1.003	1	0.9991	1	1	1	1	1	1	1	1	1	1	1	1	1	1	1	1	1	1	1	1	1	1	1	1	1	1	0	1
ACAP3	NM_030649	1	207	383	455.6	1.399	0.6355	1.176	0.953	0.9459	0.8909	0.813	0.8126	0.7645	0.9917	0.9913	0.9394	1.006	1	1	1	1	1	0.8503	0.9028	0.8164	0.8534	0.9059	0.8117	0.8457	0.9028	0.8071	0.8596	0.909	0.8117	0.8457	0.8889	0.8133	0.8441	0.8889	0.8148	0.8503	0.8997	0.8117	0.8503	0.8997	0.8117	NA	NA
CPSF3L	NM_017871	1	288.4	197.6	178.8	0.9664	1.559	1.068	0.9474	0.939	0.833	0.8065	0.8065	0.7318	0.9922	0.9868	0.8775	1.078	1.058	0.9339	0.9376	0.9995	0.9996	0.8827	0.858	0.7994	0.892	0.8858	0.8133	0.9043	0.8935	0.8488	0.9105	0.912	0.8534	0.9136	0.909	0.8488	0.9028	0.9059	0.8488	0.9105	0.9028	0.8488	0.9105	0.9028	0.8488	NA	NA
DVL1	NM_004421	1	245.2	214	243.8	0.9622	0.9678	0.8448	0.9475	0.9388	0.8729	0.8146	0.8051	0.7636	0.9885	0.9894	0.9028	1.004	1	0.9991	1	1	1	0.9336	0.9398	0.8843	0.9398	0.946	0.8951	0.9352	0.9429	0.8827	0.9429	0.9491	0.8951	0.9352	0.929	0.8904	0.9414	0.9321	0.8904	0.9522	0.9537	0.892	0.9522	0.9537	0.892	NA	NA
MXRA8	NM_032348	1	276.4	240.6	228.4	1.16	1.403	1.222	0.9378	0.9472	0.8554	0.8126	0.8285	0.7257	0.9877	0.9913	0.8969	1.001	1	0.9991	1	1	1	0.9769	0.9769	0.9707	0.9769	0.9769	0.9722	0.9769	0.9769	0.9676	0.9769	0.9769	0.9722	0.9722	0.9753	0.9645	0.9722	0.9753	0.9645	0.966	0.9753	0.9645	0.966	0.9753	0.9645	NA	NA
AURKAIP1	NM_001127229; NM_017900; NM_001127230	3	733.2	270.6	231.4	0.9644	3.121	1.144	0.9551	0.9397	0.7369	0.8306	0.8091	0.6208	0.9879	0.9902	0.7805	1.001	1	1.001	1	1	1	0.9907	0.9907	0.9877	0.9969	0.9969	0.9923	0.9938	0.9907	0.9907	0.9938	0.9969	0.9907	0.9877	0.9907	0.9846	0.9861	0.9907	0.9846	0.9938	0.9938	0.9907	0.9938	0.9938	0.9907	1	1
CCNL2	NM_030937; NM_001039577	2	683.4	386.8	341	0.894	2.451	1.035	0.939	0.9426	0.8418	0.8129	0.8159	0.7311	0.9877	0.9898	0.8888	1.004	1.001	0.9975	0.9993	1	1	0.9985	0.9985	0.9614	0.9877	0.9877	0.9707	0.9985	0.9985	0.9614	0.9877	0.9877	0.9722	1	1	0.9244	1	1	0.9244	0.9985	0.9985	0.966	0.9985	0.9985	0.966	0	0.9997
MRPL20	NM_017971	1	217	72.4	54.8	0.8628	3.417	1.14	0.9416	0.9465	0.6657	0.7847	0.8138	0.5497	1	0.9899	0.6989	1.202	1.214	0.7132	0.7349	0.977	0.977	0.7917	0.7855	0.7685	0.838	0.8287	0.7917	0.9336	0.909	0.8889	0.9198	0.912	0.8719	0.9444	0.9398	0.9367	0.9444	0.9429	0.9367	0.9414	0.9398	0.9367	0.9414	0.9398	0.9352	NA	NA
LOC441869	NM_001145210; NR_026871	2	580.6	302.4	286	0.9491	1.981	1.033	0.9392	0.9466	0.828	0.8161	0.8133	0.6997	0.9881	0.9866	0.869	1.001	1.002	1.001	0.9983	1	1	0.9985	0.9985	1	0.9985	0.9985	1	0.9985	0.9985	1	0.9985	0.9985	1	0.9954	0.9985	0.9969	0.9923	0.9985	0.9985	0.9985	0.9985	1	0.9985	0.9985	1	0	1
C1orf70	NM_001114748	1	363.4	77.6	111.8	1.155	3.755	0.8019	0.9302	0.9417	0.7629	0.7943	0.8107	0.6649	0.9911	0.9906	0.8041	1	1	1	1	1	1	1	1	1	1	1	1	1	1	1	1	1	1	1	1	1	1	1	1	1	1	1	1	1	1	NA	NA
SSU72	NM_014188	1	279.2	142.6	113.2	1.003	2.473	1.263	0.9346	0.9377	0.7588	0.8039	0.8073	0.669	0.9859	0.9878	0.8219	1.002	1	1	1	1	1	0.8781	0.9275	0.9012	0.8719	0.9182	0.9059	0.8827	0.9259	0.9028	0.8657	0.9182	0.909	0.8704	0.9244	0.8966	0.8827	0.9244	0.8981	0.8765	0.9244	0.8981	0.8765	0.9244	0.8981	NA	NA
LOC643988	NM_001242659	1	270.4	169.8	144	0.7955	1.494	0.9382	0.9375	0.9327	0.8528	0.8083	0.8033	0.7161	0.9931	0.9882	0.8975	1	1	1	1	1	1	1	0.9985	0.9923	1	1	0.9907	1	0.9985	0.9923	1	1	0.9907	1	1	0.9923	1	1	0.9923	1	1	0.9923	1	1	0.9923	NA	NA
CDK11B	NM_033486; NM_033487; NM_033488; NM_033489; NM_033492; NM_033493	6	1762	1265	1082	0.8637	1.413	1.007	0.9455	0.9441	0.8523	0.8172	0.8138	0.7389	0.9784	0.9807	0.8945	1.288	1.26	0.3203	0.3256	0.9841	0.9842	1	1	0.9907	1	1	0.9923	1	1	0.9815	1	1	0.9892	1	1	0.9769	1	1	0.9769	1	1	0.9753	1	1	0.9753	0	0.9526
SLC35E2B	NM_001110781	1	183.2	550	440	0.8459	0.3522	1.058	0.9355	0.9465	0.9051	0.8127	0.8046	0.7876	0.9686	0.9924	0.9273	1.594	1.582	0.6589	0.6661	1.031	1.032	0.9938	0.9938	0.9444	0.9938	0.9938	0.9537	1	1	0.9969	0.9985	1	0.9954	1	1	0.9969	1	1	0.9969	1	1	0.9969	1	1	0.9969	NA	NA
CDK11A	NM_024011; NM_033529	2	546	473.2	378.4	0.8354	1.206	1.044	0.9477	0.9447	0.8504	0.8066	0.8136	0.7249	0.9804	0.9806	0.8922	3.095	3.1	0.3017	0.3919	1.045	1.045	0.6358	0.6343	0.554	0.6389	0.6435	0.5525	1	1	0.9846	0.9954	0.9969	0.9784	0.9985	1	0.9985	0.9969	1	0.9969	1	1	0.9985	0.9985	1	0.9969	0	0.9526
SLC35E2	NM_001199787; NM_182838	2	408	649.2	776.6	0.9678	0.7234	0.8863	0.9392	0.9475	0.8909	0.8172	0.8162	0.7736	0.9119	0.9873	0.8632	1.194	1.188	0.6219	0.6716	0.9814	0.981	0.8781	0.9012	0.8951	0.8873	0.9105	0.8997	0.9722	0.9753	0.9707	0.9784	0.9954	0.983	1	1	0.9784	1	1	0.9784	0.9769	0.9923	0.983	0.9769	0.9923	0.983	0	1
NADK	NM_001198993; NM_001198994; NM_001198995; NM_023018	4	1029	1132	1197	1.057	0.904	0.9915	0.943	0.9386	0.8821	0.8191	0.8136	0.7546	0.9898	0.9907	0.9235	1.001	1	0.7881	0.9996	1	1	1	1	1	1	1	1	1	1	1	1	1	1	1	1	1	1	1	1	1	1	1	1	1	1	1	1
GNB1	NM_002074	1	318.6	289.6	276.6	1.009	1.162	1.057	0.9472	0.9309	0.8764	0.8272	0.7935	0.7424	0.9935	0.9912	0.913	1.003	1	1	1	1	1	0.9954	0.9969	0.9105	0.9954	0.9969	0.9105	0.9954	0.9969	0.9105	0.9954	0.9969	0.9105	0.9923	0.9954	0.9136	0.9954	0.9954	0.9136	0.9954	0.9969	0.9105	0.9954	0.9969	0.9105	NA	NA
TMEM52	NM_178545	1	321.6	96	55.6	0.6698	3.874	1.157	0.9604	0.9471	0.7125	0.8381	0.8228	0.6083	1	0.9919	0.7604	1.004	1	0.9963	1	1	1	0.9969	0.9969	0.9738	1	1	0.9892	0.9969	0.9969	0.9738	1	1	0.9892	0.9969	0.9877	0.9722	0.9923	0.9907	0.9722	0.9969	0.9907	0.9676	0.9969	0.9907	0.9676	NA	NA
KIAA1751	NM_001080484	1	244	517.6	384	0.9408	0.5979	1.268	0.9427	0.9352	0.8964	0.8214	0.8107	0.7809	0.9484	0.9902	0.9046	1.002	1	1.002	1	1	1	0.9537	0.9491	0.8704	0.9491	0.9491	0.875	0.9537	0.9491	0.8673	0.9491	0.9491	0.875	0.9506	0.9444	0.8627	0.946	0.9444	0.8627	0.9383	0.9398	0.8611	0.9383	0.9398	0.8611	NA	NA
C1orf86	NM_001146310; NM_182533	2	519.4	249	222.4	0.8959	2.518	1.013	0.9218	0.943	0.7968	0.8112	0.8159	0.6884	0.9604	0.9338	0.8169	1.943	1.94	0.7298	0.7217	1.009	1.01	0.9383	0.9367	0.8133	0.9414	0.9275	0.7716	0.9568	0.9676	0.8673	0.963	0.9753	0.8657	0.9306	0.9414	0.892	0.9383	0.9414	0.892	0.9352	0.9275	0.8287	0.9414	0.9275	0.8302	1	0.9201
MORN1	NM_024848	1	343.6	154.8	118.6	0.834	2.416	1.089	0.9477	0.9383	0.814	0.8347	0.805	0.7054	0.9933	0.9901	0.8695	1.009	1	1.004	1	1	1	0.7793	0.7407	0.6404	0.7716	0.7392	0.6049	0.7747	0.7392	0.6235	0.7701	0.7392	0.6003	0.7901	0.7562	0.6512	0.7855	0.7562	0.6481	0.7809	0.7454	0.6451	0.7809	0.7454	0.6451	NA	NA
LOC100129534	NR_024489	1	322	137.8	207.4	1.065	1.653	0.7076	0.9402	0.9497	0.8694	0.8023	0.8261	0.7489	0.9884	0.9938	0.9187	1	1	1	1	1	1	0.6327	0.7145	0.5247	0.6327	0.7315	0.5309	0.6327	0.7176	0.5278	0.6327	0.7346	0.5324	0.6381	0.696	0.5062	0.6312	0.7068	0.5077	0.6327	0.713	0.5293	0.6327	0.713	0.5293	NA	NA
PEX10	NM_002617; NM_153818	2	587.6	286	324.6	0.9166	1.659	0.8069	0.9409	0.9486	0.8385	0.8035	0.8091	0.7189	0.9895	0.9901	0.8888	1.224	1.228	0.6451	0.6472	1	1	0.9954	1	0.9907	0.9877	0.9923	0.983	1	1	0.9969	1	1	0.9938	1	1	0.9985	1	1	0.9985	1	1	1	1	1	1	0	1
PANK4	NM_018216	1	334.8	196.2	202	0.8823	1.462	0.8572	0.9485	0.9373	0.8532	0.8129	0.8106	0.7339	0.9891	0.9898	0.896	1.003	1	1	1	1	1	0.875	0.8843	0.9182	0.8781	0.8843	0.9074	0.875	0.8827	0.9151	0.8796	0.8843	0.9074	0.8873	0.875	0.9167	0.8781	0.875	0.9167	0.8781	0.8843	0.9151	0.8781	0.8843	0.9151	NA	NA
HES5	NM_001010926	1	263.4	149.8	93.8	0.8288	2.328	1.324	0.936	0.9377	0.7583	0.8294	0.82	0.6622	0.9872	0.9932	0.8104	1.002	1	1.002	1	1	1	0.8935	0.9336	0.8241	0.8981	0.9244	0.8133	0.8981	0.9336	0.8241	0.8966	0.9306	0.8133	0.8889	0.929	0.804	0.8873	0.929	0.8071	0.892	0.9321	0.8086	0.892	0.9321	0.8086	NA	NA
LOC115110	NR_026927	1	248.6	167	182	0.9508	1.299	0.8726	0.9407	0.9469	0.8371	0.8253	0.8198	0.7222	0.9846	0.9895	0.8623	1.002	1	0.8213	1	1	1	0.9784	0.9799	0.9321	0.963	0.966	0.9198	0.9722	0.9691	0.929	0.9599	0.966	0.9198	0.963	0.966	0.9259	0.9568	0.966	0.9259	0.9614	0.966	0.929	0.9614	0.966	0.929	NA	NA
LOC100133445	NR_037844	1	329.8	77.6	94.4	1.131	3.952	0.9301	0.9449	0.9545	0.7165	0.803	0.8144	0.6186	0.9936	0.9915	0.7629	1.408	1.414	0.5314	0.533	1.042	1.044	0.8642	0.8503	0.7978	0.8997	0.8843	0.8148	0.9753	0.9599	0.8935	0.9583	0.9522	0.9043	1	1	0.9815	1	1	0.9815	1	1	0.9815	1	1	0.9815	NA	NA
MMEL1	NM_033467	1	369	241.2	203.8	0.8104	1.467	0.9594	0.946	0.9301	0.8914	0.8135	0.8125	0.7637	0.9951	0.9902	0.9353	2.812	2.818	0.8216	0.8239	0.9706	0.9704	0.7191	0.7299	0.6836	0.7207	0.7284	0.6914	0.8858	0.9012	0.892	0.9074	0.929	0.9182	0.9336	0.9444	0.9182	0.9383	0.9444	0.9182	0.9059	0.9367	0.9228	0.9059	0.9367	0.9228	NA	NA
TTC34	NM_001242672	1	288	120.8	160.6	1.044	1.873	0.7856	0.9352	0.9396	0.8295	0.8095	0.8153	0.7219	0.99	0.9924	0.8791	1.008	1	0.996	1	1	1	0.8472	0.8796	0.7639	0.8318	0.8565	0.7654	0.841	0.875	0.7608	0.8287	0.8627	0.7654	0.8565	0.8688	0.787	0.8534	0.875	0.784	0.8565	0.8796	0.7824	0.8565	0.8796	0.7824	NA	NA
FLJ42875	NR_015440; NR_024371	2	444.8	328.6	357.2	0.8457	2.061	0.9952	0.949	0.9447	0.8259	0.8052	0.8129	0.7091	0.9961	0.9924	0.888	1	1	1	1	1	1	0.9151	0.9198	0.8873	0.9012	0.9043	0.8935	0.912	0.9198	0.8873	0.8966	0.9043	0.8935	0.8873	0.8858	0.841	0.8889	0.8858	0.8426	0.9105	0.9228	0.8889	0.9105	0.9228	0.8889	0	1
MEGF6	NM_001409	1	224.8	458.6	752.8	1.168	0.3488	0.7116	0.9466	0.9368	0.9102	0.8207	0.7936	0.7863	0.991	0.9911	0.9507	1.003	1	1	1	1	1	0.9213	0.9383	0.8827	0.9228	0.9352	0.8796	0.9213	0.9383	0.8812	0.9213	0.9352	0.8812	0.9259	0.9336	0.8966	0.9306	0.9367	0.8981	0.9275	0.9414	0.8827	0.9275	0.9414	0.8827	NA	NA
MIR551A	NR_030277	1	0	20	0	0	0	2.43	NA	NA	0	NA	NA	0	NA	NA	0.23	NA	NA	NA	NA	NA	NA	NA	NA	NA	NA	NA	NA	NA	NA	NA	NA	NA	NA	NA	NA	NA	NA	NA	NA	NA	NA	NA	NA	NA	NA	NA	NA
WRAP73	NM_017818	1	377.4	121.8	165.8	1.126	2.564	0.8275	0.9409	0.9359	0.8407	0.8082	0.7976	0.7406	0.9891	0.9936	0.8785	1.004	1	1	1	1	1	0.8117	0.8179	0.838	0.8164	0.8241	0.841	0.8071	0.8164	0.8364	0.8133	0.8256	0.838	0.7932	0.8179	0.841	0.7978	0.8179	0.838	0.8117	0.8225	0.838	0.8117	0.8225	0.838	NA	NA
TP73-AS1	NR_033708; NR_033709; NR_033710; NR_033711; NR_033712	5	1253	1959	2312	1.091	0.6567	0.9117	0.9454	0.9499	0.9017	0.8176	0.8185	0.7822	0.9519	0.9863	0.9096	1.141	1.134	0.9437	0.9464	0.9973	0.9973	1	1	0.9738	1	1	0.9753	1	1	0.9923	1	1	0.9907	1	1	1	1	1	1	1	1	0.9923	1	1	0.9923	0.5441	0.9917
LRRC47	NM_020710	1	304.6	214	234.4	1.022	1.328	0.9329	0.9462	0.9429	0.8542	0.8174	0.8096	0.7308	0.9411	0.9803	0.8477	1.007	1	0.9973	1	1	1	0.9552	0.9846	0.9815	0.9522	0.9722	0.9769	0.9568	0.9846	0.9815	0.9522	0.9722	0.9769	0.9691	0.9892	0.9799	0.9676	0.9892	0.9799	0.966	0.9892	0.9815	0.966	0.9892	0.9815	NA	NA
CEP104	NM_014704	1	208	589	743.6	1.329	0.3717	1.053	0.9441	0.9471	0.908	0.8265	0.8087	0.7776	0.9131	0.9894	0.8852	1.001	1	0.9986	1	1	1	0.8503	0.804	0.804	0.858	0.8225	0.8179	0.8426	0.8071	0.804	0.8549	0.8225	0.8164	0.8426	0.8179	0.7948	0.8395	0.8179	0.7948	0.8441	0.8148	0.8009	0.8441	0.8148	0.8009	NA	NA
C1orf174	NM_207356	1	365.2	115	125.4	0.8686	2.53	0.7968	0.9123	0.9359	0.8435	0.8038	0.8045	0.7183	0.8485	0.9436	0.7791	1.003	1	1	1	1	1	0.9985	0.9799	0.7731	1	0.9907	0.8086	0.9985	0.9784	0.7701	1	0.9907	0.8056	0.9969	0.9707	0.784	0.9907	0.9707	0.7824	0.9938	0.9738	0.7855	0.9938	0.9738	0.7855	NA	NA
MIR4689	NR_039838	1	0	11.4	0	0	0	1.88	NA	NA	0	NA	NA	0	NA	NA	0.08772	NA	NA	NA	NA	NA	NA	NA	NA	NA	NA	NA	NA	NA	NA	NA	NA	NA	NA	NA	NA	NA	NA	NA	NA	NA	NA	NA	NA	NA	NA	NA	NA
NPHP4	NM_015102	1	193.2	366.8	378.8	0.8736	0.4456	0.8461	0.9403	0.9369	0.9013	0.8215	0.7909	0.7863	0.9921	0.9938	0.9449	1.058	1.057	0.9545	0.955	0.9974	0.9975	0.9491	0.9552	0.929	0.946	0.9522	0.9213	0.9475	0.9352	0.9182	0.9414	0.9321	0.909	0.9336	0.9244	0.9105	0.912	0.9259	0.9105	0.9398	0.9352	0.909	0.9383	0.9352	0.909	NA	NA
CHD5	NM_015557	1	147.2	995.4	1000	1.194	0.1758	1.189	0.9364	0.9565	0.9162	0.7984	0.8179	0.7846	0.9904	0.9905	0.9644	1.003	1	0.9998	1	1	1	0.838	0.8966	0.9028	0.838	0.8935	0.9074	0.8364	0.8966	0.9012	0.8333	0.8935	0.9074	0.8441	0.8873	0.8981	0.838	0.8935	0.9012	0.841	0.8997	0.9043	0.841	0.8997	0.9043	NA	NA
RPL22	NM_000983	1	332.6	147.8	118.4	0.6553	1.841	0.8182	0.9341	0.9441	0.8498	0.8125	0.7986	0.7388	0.9916	0.9928	0.8999	1.004	1	0.7541	1	1	1	0.7191	0.7392	0.7423	0.7114	0.7315	0.7299	0.7145	0.7299	0.7315	0.7176	0.7315	0.7299	0.7284	0.7454	0.7485	0.733	0.7438	0.7485	0.7315	0.7469	0.7469	0.7315	0.7469	0.7469	NA	NA
ICMT	NM_012405	1	296	410	473.6	1.135	0.7095	0.9829	0.9396	0.9446	0.9112	0.8256	0.8189	0.7868	0.9206	0.9858	0.8907	1.028	1.027	0.9717	0.9744	1.004	1.004	0.7577	0.8164	0.8549	0.7608	0.8364	0.8657	0.7577	0.8179	0.8441	0.7608	0.8441	0.8534	0.7423	0.8025	0.8225	0.7454	0.8056	0.8225	0.7454	0.8164	0.8256	0.7454	0.8148	0.8256	NA	NA
GPR153	NM_207370	1	250.2	402.2	342.8	0.9691	0.7074	1.137	0.9417	0.9456	0.8971	0.8145	0.8129	0.7752	0.9912	0.9936	0.9408	1.002	1	1	1	1	1	1	1	0.963	1	1	0.9676	1	1	0.963	1	1	0.9676	1	1	0.9583	1	1	0.9583	1	1	0.9599	1	1	0.9599	NA	NA
ACOT7	NM_007274; NM_181864; NM_181865; NM_181866	4	1176	572.4	476.4	0.8822	2.183	1.059	0.9437	0.9442	0.7935	0.8073	0.8088	0.6866	0.9899	0.9901	0.8505	1.012	1.001	0.9987	0.9995	1	1	1	1	0.9907	1	1	0.9938	1	1	0.9907	1	1	0.9907	1	1	0.9907	1	1	0.9907	1	1	0.9923	1	1	0.9923	1	1
HES2	NM_019089	1	252.6	496.8	318.8	0.8636	0.6843	1.346	0.9366	0.9509	0.8925	0.8074	0.8171	0.7717	0.9203	0.9857	0.8728	1	1	1	1	1	1	1	1	0.9722	1	1	0.9753	1	1	0.9722	1	1	0.9753	1	1	0.9676	1	1	0.9676	1	1	0.9691	1	1	0.9691	NA	NA
MIR4252	NR_036218	1	0	18.4	0	0	0	3.371	NA	NA	0	NA	NA	0	NA	NA	0.09783	NA	NA	NA	NA	NA	NA	NA	NA	NA	NA	NA	NA	NA	NA	NA	NA	NA	NA	NA	NA	NA	NA	NA	NA	NA	NA	NA	NA	NA	NA	NA	NA
TNFRSF25	NM_003790; NM_148965; NM_148966; NM_148967; NM_148970; NM_001039664	6	1962	728	621.8	0.8743	2.859	0.9962	0.9482	0.9422	0.789	0.8228	0.8145	0.6777	0.9894	0.9901	0.8398	1.097	1.101	0.9098	0.9097	1.017	1.017	1	1	0.9738	1	1	0.9722	1	1	0.9923	1	1	0.9877	1	1	1	1	1	1	1	1	0.9907	1	1	0.9907	0	1
PLEKHG5	NM_001042663; NM_001042664; NM_001042665; NM_020631; NM_198681	5	1222	2184	1936	0.9313	0.5891	1.054	0.9439	0.9454	0.8928	0.8145	0.8138	0.7716	0.9713	0.9902	0.9206	1.031	1.029	0.9687	0.9678	0.9945	0.9944	1	1	0.9969	1	1	0.9969	1	1	0.9954	1	1	0.9923	1	1	0.9985	1	1	0.9985	1	1	0.9954	1	1	0.9954	1	0.9994
NOL9	NM_024654	1	266.8	700	604.8	1.04	0.4587	1.204	0.9415	0.9423	0.9106	0.8168	0.8163	0.7914	0.8386	0.9858	0.7991	1	1	0.9982	1	1	1	0.9877	0.9676	0.9738	0.9799	0.9614	0.9676	0.9877	0.9676	0.9738	0.9815	0.9614	0.9676	0.9753	0.9599	0.9784	0.9722	0.9599	0.9738	0.983	0.963	0.9707	0.983	0.963	0.9707	NA	NA
KLHL21	NM_014851	1	332.8	420.2	391.2	1.006	0.856	1.081	0.9565	0.9555	0.8929	0.8308	0.8245	0.7687	0.9939	0.9916	0.9372	1.001	1	1.001	1	1	1	0.8765	0.8796	0.8997	0.8642	0.8735	0.8951	0.8704	0.8765	0.8981	0.8704	0.8735	0.8951	0.8657	0.8704	0.8997	0.858	0.8704	0.9012	0.8657	0.8765	0.9012	0.8657	0.8765	0.9012	NA	NA
DNAJC11	NM_018198	1	273	248.6	202	0.7079	0.9568	0.8714	0.9386	0.9377	0.8906	0.8158	0.8117	0.7659	0.9861	0.9853	0.9405	1.589	1.591	0.5517	0.5583	1.006	1.009	0.7701	0.7361	0.7253	0.75	0.7299	0.7145	0.8627	0.8565	0.8287	0.8627	0.8503	0.8302	0.8457	0.8488	0.821	0.858	0.8565	0.8225	0.8657	0.8534	0.8225	0.8657	0.8565	0.8225	NA	NA
UTS2	NM_006786; NM_021995	2	400.2	106	88.4	0.8454	3.827	1.02	0.9729	0.9415	0.6472	0.862	0.8206	0.5585	0.9977	0.989	0.6887	1.002	1	1.002	1	1	1	1	1	0.9846	1	1	0.9907	1	1	0.9846	1	1	0.9907	1	1	0.9892	1	1	0.9892	1	1	0.9861	1	1	0.9861	1	0.9997
TNFRSF9	NM_001561	1	201.4	589.6	700.2	1.348	0.3878	1.136	0.9466	0.9434	0.9088	0.8192	0.7974	0.7849	0.8855	0.9911	0.8477	1.001	1	1	1	1	1	0.7917	0.8086	0.8627	0.8009	0.8194	0.8735	0.7917	0.8117	0.8642	0.7978	0.8194	0.8735	0.7963	0.8056	0.8657	0.7994	0.8086	0.8673	0.7917	0.8148	0.8673	0.7917	0.8148	0.8673	NA	NA
ERRFI1	NM_018948	1	276.6	283.8	270	0.9958	1.02	1.047	0.9378	0.9443	0.8626	0.8104	0.8077	0.74	0.9889	0.9928	0.914	1.002	1	0.9992	1	1	1	0.8673	0.8519	0.8364	0.8889	0.8858	0.8534	0.8688	0.8503	0.8364	0.892	0.8858	0.8534	0.8627	0.8503	0.841	0.8704	0.8503	0.841	0.8657	0.8441	0.841	0.8657	0.8441	0.841	NA	NA
RERE	NM_001042681; NM_001042682; NM_012102	3	648	2043	1988	1.022	0.3405	1.035	0.9418	0.9426	0.9137	0.8154	0.8019	0.7831	0.9903	0.9907	0.9611	1.004	1.003	0.995	0.9953	1	1	1	1	0.9861	1	1	0.9815	1	1	0.9877	1	1	0.9815	1	1	0.9537	1	1	0.9537	1	1	0.9877	1	1	0.9877	0.8333	0.9997
ENO1	NM_001201483; NM_001428	2	492.6	412.6	415.8	1.004	1.202	1.001	0.9428	0.9354	0.8522	0.8139	0.8015	0.745	0.9918	0.9907	0.8963	1.025	1.017	0.9597	0.9622	1.002	1.002	1	1	0.9969	1	1	0.9938	1	1	0.9985	1	1	0.9954	1	1	0.9923	1	1	0.9938	1	1	0.9954	1	1	0.9954	1	0.9895
SLC2A7	NM_207420	1	331.2	87.2	111.6	0.8368	2.484	0.654	0.9301	0.9354	0.7844	0.7921	0.8194	0.6904	0.9892	0.9891	0.8349	1.008	1	1	1	1	1	0.9784	0.9877	0.9506	0.9753	0.9769	0.9398	0.9815	0.9892	0.9537	0.9753	0.9799	0.9398	0.9769	0.983	0.9568	0.9753	0.983	0.9583	0.983	0.9877	0.9583	0.983	0.9877	0.9583	NA	NA
SLC2A5	NM_003039; NR_024180; NM_001135585	3	907.4	531.8	518.4	1.003	1.99	1.047	0.946	0.94	0.8225	0.8241	0.8091	0.707	0.9934	0.9888	0.8748	1.003	1	0.998	1	1	1	1	1	0.9907	1	1	0.9923	1	1	0.9907	1	1	0.9923	1	1	0.9938	1	1	0.9938	1	1	0.9907	1	1	0.9907	0.8333	0.9851
GPR157	NM_024980	1	339.2	67.6	88.2	0.8828	3.395	0.6768	0.9365	0.9393	0.7456	0.8186	0.8078	0.6213	0.9909	0.9912	0.7929	1.007	1	0.9976	1	1	1	0.6466	0.6404	0.6157	0.6358	0.6389	0.6188	0.6466	0.6327	0.6157	0.6373	0.6358	0.6173	0.662	0.6435	0.5957	0.659	0.6435	0.5957	0.6481	0.642	0.5926	0.6481	0.642	0.5926	NA	NA
MIR34A	NR_029610	1	0	20	0	0	0	2.099	NA	NA	0.09	NA	NA	0.06	NA	NA	0.22	NA	NA	NA	NA	NA	NA	NA	NA	NA	NA	NA	NA	NA	NA	NA	NA	NA	NA	NA	NA	NA	NA	NA	NA	NA	NA	NA	NA	NA	NA	NA	NA
C1orf200	NR_027045	1	303.4	136.8	124.8	0.79	1.921	0.8662	0.9423	0.9473	0.8056	0.8045	0.8148	0.6959	0.9824	0.9901	0.8582	1	1	1	1	1	1	0.9769	0.9784	0.9738	0.9769	0.9815	0.9691	0.9769	0.9815	0.9738	0.9769	0.9815	0.9691	0.963	0.9753	0.9753	0.963	0.9753	0.9753	0.9769	0.9784	0.9738	0.9769	0.9784	0.9738	NA	NA
CLSTN1	NM_001009566; NM_014944	2	432.6	803.2	913	1.017	0.4822	0.8949	0.9373	0.9431	0.8942	0.8101	0.8109	0.7719	0.9897	0.9903	0.9455	1.015	1.014	0.972	0.9738	0.9994	0.9994	0.9429	0.9352	0.8981	0.9429	0.9352	0.8765	0.9429	0.9444	0.8966	0.9367	0.9398	0.8827	0.9398	0.9383	0.8981	0.9398	0.9383	0.8997	0.9429	0.946	0.9028	0.9429	0.946	0.9028	0	1
CTNNBIP1	NM_001012329; NM_020248	2	585.8	400.4	509.6	0.9866	1.136	0.7757	0.9474	0.943	0.8546	0.8332	0.8098	0.7333	0.9929	0.9901	0.9156	1.003	1.001	0.9983	0.9986	1	1	0.9969	0.9969	0.9398	0.9985	0.9985	0.9552	0.9969	0.9969	0.946	0.9985	0.9985	0.9552	0.9985	0.9969	0.9491	0.9985	0.9969	0.9491	0.9969	0.9969	0.9491	0.9969	0.9969	0.9491	0	1
LZIC	NM_032368	1	325.4	129	102	0.8366	2.669	1.058	0.9353	0.9428	0.786	0.7922	0.8144	0.693	0.9902	0.9914	0.8279	1.002	1	0.9979	1	1	1	0.9877	0.9907	0.9691	0.9784	0.9815	0.9537	0.983	0.9877	0.9691	0.9799	0.9846	0.9537	0.9784	0.9753	0.9568	0.9753	0.9753	0.9568	0.9769	0.9722	0.9599	0.9769	0.9722	0.9599	NA	NA
DFFA	NM_004401; NM_213566	2	553.2	388.2	415.6	0.9234	1.259	0.8318	0.9408	0.9418	0.8563	0.8171	0.8203	0.7445	0.8345	0.9747	0.7254	1.001	1	0.9913	1	1	1	0.9985	0.9985	1	1	1	1	0.9985	0.9985	1	1	1	1	0.966	0.966	0.966	0.966	0.966	0.966	1	0.9985	1	1	0.9985	1	0	1
CASZ1	NM_001079843; NM_017766	2	504.6	967.8	1149	1.067	0.5207	0.9091	0.946	0.9433	0.8969	0.8207	0.8141	0.7681	0.9908	0.9913	0.9477	1.004	1	0.9974	1	1	1	0.983	0.9907	0.9136	0.9815	0.9938	0.9105	0.983	0.9985	0.9136	0.9815	0.9954	0.9105	0.9676	0.9769	0.9306	0.963	0.9815	0.929	0.983	0.9985	0.9151	0.983	0.9985	0.9151	0	1
C1orf127	NM_001170754	1	360.6	225	192.4	0.8042	1.507	0.9407	0.948	0.9418	0.8498	0.8181	0.812	0.7369	0.9886	0.9911	0.9031	1	1	1	1	1	1	1	1	1	1	1	1	1	1	1	1	1	1	1	1	1	1	1	1	1	1	1	1	1	1	NA	NA
MASP2	NM_006610; NM_139208	2	537.4	345.8	228.4	0.8013	2.636	1.281	0.9518	0.9423	0.8034	0.8363	0.8128	0.6831	0.9886	0.9903	0.8525	1.004	1	1	1	1	1	0.8164	0.8071	0.7114	0.8179	0.8102	0.696	0.8164	0.8086	0.7083	0.8179	0.8102	0.696	0.841	0.8457	0.767	0.841	0.8472	0.767	0.8164	0.804	0.7022	0.8164	0.804	0.7022	0	0.9884
SRM	NM_003132	1	311	76.6	138.8	1.258	2.82	0.6946	0.9553	0.9441	0.7963	0.8429	0.8109	0.6815	0.9914	0.9929	0.8486	1.002	1	1.002	1	1	1	0.7886	0.8056	0.8503	0.7778	0.787	0.8441	0.7886	0.8056	0.8488	0.7747	0.7948	0.8426	0.7855	0.7963	0.858	0.7824	0.8009	0.8565	0.787	0.8025	0.8565	0.787	0.8025	0.8565	NA	NA
EXOSC10	NM_001001998; NM_002685	2	522.2	523	446.6	0.9301	1.088	1.088	0.9369	0.9414	0.8642	0.8079	0.8181	0.7514	0.9915	0.9927	0.9082	1.004	1	1.001	1	1	1	0.9738	0.9861	0.9784	0.9738	0.9861	0.9676	0.9738	0.9861	0.9753	0.9738	0.9861	0.9676	0.9753	0.9846	0.9707	0.9753	0.983	0.9691	0.9784	0.9861	0.9707	0.9784	0.9861	0.9707	0	1
MTOR	NM_004958	1	199.2	1015	774.8	1.025	0.2635	1.342	0.944	0.9508	0.9144	0.8221	0.8223	0.7887	0.9904	0.994	0.9637	1.002	1	0.9989	1	1	1	0.7685	0.7747	0.8333	0.7716	0.7747	0.838	0.7654	0.7747	0.838	0.7747	0.7747	0.838	0.7562	0.767	0.838	0.7593	0.767	0.841	0.7639	0.7731	0.8395	0.7639	0.7731	0.8395	NA	NA
FBXO2	NM_012168	1	257.2	128.6	105.2	0.7079	1.731	0.8656	0.9487	0.9401	0.7838	0.8346	0.8258	0.6858	0.9886	0.9907	0.8429	1.154	1.155	0.8277	0.8223	1.016	1.018	0.8812	0.8704	0.8781	0.8858	0.8642	0.8796	0.8565	0.8225	0.8133	0.8256	0.804	0.7855	0.8627	0.8503	0.8472	0.8488	0.8503	0.8472	0.8642	0.8534	0.8441	0.8642	0.8534	0.8441	NA	NA
MAD2L2	NM_001127325; NM_006341	2	538.6	180.8	162.6	0.8237	2.74	0.9192	0.9323	0.945	0.76	0.7909	0.8162	0.667	0.9889	0.9892	0.8131	1.008	1.002	1	0.9984	1	1	0.9923	0.9923	0.9753	0.9954	0.9907	0.9799	0.9923	0.9892	0.9753	0.9954	0.9907	0.9799	0.9923	0.9907	0.9753	0.9923	0.9923	0.9753	0.9954	0.9923	0.9753	0.9954	0.9923	0.9753	1	1
MTHFR	NM_005957	1	158.6	618.4	540.6	0.8725	0.256	0.9983	0.9475	0.9458	0.9172	0.8206	0.8134	0.7901	0.9689	0.9924	0.9369	1.001	1	1	1	1	1	0.963	0.9676	0.8951	0.966	0.9707	0.8997	0.963	0.9676	0.8951	0.966	0.9707	0.8997	0.9599	0.9645	0.8904	0.9583	0.966	0.8889	0.9552	0.963	0.8827	0.9552	0.963	0.8827	NA	NA
NPPA	NM_006172	1	292.8	69.4	78.2	1.057	3.957	0.938	0.9335	0.9426	0.6772	0.8133	0.8238	0.5879	0.9949	0.9891	0.7406	1.2	1.204	0.6795	0.695	1	1	0.8735	0.8827	0.7793	0.8765	0.8904	0.8086	0.9059	0.9105	0.7809	0.8688	0.875	0.7994	0.9429	0.9691	0.7917	0.9444	0.9707	0.7917	0.9475	0.9691	0.7932	0.9475	0.9691	0.7932	NA	NA
NPPB	NM_002521	1	320.2	71.8	53.8	0.8895	5.294	1.187	0.9331	0.9357	0.688	0.8067	0.8157	0.5599	0.9851	0.9881	0.7326	1	1	1	1	1	1	0.963	0.963	0.9815	0.966	0.9769	0.983	0.9599	0.963	0.983	0.966	0.9707	0.983	0.9799	0.9799	0.9877	0.9846	0.9769	0.9877	0.9799	0.983	0.9877	0.9799	0.983	0.9877	NA	NA
KIAA2013	NM_138346	1	354.6	199.4	239.4	0.9786	1.45	0.8153	0.9457	0.9397	0.8616	0.8129	0.8167	0.7482	0.9916	0.9932	0.9127	1.001	1	0.841	1	1	1	0.9985	1	0.983	0.9985	1	0.9846	0.9907	1	0.983	0.9969	1	0.9846	0.9985	0.9985	0.983	0.9969	1	0.983	0.9954	1	0.983	0.9954	1	0.983	NA	NA
DHRS3	NM_004753	1	307.8	152.2	174.8	1.117	1.967	0.9728	0.9439	0.9415	0.8331	0.7929	0.8031	0.7188	0.9508	0.9155	0.8594	1	1	1	1	1	1	0.679	0.7052	0.6127	0.6512	0.696	0.5926	0.6597	0.7022	0.6096	0.642	0.7006	0.591	0.696	0.7207	0.6389	0.6898	0.7238	0.6389	0.6898	0.7269	0.6296	0.6898	0.7269	0.6296	NA	NA
PRAMEF11	NM_001146344	1	331.4	137.8	143.8	0.9024	2.08	0.8649	0.9499	0.9348	0.8476	0.8317	0.8189	0.7489	0.9861	0.9885	0.8824	3.48	3.107	0.675	0.709	1.026	1.026	0.6759	0.6667	0.6667	0.6744	0.6466	0.642	0.7531	0.7824	0.7299	0.7515	0.7778	0.7176	0.7469	0.7793	0.7423	0.7454	0.7809	0.7407	0.7593	0.787	0.7377	0.7639	0.787	0.7392	NA	NA
LOC649330	NM_001146181	1	335.4	77.6	66	0.7601	3.863	0.8939	0.9394	0.9428	0.7448	0.7848	0.8175	0.6211	1	0.9928	0.799	2.268	2.282	0	0	1.031	1.01	0.588	0.5694	0.608	0.5756	0.5556	0.5833	0	0	0	0	0	0	0.679	0.6682	0.7068	0.6898	0.6636	0.7068	0.713	0.6667	0.7068	0.6975	0.6636	0.7068	NA	NA
HNRNPCL1	NM_001013631	1	271.6	82.8	73	0.7603	2.829	0.8626	0.9562	0.9404	0.6932	0.8247	0.8321	0.5918	0.9973	0.9919	0.7609	2.063	2.013	0.04871	0.04983	0.9555	0.9748	0.5926	0.5941	0.6836	0.608	0.608	0.6898	0.8642	0.8534	0.8981	0.8719	0.8441	0.929	0.9738	1	0.9444	0.9707	0.9938	0.9429	0.9738	1	0.9444	0.9722	0.9938	0.9414	NA	NA
PRAMEF4	NM_001009611	1	318.6	205.2	189.4	1.188	1.998	1.287	0.944	0.941	0.8226	0.8332	0.8223	0.7251	0.9926	0.9887	0.8772	3.217	3.049	0.5459	0.5551	0.9957	0.9937	0.9028	0.8981	0.858	0.9275	0.9275	0.875	0.858	0.841	0.7531	0.8488	0.8364	0.7809	0.875	0.8549	0.7886	0.8472	0.8534	0.7886	0.8627	0.8519	0.7901	0.8549	0.8519	0.7901	NA	NA
PRAMEF10	NM_001039361	1	375.4	134.6	162.2	1.233	2.854	1.024	0.9445	0.9371	0.7994	0.8089	0.8066	0.6701	0.9914	0.992	0.8351	1.001	1	0.5039	1	0.9997	0.9997	0.9198	0.9244	0.9043	0.9414	0.9583	0.9151	0.9259	0.929	0.9028	0.9383	0.9583	0.9167	0.9491	0.9568	0.9105	0.929	0.9583	0.9105	0.9244	0.9444	0.9028	0.9244	0.9444	0.9028	NA	NA
LOC440563	NM_001136561	1	332.2	142.4	91.4	0.9124	3.317	1.422	0.9344	0.9404	0.7725	0.7877	0.8013	0.677	0.9912	0.9874	0.8146	1.281	1.236	0.8571	0.8722	1.013	1.013	0.983	0.9846	0.9691	0.9877	0.9877	0.9738	0.9985	1	0.9753	1	1	0.9784	0.9969	0.9985	0.9583	0.9969	0.9985	0.9599	0.9969	1	0.9599	0.9969	1	0.9614	NA	NA
PRAMEF3	NM_001013692	1	281.8	166.6	242.6	1.331	1.546	0.914	0.9398	0.9312	0.8199	0.8013	0.8126	0.7131	0.9909	0.9865	0.8788	2.184	2.171	0.02456	0.2212	1.153	1.15	0.4414	0.4552	0.5123	0.4352	0.4506	0.4985	0.3758	0.3704	0.4028	0.6157	0.6327	0.7099	0.6343	0.6373	0.7099	0.6435	0.6435	0.7114	0.642	0.642	0.713	0.6497	0.6466	0.7145	NA	NA
PRAMEF13	NM_001024661	1	333.4	183.8	198.4	1.058	1.778	0.9804	0.9355	0.9466	0.8466	0.8155	0.8134	0.7399	0.9819	0.9892	0.8912	2.797	2.724	0	0.02596	0.9235	0.9378	0.767	0.6775	0.4491	0.7593	0.6821	0.4367	0	0	0	0.9892	0.9676	0.9182	1	1	0.9846	1	1	0.9861	1	1	0.983	1	1	0.9861	NA	NA
PRAMEF14	NM_001099854_1; NM_001099854	2	615.4	325	330.2	0.9073	1.691	0.8932	0.9394	0.9454	0.8468	0.7947	0.8183	0.7194	0.9867	0.9899	0.8874	3.166	3.139	0.03804	0.03811	1.042	1.034	0.6836	0.6173	0.5093	0.6775	0.6111	0.517	0.7531	0.7284	0.5818	0.7963	0.8164	0.6312	0.8719	0.9074	0.7407	0.8719	0.9012	0.7377	0.8781	0.912	0.7423	0.8704	0.9043	0.7392	0	0.476
PRAMEF19	NM_001099790; NM_001099790_1	2	688	392.6	326.2	0.8866	1.87	1.067	0.9436	0.9337	0.8472	0.8112	0.8093	0.7351	0.9908	0.9922	0.894	4.308	4.286	0	0	1.037	0.9645	0.5108	0.5015	0.4259	0.5201	0.4923	0.4105	0	0	0	0	0	0	0.5324	0.5139	0.4228	0.4552	0.4537	0.4182	0.5401	0.5139	0.4213	0.4537	0.4383	0.4136	0	0
PRAMEF18	NM_001099850_1; NM_001099850	2	567	424.4	355	0.9648	1.541	1.154	0.9442	0.939	0.8412	0.8152	0.8116	0.7234	0.9904	0.9898	0.893	3.956	3.918	0	0	0.9534	1.02	0.9444	0.9074	0.8148	0.9568	0.9321	0.8364	0	0	0	0	0	0	0.9877	0.9522	0.8457	0.6867	0.6636	0.6157	0.9877	0.9506	0.8395	0.6744	0.6481	0.6065	0	0
LRRC38	NM_001010847	1	369.8	155.8	154.8	0.9363	2.237	0.9426	0.9302	0.9362	0.8203	0.8075	0.8053	0.7214	0.9858	0.9908	0.8755	1	1	1	1	1	1	0.9151	0.929	0.9321	0.9259	0.9367	0.9444	0.9228	0.9306	0.9398	0.9275	0.9367	0.9444	0.909	0.9198	0.9383	0.9043	0.9198	0.9367	0.9043	0.9198	0.9352	0.9043	0.9198	0.9352	NA	NA
C1orf126	NR_027136	1	229.8	540.6	514	0.8499	0.38	0.8941	0.9506	0.9373	0.9123	0.8311	0.805	0.7777	0.9747	0.993	0.9478	1.604	1.599	0.4625	0.4691	0.9755	0.9742	1	1	0.9352	1	1	0.9367	1	1	0.9321	1	1	0.9537	1	1	0.929	1	1	0.929	1	1	0.929	1	1	0.929	NA	NA
CASP9	NM_001229; NM_032996	2	688.4	307.6	318.6	0.882	1.9	0.8573	0.951	0.9436	0.8355	0.8255	0.8141	0.7165	0.9887	0.9884	0.8849	1.001	1.001	1	0.9992	1	1	0.9954	0.9923	0.9938	0.9954	0.9923	0.9923	0.9954	0.9923	0.9938	0.9954	0.9923	0.9938	0.9969	0.9985	0.9969	0.9969	0.9985	0.9969	0.9954	0.9985	0.9969	0.9954	0.9985	0.9969	1	1
AGMAT	NM_024758	1	206.6	251	319	1.167	0.756	0.9186	0.9492	0.9448	0.8757	0.8075	0.8064	0.7809	0.8025	0.9729	0.7315	1.013	1.012	0.969	0.9689	1	1	0.9969	0.9969	0.9552	0.9985	0.9969	0.9552	0.9985	0.9969	0.9491	0.9985	0.9985	0.9506	0.9985	0.9969	0.9691	0.9985	0.9969	0.9691	0.9985	0.9969	0.9676	0.9985	0.9969	0.9676	NA	NA
UQCRHL	NM_001089591	1	162.2	52.6	30.6	0.6564	3.479	1.129	0.8954	0.8792	0.5285	0.6928	0.7226	0.3992	0.9869	0.9951	0.6426	1.124	1	0.8978	1	1.051	1.051	0.8349	0.8519	0.8349	0.9059	0.9182	0.9043	0.8904	0.9182	0.8735	0.9059	0.9182	0.9043	0.9059	0.9259	0.8765	0.9028	0.9244	0.8765	0.892	0.9244	0.8735	0.8889	0.9244	0.8735	NA	NA
FLJ37453	NR_024279	1	250.2	222	193	0.8152	1.057	0.938	0.9409	0.9225	0.8658	0.8207	0.7786	0.7351	0.9181	0.797	0.8577	1.044	1.039	0.9703	0.9722	1	1	0.7515	0.7809	0.767	0.7346	0.7685	0.7716	0.7546	0.7731	0.75	0.733	0.7623	0.7623	0.7253	0.7361	0.7546	0.7377	0.7392	0.7515	0.7377	0.75	0.7469	0.7377	0.75	0.7469	NA	NA
ZBTB17	NM_001242884; NM_003443	2	451.4	505	453	0.9869	0.9812	1.098	0.947	0.9544	0.863	0.8265	0.8077	0.7521	0.9921	0.9916	0.9141	1.003	1.002	0.9981	0.9984	1	1	1	0.9985	0.9198	0.9938	0.9923	0.8951	0.9985	0.9985	0.9228	0.9938	0.9954	0.8997	0.9923	0.9969	0.8889	0.9877	0.9969	0.8889	0.9985	0.9985	0.9012	0.9985	0.9985	0.9012	0	1
HSPB7	NM_014424	1	339	289.6	228.2	0.9106	1.353	1.156	0.9378	0.9463	0.8688	0.8124	0.8112	0.7576	0.9912	0.9888	0.9144	1.001	1	1	1	1	1	1	1	0.9136	1	1	0.8981	1	1	0.912	1	1	0.8981	0.9985	0.9985	0.9151	0.9985	0.9985	0.9151	1	1	0.9167	1	1	0.9167	NA	NA
FAM131C	NM_182623	1	243	119.4	200	1.357	1.649	0.8102	0.935	0.9391	0.8291	0.819	0.8025	0.7504	0.994	0.9909	0.8677	1.003	1	0.8342	1	1	1	0.7068	0.716	0.7083	0.6867	0.6975	0.7037	0.6821	0.6975	0.6852	0.6914	0.6991	0.7037	0.7006	0.7068	0.7176	0.6975	0.7068	0.7191	0.6991	0.7006	0.7145	0.6991	0.7006	0.7145	NA	NA
EPHA2	NM_004431	1	244.4	395.2	430.4	1.253	0.7116	1.151	0.9461	0.9378	0.8796	0.8267	0.8249	0.7556	0.9926	0.9902	0.9256	1	1	1	1	1	1	0.9414	0.9259	0.8812	0.966	0.946	0.9043	0.9383	0.9259	0.8843	0.9645	0.946	0.9043	0.9414	0.9306	0.8997	0.9444	0.929	0.8997	0.946	0.9306	0.8951	0.946	0.9306	0.8951	NA	NA
ARHGEF19	NM_153213	1	326.2	224.2	230	0.8763	1.243	0.8544	0.9452	0.9362	0.8715	0.8113	0.8185	0.7583	0.9904	0.9908	0.926	1.002	1	1	1	1	1	0.9784	0.9846	0.9691	0.9799	0.9877	0.9769	0.9784	0.9846	0.9691	0.9799	0.9877	0.9769	0.9707	0.9738	0.9645	0.9722	0.9753	0.966	0.9815	0.9861	0.9676	0.9815	0.9861	0.9676	NA	NA
RSG1	NM_030907	1	307.2	156.2	101	0.7471	2.273	1.156	0.9485	0.9518	0.8195	0.8356	0.8184	0.7004	0.9941	0.9948	0.8707	1.002	1	1.002	1	1	1	1	1	1	1	1	1	1	1	1	1	1	1	1	0.9985	1	1	0.9985	1	1	1	1	1	1	1	NA	NA
FBXO42	NM_018994	1	266.4	280.6	269	1.043	1.033	1.088	0.945	0.9399	0.8667	0.8186	0.8153	0.7541	0.9941	0.9917	0.9102	1.002	1	0.9976	1	1	1	1	1	0.9938	1	1	0.9954	1	1	0.9861	1	1	0.9938	1	1	0.9923	1	1	0.9923	1	1	0.9923	1	1	0.9923	NA	NA
SPATA21	NM_198546	1	405.8	204.2	162	0.9278	2.324	1.17	0.9444	0.9502	0.8423	0.8198	0.8221	0.7316	0.9926	0.9941	0.8874	1	1	1	1	1	1	1	0.9892	0.963	1	0.9969	0.9676	0.9985	0.9892	0.963	1	0.9969	0.9676	1	0.9923	0.9614	0.9985	0.9923	0.963	1	0.9923	0.9645	1	0.9923	0.9645	NA	NA
CROCCP3	NR_023386	1	335.4	550	493.2	1.06	0.7211	1.183	0.9408	0.9451	0.9102	0.8151	0.8044	0.796	0.9517	0.6935	0.916	1.018	1.012	0.9849	0.99	0.9986	0.9985	0.9367	0.912	0.946	0.9429	0.9213	0.9506	0.929	0.9136	0.9321	0.9398	0.912	0.9398	0.9429	0.9213	0.9198	0.9259	0.9213	0.9198	0.9306	0.8951	0.9167	0.9306	0.8951	0.9167	NA	NA
NBPF1	NM_017940	1	242.6	401.4	346.8	0.9224	0.6453	1.068	0.936	0.9448	0.8904	0.8085	0.8195	0.7698	0.9867	0.9893	0.9337	1.98	1.82	0.6229	0.6491	1.002	1.003	0.7901	0.8272	0.7593	0.7932	0.8241	0.7762	0.6975	0.7377	0.6636	0.6914	0.7423	0.6497	0.7083	0.7623	0.662	0.7191	0.7623	0.6559	0.7006	0.7469	0.6636	0.7006	0.7469	0.6651	NA	NA
CROCCP2	NR_026752	1	367.4	160.4	222.2	1.453	2.402	1.049	0.946	0.9477	0.813	0.8155	0.8187	0.697	0.9901	0.9913	0.8603	1.011	1.004	0.9867	0.9978	1.001	1.001	0.9475	0.963	0.9275	0.9398	0.9645	0.929	0.946	0.9691	0.929	0.9383	0.9599	0.9228	0.9352	0.9475	0.9275	0.9429	0.9506	0.9259	0.9414	0.9614	0.9228	0.9414	0.9614	0.9228	NA	NA
ESPNP	NR_026567	1	339.4	215.6	135.8	0.7777	1.944	1.235	0.9455	0.9476	0.821	0.8159	0.8161	0.7041	0.9882	0.9929	0.8711	1.003	1	0.9969	1	1.001	1.001	0.8981	0.8534	0.8148	0.8889	0.8565	0.804	0.8935	0.8534	0.8133	0.892	0.8565	0.804	0.892	0.8657	0.8102	0.8935	0.8627	0.8102	0.8966	0.8565	0.8133	0.8966	0.8565	0.8133	NA	NA
MST1P9	NR_002729	1	198	312.6	420.2	1.103	0.5198	0.8208	0.9448	0.9444	0.8983	0.831	0.8111	0.7812	0.991	0.9889	0.9411	1.099	1.081	0.7471	0.9044	0.9972	0.9971	0.9738	0.9738	0.9722	0.9738	0.9722	0.9707	0.9429	0.9444	0.9444	0.9259	0.9213	0.9198	0.929	0.9352	0.9383	0.9429	0.9367	0.9383	0.9367	0.9414	0.9367	0.9367	0.9414	0.9367	NA	NA
MFAP2	NM_001135247; NM_001135248; NM_002403; NM_017459	4	1255	377	318.4	0.8442	3.32	0.9993	0.9391	0.9436	0.7607	0.8053	0.8156	0.6584	0.9893	0.9922	0.8101	1.004	1.001	0.5431	0.9992	1	1	1	1	0.9568	1	1	0.9815	1	1	0.9383	1	1	0.9861	1	1	0.9707	1	1	0.9707	1	1	0.9707	1	1	0.9707	0.8333	0.9997
ATP13A2	NM_001141973; NM_001141974; NM_022089	3	813.6	1107	953.6	0.9411	0.8073	1.094	0.9463	0.9501	0.8829	0.8127	0.8183	0.763	0.9924	0.9909	0.9315	1.003	1.002	0.9991	0.9985	1	1	1	1	0.9599	1	1	0.9599	1	1	0.9614	1	1	0.9599	1	1	0.963	1	1	0.966	1	1	0.9645	1	1	0.9645	0	0.9912
SDHB	NM_003000	1	369.2	77.2	86.8	0.8748	3.721	0.7783	0.9677	0.9404	0.7487	0.7949	0.8239	0.6451	0.9954	0.993	0.8135	1.005	1	1	1	1	1	0.9182	0.9259	0.9028	0.909	0.909	0.8966	0.9198	0.929	0.8966	0.9105	0.9105	0.8981	0.8904	0.9167	0.8858	0.8873	0.9167	0.8873	0.9105	0.9198	0.8889	0.9105	0.9198	0.8889	NA	NA
PADI2	NM_007365	1	209.2	307.6	382.6	1.012	0.5534	0.8138	0.9394	0.9455	0.9044	0.8207	0.8155	0.7731	0.9864	0.9914	0.946	1.002	1	0.9989	1	1	1	1	1	0.9892	0.9985	0.9985	0.9815	1	1	0.9923	0.9985	0.9985	0.9815	1	1	0.9938	1	1	0.9938	1	1	0.9923	1	1	0.9923	NA	NA
RCC2	NM_001136204; NM_018715	2	519.2	651.4	702	1.002	0.7425	0.9329	0.9427	0.938	0.8944	0.8094	0.8097	0.7762	0.992	0.9892	0.9386	1.006	1.002	0.9686	0.9905	0.9993	0.9992	1	1	0.9969	1	1	0.9907	1	1	0.9985	1	1	0.9969	1	1	0.9985	1	1	0.9985	1	1	0.9985	1	1	0.9985	0.9997	0.986
TAS1R2	NM_152232	1	287	256.2	233.4	1.068	1.314	1.173	0.9366	0.9401	0.8556	0.8269	0.8139	0.7447	0.9871	0.9854	0.9149	1	1	1	1	1	1	0.9892	0.9907	0.9275	0.9738	0.9784	0.9383	0.9892	0.9907	0.9228	0.9738	0.9815	0.9321	0.9784	0.9799	0.9306	0.9815	0.9815	0.9259	0.9892	0.9954	0.9182	0.9892	0.9954	0.9182	NA	NA
ALDH4A1	NM_001161504; NM_003748; NM_170726	3	954	784.6	679.4	0.8796	1.287	0.9852	0.9399	0.9461	0.8672	0.8084	0.8214	0.7436	0.9915	0.9908	0.9182	1.004	1	0.9649	0.9636	1	1	1	1	0.9954	1	1	1	1	1	0.9969	1	1	1	1	1	1	1	1	1	1	1	0.9923	1	1	0.9923	0.8333	0.9994
MIR4695	NR_039844	1	0	14.6	0	0	0	1.937	NA	NA	0	NA	NA	0	NA	NA	0.09589	Inf	Inf	NA	NA	NA	NA	NA	NA	NA	NA	NA	NA	NA	NA	NA	NA	NA	NA	NA	NA	NA	NA	NA	NA	NA	NA	NA	NA	NA	NA	NA	NA
IFFO2	NM_001136265	1	214	407.6	605	1.197	0.4233	0.8063	0.9405	0.9486	0.8965	0.8112	0.8056	0.7645	0.9838	0.986	0.947	1.002	1	0.9989	1	1	1	0.8858	0.8889	0.7145	0.8981	0.9043	0.7114	0.8935	0.8951	0.7099	0.9043	0.9043	0.7114	0.8827	0.8704	0.6991	0.875	0.8657	0.6991	0.8812	0.892	0.7052	0.8812	0.892	0.7052	NA	NA
UBR4	NM_020765	1	149.8	1503	1875	1.363	0.1089	1.092	0.9439	0.9372	0.9271	0.819	0.8037	0.7997	0.9906	0.9826	0.9772	1.002	1	0.9997	1	1	1	0.9815	0.9583	0.7994	0.9815	0.9568	0.8025	0.9815	0.9583	0.7978	0.9815	0.9568	0.8025	0.9815	0.966	0.8164	0.9815	0.9691	0.8179	0.9815	0.9583	0.8056	0.9815	0.9583	0.8056	NA	NA
KIAA0090	NM_015047	1	296.6	423.4	383.6	1.045	0.8077	1.153	0.9473	0.9467	0.9036	0.8285	0.8045	0.7761	0.9896	0.9865	0.9499	1.003	1	0.9978	1	1	1	0.9151	0.909	0.8164	0.9105	0.8858	0.7917	0.9151	0.909	0.8164	0.9059	0.8858	0.7901	0.9213	0.909	0.8179	0.9182	0.909	0.8179	0.912	0.9105	0.8148	0.912	0.9105	0.8148	NA	NA
AKR7L	NR_040288; NR_040289	2	615.4	346.6	389.8	1.019	1.602	0.9076	0.9451	0.9474	0.8407	0.822	0.8287	0.7323	0.9785	0.9883	0.8765	1.044	1.016	0.9262	0.9276	0.9939	0.9936	0.9985	1	0.9938	0.9969	1	1	1	1	0.9969	0.9985	0.9985	0.9969	1	1	0.9985	1	1	0.9969	1	1	0.9969	1	1	0.9969	0	1
AKR7A3	NM_012067	1	403.6	109.6	84.8	0.7886	3.753	1.019	0.9646	0.9519	0.7737	0.8325	0.83	0.6734	0.9953	0.9896	0.8321	1.337	1.329	0.8289	0.9292	1.03	1.031	0.8657	0.8194	0.875	0.8765	0.8503	0.8981	1	1	0.9985	1	1	0.9954	1	1	0.9938	1	1	0.9938	1	1	0.9938	1	1	0.9938	NA	NA
LOC100506730	NR_037847	1	250.6	176.4	183.6	0.8509	1.162	0.8177	0.9379	0.9377	0.8515	0.8061	0.8172	0.7358	0.9521	0.9856	0.8583	1	1	1	1	1	1	1	1	0.9799	1	1	0.9769	1	1	0.9784	1	1	0.9769	1	1	0.9877	1	1	0.9877	1	1	0.9877	1	1	0.9877	NA	NA
AKR7A2	NM_003689	1	340.4	121.6	117.4	0.9947	2.884	1.031	0.9438	0.9365	0.8076	0.833	0.8184	0.7089	0.9932	0.99	0.8701	1.022	1.01	0.9946	1.002	0.9986	0.9987	0.8071	0.8117	0.838	0.7978	0.8071	0.8302	0.7793	0.8133	0.838	0.7855	0.8086	0.8318	0.7762	0.7917	0.8256	0.8009	0.7932	0.8272	0.784	0.7932	0.8256	0.784	0.7932	0.8256	NA	NA
CAPZB	NM_001206540; NM_001206541; NM_004930; NR_038125	4	1206	611.8	640.8	0.9468	1.824	0.902	0.9413	0.9433	0.8352	0.8059	0.8086	0.7208	0.9919	0.9917	0.8889	1.002	1.005	0.999	0.9969	1	1	1	1	1	1	1	1	1	1	1	1	1	1	1	1	0.9985	1	1	0.9985	1	0.9985	0.9985	1	0.9985	0.9985	0.5	0.9556
TMCO4	NM_181719	1	259	243	257.4	0.9988	1.005	0.9432	0.9332	0.9552	0.8601	0.7964	0.8216	0.7284	0.9899	0.9907	0.9144	1.002	1	1	1	1	1	0.9969	1	0.9784	0.9985	1	0.983	0.9985	1	0.9799	1	1	0.983	0.9985	1	0.9815	0.9985	1	0.9815	1	1	0.9769	1	1	0.9769	NA	NA
RNF186	NM_019062	1	376.6	87.6	115.6	1.067	3.477	0.8089	0.936	0.9458	0.7671	0.7941	0.8242	0.6575	0.9879	0.9926	0.8151	1	1	1	1	1	1	0.9938	0.9938	0.9444	0.9954	0.9985	0.9352	0.9938	0.9954	0.946	0.9954	0.9985	0.9352	0.9954	1	0.9506	0.9938	1	0.9506	0.9938	1	0.9491	0.9938	1	0.9491	NA	NA
PLA2G2E	NM_014589	1	160.2	55.4	41.2	0.9763	3.796	1.313	0.932	0.9513	0.5884	0.8107	0.8077	0.4838	0.9757	0.9863	0.6318	1	1	1	1	1	1	0.8565	0.8457	0.8287	0.8519	0.8503	0.8395	0.8565	0.8488	0.8318	0.8519	0.8519	0.838	0.858	0.8519	0.8133	0.8441	0.8519	0.8133	0.8549	0.8426	0.8148	0.8549	0.8426	0.8148	NA	NA
PLA2G2A	NM_000300; NM_001161727; NM_001161728; NM_001161729	4	1138	332.2	241	0.7337	3.443	1.013	0.9469	0.9427	0.7176	0.81	0.8137	0.6033	0.9917	0.9914	0.7658	1.004	1.004	1.003	0.9959	1	1	1	1	0.9336	0.9954	0.9938	0.9244	1	1	0.9321	0.9954	0.9954	0.9244	0.9954	0.9985	0.9491	0.9954	0.9985	0.9491	0.9985	0.9985	0.9383	0.9985	0.9985	0.9383	0.5	1
PLA2G2D	NM_012400	1	324.6	205.8	224.4	0.9854	1.425	0.9039	0.943	0.9445	0.862	0.8084	0.8256	0.7337	0.9421	0.9908	0.8639	1	1	1	1	1	1	0.9985	0.9985	0.9151	0.9985	0.9985	0.9151	0.9985	0.9985	0.9151	0.9985	0.9985	0.9136	0.9985	0.9985	0.9244	0.9985	0.9985	0.9228	0.9985	0.9985	0.9228	0.9985	0.9985	0.9228	NA	NA
PLA2G2C	NM_001105572	1	190.8	40.6	36.4	0.9273	4.861	1.035	0.9286	0.9444	0.532	0.7747	0.804	0.4729	1	0.9874	0.6158	1.012	1	0.9882	1	1	1	0.8812	0.9059	0.821	0.9105	0.9383	0.8657	0.8858	0.9136	0.8241	0.9105	0.9367	0.8657	0.858	0.8873	0.7917	0.8642	0.8873	0.7917	0.8719	0.8904	0.7948	0.8719	0.8904	0.7948	NA	NA
LOC339505	NR_033887	1	254.2	392.4	494	1.507	0.7755	1.197	0.9453	0.9418	0.8777	0.8138	0.8206	0.7589	0.981	0.9858	0.9098	1.002	1	0.9983	1	1	1	0.9985	0.9877	0.9645	1	0.9938	0.966	0.9985	0.9877	0.9645	1	0.9938	0.966	0.9985	0.9877	0.9645	0.9969	0.9892	0.9645	0.9985	0.9877	0.9645	0.9985	0.9877	0.9645	NA	NA
CAMK2N1	NM_018584	1	295.6	178.8	180.2	0.8845	1.451	0.8779	0.9367	0.9391	0.8702	0.8169	0.795	0.7595	0.9834	0.9892	0.8949	1	1	1	1	1	1	0.7685	0.7639	0.7546	0.75	0.7485	0.7377	0.7608	0.7623	0.7546	0.75	0.7485	0.7377	0.75	0.7623	0.75	0.7778	0.7623	0.75	0.7685	0.7685	0.7562	0.7685	0.7685	0.7562	NA	NA
[truncated: 21,855 more rows]
[truncated: 4 more columns]
